# Supplementary material for: Transcriptome Analysis and Metabolic Profiling Reveal the Key Regulatory Pathways in Drought Stress Responses and Recovery in Tomatoes
Source: Int J Mol Sci. 2024 Feb 11;25(4):2187. doi: 10.3390/ijms25042187 (PMC10889177; doi:10.3390/ijms25042187)
Supplement: Supplementary file 1 [file ijms-25-02187-s001.zip]

Archive with 2 entries (2 files):
- Additional file1 Tables.xlsx
- Additional file2 Figures.pdf
