# Supplementary material for: Transcriptome Analysis and Metabolic Profiling Reveal the Key Regulatory Pathways in Drought Stress Responses and Recovery in Tomatoes
Source: Int J Mol Sci. 2024 Feb 11;25(4):2187. doi: 10.3390/ijms25042187 (PMC10889177; doi:10.3390/ijms25042187)
Supplement: Supplementary file 1 [file ijms-25-02187-s001.zip › Additional file1 Tables.xlsx]

## Sheet: Table S1
Table S1 Summary of tomato leaves transcriptome sequencing data
Sample	Clean Reads	Clean Base (G)	Q30 (%)	GC Content (%)	Reads mapped
DS-T0-1-ZL	47729220	7.16	91.51	42.35	46059959 (96.50%)
DS-T0-2-ZL	45562286	6.83	91.42	42.21	43972711 (96.51%)
DS-T0-3-ZL	45064260	6.76	91.3	42.28	43515899 (96.56%)
DS-T1-1-ZL	40834916	6.13	91.77	42.16	39614724 (97.01%)
DS-T1-2-ZL	48217508	7.23	91.51	42.1	46664284 (96.78%)
DS-T1-3-ZL	48776304	7.32	91.03	42.08	47134602 (96.63%)
DS-T2-1-ZL	52512722	7.88	91.59	42.05	50515332 (96.20%)
DS-T2-2-ZL	43928978	6.59	91.84	41.97	42509132 (96.77%)
DS-T2-3-ZL	46633032	6.99	90.5	41.79	44819064 (96.11%)
DS-T3-1-ZL	55141022	8.27	93.74	42.11	53687141 (97.36%)
DS-T3-2-ZL	52846838	7.93	93.28	42.1	51332383 (97.13%)
DS-T3-3-ZL	45483642	6.82	93.52	42.24	44113761 (96.99%)
DS-T4-1-ZL	44707296	6.71	93.46	41.62	43210832 (96.65%)
DS-T4-2-ZL	53475384	8.02	93.53	41.43	51728996 (96.73%)
DS-T4-3-ZL	47139522	7.07	92.85	41.67	45631136 (96.80%)
DT-T0-1-ZL	50805670	7.62	93.73	42.41	48482976 (95.43%)
DT-T0-2-ZL	48303146	7.25	93.72	42.36	46035058 (95.30%)
DT-T0-3-ZL	57557980	8.63	93.43	42.09	54548582 (94.77%)
DT-T1-1-ZL	57079104	8.56	93.59	42.12	54208661 (94.97%)
DT-T1-2-ZL	66630474	9.99	93.52	42.16	63591960 (95.44%)
DT-T1-3-ZL	51791938	7.77	93.54	42.21	48420884 (93.49%)
DT-T2-1-ZL	48155430	7.22	93.44	41.73	44871408 (93.18%)
DT-T2-2-ZL	49514594	7.43	93.7	42.17	46796393 (94.51%)
DT-T2-3-ZL	45200394	6.78	93.85	42.15	42797860 (94.68%)
DT-T3-1-ZL	52840608	7.93	93.57	41.81	49639555 (93.94%)
DT-T3-2-ZL	53485712	8.02	93.57	41.86	50617239 (94.64%)
DT-T3-3-ZL	49142496	7.37	93.42	41.77	46394132 (94.41%)
DT-T4-1-ZL	51531134	7.73	92.92	42.01	48834413 (94.77%)
DT-T4-2-ZL	50217474	7.53	93.42	41.76	47474927 (94.54%)
DT-T4-3-ZL	63360752	9.5	93.27	42.07	56854347 (89.73%)

## Sheet: Table S2
Table S2 The FPKM values of unigenes in DS and DT genotypes
ID	DS-T0-1	DS-T0-2	DS-T0-3	DS-T1-1	DS-T1-2	DS-T1-3	DS-T2-1	DS-T2-2	DS-T2-3	DS-T3-1	DS-T3-2	DS-T3-3	DS-T4-1	DS-T4-2	DS-T4-3	DT-T0-1	DT-T0-2	DT-T0-3	DT-T1-1	DT-T1-2	DT-T1-3	DT-T2-1	DT-T2-2	DT-T2-3	DT-T3-1	DT-T3-2	DT-T3-3	DT-T4-1	DT-T4-2	DT-T4-3
Solyc00g005000.2	0	0	0	0.61	0.06	0.03	0	0.03	0	0	0	0	0	0	0	0	0	0	0	0	0	0	0	0	0	0	0	0	0	0
Solyc00g005040.2	2.15	2.5	1.3	3.53	1.38	2.38	1.18	1.18	3.37	1.27	2.52	1.2	2.63	1.5	0.39	0	0.06	0.06	0	0	0	0	0	0	0	0	0	0	0	0
Solyc00g005050.2	41.66	43.47	46.04	67.38	58.88	56.49	46	45.06	50.95	35.3	36.55	33.69	33.47	29.75	31.54	51.09	40.47	46.39	56.46	51.1	48.81	44.49	46.06	53.85	59.03	47.01	44.38	40.91	48.4	39.8
Solyc00g005070.1	0	0	0.33	0	0	0	0	0	0	0	0	0	0	0	0	0	0	0.27	0	0	0	0	0	0	0	0	0	0	0	0
Solyc00g005110.1	0	0	0	0	0.11	0	0	0	0	0	0	0	0	0	0	1.04	0.69	0.5	8.22	2.32	2.14	0	0.23	0.37	0.27	0.21	0.9	0.33	0.88	0
Solyc00g005120.1	0.14	0	0	0	0.13	0	0.5	0.29	0	0	0	0	0	0	0	0	0	0	0	0	0	0	0	0	0	0	0	0	0	0
Solyc00g005130.1	0.07	0	0.15	0	0.4	0.07	0.13	0.67	0.14	0	0	0.14	0.15	0.12	0	0	0	0	0	0	0	0	0	0	0	0	0	0	0.07	0
Solyc00g005140.1	0.05	0	0	0	0.24	0.05	0.18	0.27	0.15	0.08	0.09	0.1	0.11	0.04	0	0	0	0	0	0	0	0	0.1	0	0	0	0	0	0	0
Solyc00g005150.1	0	0	0	0	0	0.02	0.02	0	0	0	0	0	0	0	0	0	0	0	0	0	0	0	0	0	0.02	0	0	0	0	0
Solyc00g005430.1	0	0	0	0.17	0	0	0	0	0	0	0	0	0.16	0	0	0	0	0	0	0	0	0	0	0	0	0	0	0	0	0
Solyc00g005840.2	105.45	93.66	110.47	68.19	67.88	58.28	53.51	75.07	44.3	52.97	39.18	46.34	22.5	14.3	12.1	112.12	96.6	105.35	79.77	79.95	82.09	64.85	78.35	81.42	92.2	72.37	54.33	80.32	60.84	88.57
Solyc00g005890.2	0.88	1.52	1.23	0	0	0.56	1.06	0.63	0.3	0	0	0	0	0.52	0	1.64	1.16	0.25	0	0	1.65	0	0	0	0	0.26	0	0.27	0	1.18
Solyc00g006470.1	33.38	22.92	18.15	26.11	25.12	23.46	98.79	41.39	19.84	24.14	27.88	35.04	111.92	111.73	45.48	31.59	33.57	28.67	26.19	21.68	644.99	222.6	72.59	62.84	339.38	64.97	117.49	69.14	53.06	2251.79
Solyc00g006490.2	20.43	20.39	19.43	23.94	24.43	24.87	21.04	22.55	25.23	23.95	22.25	19.55	30.17	32.07	32.44	16.78	15.99	18.57	22.45	23.64	22.25	25.77	37.17	24.32	30.87	28.45	31.85	20.9	27.98	29.44
Solyc00g006670.2	0	0	0	0	0	0	0	0	0.19	0	0	0	0	0	0	0	0	0	0	0	0	0	0.17	0	0.16	0	0	0	0	1.15
Solyc00g006680.1	0	0	0	0	0	0	0	0	0	0	0	0	0	0	0	2.61	0	0	0	0	0	0	0	0	0	0	0	0	0	361.36
Solyc00g006690.2	19.65	17.69	10.84	19.88	19.97	16.46	63.79	35.84	14.63	17.09	15.54	31.75	72.62	73	31.39	15.56	22.77	20.31	15.91	17.83	455.09	149.9	51.5	42.02	221.29	49.49	81.34	49.59	41.81	1048.23
Solyc00g006800.2	35.83	32.09	38.21	40.83	31.88	36.11	42.62	41.7	41.47	33.38	29.77	22.07	40.98	45.03	50.57	38.52	33.29	45.41	46.41	45.11	53.4	37.74	24.33	35	32.42	29.47	38.88	29.43	24.33	40.95
Solyc00g006810.2	44.9	44.78	42.42	44.38	52.15	45.21	70.98	64.02	52.64	41.29	44.21	30.18	39.24	37.9	23.87	61.67	68.73	63.33	67.19	67.37	87.69	63.26	55.47	58.12	47.59	54.27	55.46	59.7	51.39	86.59
Solyc00g006820.2	43.81	26.94	33.1	25.88	40.61	46.52	28.68	34.34	23.04	14.99	18.32	19.02	2.23	0.43	0.32	37.22	38.83	45.44	28.14	28.76	40.24	22.06	6.26	13.18	10.03	16.84	5.91	33.68	6.78	44.68
Solyc00g006830.2	9.29	9.72	10.62	11.24	11.29	11.65	8.59	8.79	10.79	9.38	11.67	9.55	8.11	7.41	7.65	9.23	6.17	7.82	9.29	8.27	5.68	5.02	7.03	4.82	6.45	5.43	6.12	5.95	5.85	4.87
Solyc00g006840.2	0	0	0	0	0	0	0	0	0	0	0	0	0	0	0	0	0.15	0	0	0.16	0	0.07	0.07	0	0	0	0	0	0.07	0
Solyc00g006900.1	0	0	0	0	0.05	0	0	0	0	0	0.05	0	0	0	0	0.1	0	0	0.09	0.19	0	0	0.25	0	0	0.14	0	0.05	0.05	0
Solyc00g007000.1	0.17	0	0	0.19	0.33	0.33	0	1.45	2.64	0.14	0.31	1.05	0	0	0	0	0	0.29	0.56	0.24	0	0	0	0	0	0.3	0	0	0	0
Solyc00g007010.2	12.12	13.21	13.78	18.21	14.26	15.74	9.12	11.28	15.36	15.41	12.15	10.74	16.9	17.95	16.63	10.49	8.43	12.42	11.54	12.09	9.22	8.03	10.94	8.92	13.09	12.74	12.92	11.36	13.41	10.47
Solyc00g007050.1	0	0	0	0	0	0	0	0	0	0	0	0	0	0	0	0	0	0	0	0	0	0	0	0	0.29	0	0.31	0	0	0
Solyc00g007060.2	27.09	29.87	31.01	30.86	22.71	26.08	21.57	20.82	22.33	16.75	18.03	15.71	28.97	41.16	24.19	25.32	30.4	26.08	20.53	25.22	21.8	18.55	17.89	26.39	17.54	18.47	16.28	35.42	44.73	32.96
Solyc00g007070.2	64.45	70.65	72.16	65.57	68.7	64.08	85.29	70.52	78.67	96.46	111.41	80.66	120.81	143.5	102.49	76.69	74.88	87.89	88.26	81.02	84.45	140.92	172.8	115.85	126.86	120.61	137.45	92.48	117.17	104.78
Solyc00g007080.2	2.61	1.9	2.89	0.49	1.29	1.61	3.53	2.65	1.86	1.66	1.98	3.05	3.72	5.61	1.52	3.96	6.81	6.93	4.27	4.78	5.31	4.95	6.64	5.58	3.01	7.48	3.97	4.25	4.67	2.86
Solyc00g007090.2	18.1	20.27	18.61	9.8	12.42	11.91	16.62	17.94	11.08	11.74	10.63	9.8	19.83	24.13	18.04	23.1	21.89	27.87	19.77	20.4	24.38	16.16	12.29	14.85	16.94	18.97	15	22.21	13.76	19.38
Solyc00g007100.2	18.7	17.86	15.84	25.45	17.25	17.89	11.6	13.91	14.75	24.75	23.2	18.36	29.81	28.91	46.4	11.63	13.18	13.08	15.41	14.56	10.96	12.17	15.75	11.84	25.9	18.83	19.18	25.14	26.61	26.75
Solyc00g007110.2	4.27	3.52	4.16	3.71	3.1	3.78	1.17	2.91	3.63	3.97	3.58	3.42	2.73	1.46	4.2	3.7	2.3	3.81	1.92	2.57	1.47	0.72	0.92	0.63	1.28	1.33	0.78	2.44	1.38	0.98
Solyc00g007120.2	7.51	7.8	8.2	7.67	6.52	7.32	6.71	6.24	5.42	8.27	7.88	7.45	8.85	6.18	8.77	7.91	6.45	8.38	6.59	6.84	6.25	5.01	5.7	3.19	5.77	6.79	5.02	6.18	6.23	4.19
Solyc00g007130.2	1.12	1.75	1.8	2.1	1.74	1.72	1.86	2.2	2.42	2.48	2.34	3.04	1.07	0.35	1.24	1.82	0.6	1.84	2.58	2.17	1.59	1.25	3.63	2.41	3.1	2.52	2.81	1.24	0.99	0.85
Solyc00g007140.1	3.39	3.27	3.14	1.25	3.12	1.89	2.06	1.68	2.61	3.41	4.95	6.06	1.51	1.82	1.18	0	0	0	0	0	0	0	0	0	0	0	0	0	0	0
Solyc00g007150.2	13.45	11.56	11.46	9.71	10.06	9.7	8.65	7.22	14.68	14.04	17.83	14	10.13	13.26	9.39	0	0	0	0	0	0	0	0	0	0	0	0	0	0	0
Solyc00g007160.1	0.15	0.37	0.32	0.11	0.54	0.1	0.05	0.05	0.52	0.09	0.09	0	0	0.67	0	0	0	0	0	0	0	0	0	0	0	0	0	0	0	0
Solyc00g007170.1	0.37	0.28	0.38	0.93	1.06	0.09	0	0.2	0.28	0.31	0.16	0	0.39	0.73	0.46	0	0	0	0	0	0	0	0	0	0	0	0	0	0	0
Solyc00g007190.2	0.62	0.83	1.02	0.56	0.45	1	0.82	1.13	1.29	1.16	1.04	1.02	1.33	1.61	1.06	0.92	1.04	0.94	1.03	0.77	0.5	0	0.99	0.85	1.1	0.83	1.13	1.07	1.45	1.58
Solyc00g007200.2	9.81	9.79	8.83	8.28	7.67	9.2	10.75	9.28	8.31	5.7	8.75	6.53	9.5	7	3.65	8.02	9.32	7.84	5.61	6.23	7.66	7.31	6.06	5.91	6.42	7.98	5.66	9.75	9.02	8.93
Solyc00g007220.2	2.41	2.14	2.4	3.63	1.66	2.2	4.14	4.53	4.19	3.04	3.38	2.71	0.79	0.94	2.27	1.55	0.73	2.77	2.47	2.66	5.99	5.42	3.86	3.55	8.94	3.42	3.34	1.18	0.75	3.56
Solyc00g007260.2	9.36	9.2	9.2	11.2	11.43	11.1	13.63	13.84	11.5	10.32	9.68	8.37	9.69	6.91	7.5	10.22	10.59	10.31	10.81	13.34	11.75	12.68	12.93	11.47	10.88	14.01	11.51	8.36	7.75	13.09
Solyc00g007270.2	219.26	206.82	208.54	212.43	208.6	218.88	228.95	231.85	277.58	222.53	228.65	246.38	188.21	197.04	195.6	161.04	140.67	146.66	133.88	132.76	100.98	110.55	149.49	132.42	170.31	141.49	168.09	119.63	146.74	106.14
Solyc00g007290.1	0	0.08	0	0.04	0	0	0	0	0	0	0	0	0	0	0	0	0	0	0	0	0	0	0	0	0	0	0	0	0	0
Solyc00g007300.2	10.88	12.23	13.15	11.25	12.33	13	7.58	8.65	17.3	20.82	19.14	15.75	6.97	3.72	5.24	9.62	8.02	7.73	18.05	10.87	9.56	13.14	9.85	10.63	11.27	7.66	7.59	8.53	8.05	9.15
Solyc00g007310.1	0	0	0	0	0	0	0	0	0	0	0	0	0	0	0	0	0.13	0	0.22	0.74	0	0	0	0.41	0	0	0	0.24	0	0
Solyc00g007550.1	2.99	0.24	0.72	0.78	1.11	1.1	1.66	0.25	1.19	1.75	1.45	3.77	2.69	1.63	2.3	2.79	0.45	1.75	1.53	0.33	0	0.46	2	0	0.42	0.81	0.66	0	0.43	0
Solyc00g007560.1	0	0	0	0	0	0	0	0	0	0	0	0	0	0	0	0	0	0	0	0	0	0	0	0	0	0.02	0	0.03	0	0
Solyc00g007570.1	0	0	0	0	0	0	0.1	0	0	0	0	0	0	0	0	0	0	0	0	0	0	0	0	0	0	0	0	0	0	0
Solyc00g007600.1	1.27	1.43	1.33	1.27	0.84	1.47	0.37	1.03	1.53	0.95	1.28	1.52	0.49	0.41	0.56	0	0	0	0	0	0	0	0	0	0	0	0	0	0	0
Solyc00g008570.2	14.79	13.58	11.43	19.35	15.89	14.35	49.25	18.45	11.83	10.53	11.92	17.22	62.81	44.83	19.34	13.93	20.68	14.77	11	11.4	301.85	94.83	30.58	19.39	149.27	28.18	52	26.94	26.86	1045.31
Solyc00g008580.1	4.32	4.47	3.36	6.13	5.12	4.02	11.8	5.39	2.3	3.76	3.88	3.67	15.85	15.75	5.93	3.22	4.74	4.07	3.07	3.57	52.41	12.08	6.69	4.62	33.18	7.51	9.49	7.71	6.69	108.65
Solyc00g008680.2	60.22	66.4	67.15	71.11	68.71	68.48	62.29	71.64	54.92	56.67	48.22	48.55	34.46	29.54	40.12	59.45	53	54.89	57.86	53.44	51.15	47.84	51.17	52.71	64.56	55.01	63.94	51.96	53.34	46.96
Solyc00g009020.2	118.09	114.7	116.46	121.07	113.84	121.61	134.48	116.48	147.83	124.97	108.69	117.76	134.98	131.48	167	102.51	100.31	101.88	97.44	96.53	92.94	68.91	66.22	68.86	75.75	105.56	82.97	85.14	95.59	80.77
Solyc00g009030.1	0.13	0	0	0.02	0	0.04	0.19	0.02	0.09	0.04	0.23	0	0.14	0.19	0.15	0	0.04	0	0	0.02	0	0	0	0.02	0.08	0.23	0.19	0	0.02	0
Solyc00g009040.2	0.19	0.15	0.17	0.12	0.05	0.16	0.32	0.3	0.07	0	0.02	0	0.02	0.04	0	0.07	0.08	0.04	0.1	0.08	0.04	0	0	0	0	0.02	0	0	0	0
Solyc00g009050.1	0	0.14	0.1	0.05	0.05	0.13	0.93	0.4	0.12	0	0.04	0	0.05	0.06	0	0.56	0.51	0.45	0.02	0	0.7	0	0.14	0	0	0	0	0.04	0	0
Solyc00g009060.2	16.66	21.41	25.28	27	23.27	22.44	21.89	23.29	20.27	25.83	19.4	19.25	19.79	14.92	19.59	20.87	22.09	18.92	19.01	21.34	19.78	15.26	22.47	15.28	23.18	18.84	22.45	16.63	21.91	19.33
Solyc00g009080.2	14.12	18.77	16.5	12.89	15.07	16.1	17.76	14.38	15.42	18.46	15.92	15.51	21.43	20	19.15	25.06	15.45	17.33	13.47	13.84	11.67	15.88	25.23	17.37	18.91	20.78	18.89	10.52	14.74	10.75
Solyc00g009090.2	0.25	0.25	0.27	0.08	0.24	0.16	0.32	0.48	0.06	0.04	0.16	0.26	0.03	0.07	0	0.06	0	0.03	0.05	0.02	0	0	0	0	0.03	0.01	0	0.03	0.03	0
Solyc00g009100.2	44.3	46.98	46.19	44.36	50.15	42.72	45.73	50.16	46.72	43.38	40.82	40.62	26.76	17.76	14.82	61.35	57.56	54.19	64.9	66.02	62.25	48.18	74.71	63.09	31.08	50.11	38.5	48.72	37.74	61.08
Solyc00g009110.2	41.29	38.49	36.35	23.93	40.35	49.45	38.92	47.79	44.11	37.03	42.39	27.58	33.47	25.16	15.91	39.77	45.28	46.53	54.5	79.65	41.66	35.93	22.52	28.72	27.3	36.53	21.22	56.67	28.16	30.26
Solyc00g009120.2	57.94	51.33	49.27	33.7	52.4	66.95	89.78	103.87	53.62	51.04	56.15	38.93	60.59	76.97	25.53	29.82	38.58	37.66	40.62	42.96	51.8	46.1	44.59	39.42	69.75	48.32	89.96	50.92	62.89	74.92
Solyc00g009130.2	2.96	3.9	4.02	4.39	4.39	4.8	4.22	5.25	4.08	4	3.74	3.47	5.58	4.16	3.06	5.88	4.33	5.3	6.3	7.57	4.96	2.78	4.5	4.99	7.41	5.31	7.96	5.18	6.42	3.34
Solyc00g009140.2	7.98	13.29	9.13	12	12.43	11.25	15.09	11.09	11.7	15.81	12.92	12.05	32.86	27.27	19.26	14.59	11.29	12.29	16.52	18.59	25.76	32.44	24.08	27.06	28.81	28.84	33.13	22.84	26.14	25.88
Solyc00g009440.1	0	0	0	0	0	0	0	0	0	0	0	0	0	0	0	0	0.14	0.24	0.12	0	0	0	0	0	0	0	0	0	0	0
Solyc00g009760.2	0	0.17	0	0	0.15	0.05	0.19	0.11	0.06	0.27	0	0.22	0.23	0.52	0.27	0.1	0.16	0.05	0	0.04	0.8	0.81	0.21	0.67	0.53	0.14	0.15	0.5	0.2	1.97
Solyc00g010750.1	0	0	0	0	0.04	0	0	0	0.08	0	0.03	0	0	0	0	0	0	0	0	0	0	0	0	0	0	0	0	0	0	0
Solyc00g010770.1	0	0	0	0	0	0	0	0	0	0	0	0	0	0	0	0.6	0.42	0.58	0.51	0.86	1.04	1.49	1.18	0.67	0.75	0.32	0.07	0.87	0.27	0.49
Solyc00g011150.1	0	0	0	0	0	0	0	0	0	0	0	0	0	0	0	0	0	0	0	0	0	0	0	0	0	0	0	0	0	0.2
Solyc00g011160.1	1.22	2.52	1.78	3.3	3.75	1.63	9.65	4.93	2.27	0.62	2.84	3.99	13.43	10.99	4.63	3.63	1.92	3.08	2.42	2.92	53.03	11.3	5.89	5.06	25.33	3.65	11.46	4.76	6.82	193.15
Solyc00g011170.1	0	0	0	0	0	0	1.47	0	0	0	0	0	0	0	0.23	0	0	0	0	0	0	0	0	0	0	0	0.56	0	0	0.09
Solyc00g011550.1	0	0	0	0	0	0	0	0	0	0	0	0	0	0	0	0.08	0	0	0	0	0	0	0.08	0	0	0	0	0	0	0
Solyc00g011660.1	0	0	0.06	0	0.05	0	0	0	0	0.05	0	0	0	0	0.08	0	0.05	0.02	0.05	0.23	0.03	0.5	0.16	0.14	0.07	0.02	0.03	0	0.05	0
Solyc00g011880.2	14.54	11.52	9.26	12.59	11.17	13.18	15.34	11	10.37	14.21	9.55	10.2	13.32	9.63	9.25	12.19	10.78	12.19	13.74	10.73	14.48	9.65	13.6	11.88	13.32	13.28	13.56	10.55	8.05	8.68
Solyc00g011890.2	21.59	29.52	26.69	36.92	38.27	38.11	42	39.71	85.29	78.39	94.91	56.81	111.52	92.3	105.14	23.78	21.97	25.83	37.74	34.56	27.3	73.12	49.09	67.57	96.64	121.28	120.11	50.16	87.49	67.75
Solyc00g012430.1	0	0	0	0	0	0.14	0	0	0	0	0	0	0	0	0	0	0	0	0	0	0	0	0	0	0	0	0	0	0	0.12
Solyc00g012440.1	0.07	0	0	0	0	0	0	0	0	0	0	0	0.14	0.06	0.07	0	0	0	0.06	0	0.56	0.07	0.13	0	0.06	0	0	0.19	0	0.38
Solyc00g013100.1	0	0	0	0	0	0	0	0	0	0	0	0.11	0	0	0	0	0	0	0	0	0	0	0.31	0	0	0	0.1	0	0	0
Solyc00g013110.1	0	0	0	0	0	0	0	0	0	0	0	0	0	0.17	0.29	0	0	0	0	0	0	0	0.93	0	0	0	0	0	0	0
Solyc00g013120.2	0.6	0.23	0.62	0.55	0.5	1.04	0.71	0.64	0.15	0.06	0	0	0.44	0.53	0.11	0.07	0.33	0.25	0.22	0.24	0.8	0.11	0.72	0.66	0	0	0.82	0.07	0.94	0.51
Solyc00g013130.2	0	0	0	0.02	0	0.02	0.12	0	0	0	0.02	0.02	0	0	0	0.02	0	0.02	0	0	0.04	0	0	0	0.02	0.06	0.08	0	0	0
Solyc00g013140.1	0.13	0.17	0.15	0.1	0.09	0.02	1.3	0.16	0.04	0.3	0.26	0.89	0.55	0.41	0.22	0.19	0.07	0.09	0.05	0.08	0.66	0.67	3.87	0.23	0.33	0.24	1.06	0.21	0.43	0.38
Solyc00g013150.1	0.35	0.45	0.09	0.39	0.08	0	2.12	0.37	0	0.52	1.09	5.79	1.38	0.77	0.61	0.16	0	0	0	0.12	1.3	2.81	5.63	1.35	1.1	0.61	1.59	0.16	0.08	2.92
Solyc00g013160.1	0.7	1.29	1.09	2.47	1.68	1.58	1.93	1.91	0.88	0.21	0	0.31	1.53	1.5	0.7	0.46	0.2	0.21	1.98	1.02	1.58	0.3	3.13	0	0.41	0.35	1.91	0	1.72	0.48
Solyc00g013170.1	2.68	1.13	3.18	8.24	2.7	2.68	2.74	2.72	1.64	0	0.33	0.62	2.97	4.2	1.83	0.57	1.68	1.13	2.72	2.49	3.53	0.98	8.48	1.52	1.1	0.11	3.51	0.23	3.18	1.36
Solyc00g013180.1	0.1	0.05	0	0.11	0.28	0.14	0.52	0.1	0	0.12	0.13	0.39	0	0.72	0.34	0.09	0.05	0.08	0	0	0.54	0.58	4.75	0.55	0.44	0.08	1.34	0.09	0	1.85
Solyc00g013190.1	0	0	0	0	0	0	0.38	0	0	0.14	0.15	0.6	0	0.44	0.08	0	0	0	0.42	0	0.86	0.84	4.28	0.09	0.53	0.15	1.28	0.16	0	0
Solyc00g014790.2	0	0	0	0	0	0	0	0	0	0.03	0.05	0.12	0	0.11	0	0	0	0	0	0	0.11	0	0.29	0.19	0	0	0.23	0	0	0
Solyc00g014800.1	0	0	0	0	0	0	0	0	0	0	0	0.11	0	0	0	0	0	0	0	0	0.1	0	0.05	0.43	0	0	0.1	0	0	0
Solyc00g014810.1	0	0	0	0	0	0	0	0	0	0	0	0	0	0	0	0	0	0	0	0	0	0	0.15	0	0	0	0	0	0	0
Solyc00g014820.2	0	0	0	0	0	0	0	0	0	0	0.07	0.07	0.08	0	0	0	0	0	0	0.03	0	0	0.28	0	0.03	0	0	0	0	0
Solyc00g014830.2	0	0.02	0.04	0	0	0.05	0.39	0.12	0.12	0.05	0	0.38	0.06	0.36	0.15	0.12	0.04	0.03	0.36	0.12	0.59	0.39	1.37	0.33	0.39	0.25	0.91	0.33	0.28	0.09
Solyc00g014840.1	0	0.08	0	0	0	0.14	1.01	0	0	0	0.4	0.31	0.24	0.99	0.3	0.28	0	0.32	0.19	0.16	0.14	0	3.61	0	0.2	0	0.57	0.63	0.28	2.69
Solyc00g014850.1	0	0	0	0	0	0.31	0.89	0.26	0	0.42	0	2.6	0.09	0.58	0	0	0	0	0.27	0	0	0	3.57	0.85	0	0.14	0.16	0	1.22	1.05
Solyc00g015600.1	1.15	1.19	0.17	0.18	0.32	0	0	0.35	0	0	0.44	0.5	0	0.15	0	0.46	0.32	0.42	0	0.46	0.15	0	0	0	0	0	0	0.61	0.15	0
Solyc00g019730.1	0.17	0.12	0.12	0	0	0.33	1.25	0.37	0.12	0.25	0.26	1.31	0.62	1.9	0.23	0.54	0.57	0.2	0.19	0.08	0.76	0	1.51	0	0.16	0.26	0.83	0.22	0.16	0
Solyc00g019740.1	0.49	0.51	0.68	0.12	0.05	0.21	2.89	0.69	0.51	0.92	1.02	2.22	1.44	1.39	0.76	0.91	0.05	0.37	0.09	0.27	1.57	1.2	2.15	0.56	0.64	0.62	2.24	0.91	1.17	1.91
Solyc00g019750.1	0.36	0	0.38	0	0	0	0.44	0	0	0.1	0.55	0.5	0.39	0	0.73	0.57	0	0	0	0.34	0	0.74	0.24	0	0	0.54	1.29	0	0.23	2.53
Solyc00g019950.1	0.09	0	0	0	0	0	0.08	0.29	0	0	0	0.59	0	0.55	0	0	0.18	0.15	0	0	0.63	0	2.85	0	0	0.31	0.17	0.17	0.25	0.64
Solyc00g019960.1	0	0	0.12	0.12	0	0.11	0.2	0	0	0	0	1.36	0	0.88	0.11	0	0	0	0	0.08	0.93	0	2.03	0	0	0.1	0	0	0	0
Solyc00g019970.2	0.06	0.2	0.06	0.03	0.11	0.05	0.15	0.09	0.06	0.14	0.15	0.98	0.24	0.4	0.03	0.16	0.06	0	0.09	0.02	0.42	0	1.74	0.15	0.36	0.15	0	0.1	0.18	0.99
Solyc00g019980.2	0	0.06	0.15	0	0.06	0	0.16	0.19	0.03	0.12	0.13	0.9	0.47	0.47	0.5	0	0	0.17	0.02	0	0.16	0	2.05	0.55	0.13	0.1	0.42	0.08	0.16	0
Solyc00g019990.1	0	0	0	0	0	0	0	0	0	0	0	0.61	0	0.1	0.24	0	0.23	0	0	0	0	0	2.29	0	0.32	0.1	0.23	0.11	0	0
Solyc00g020000.1	0	0	0.31	0	0	0	0.53	0.63	0.3	0.12	0	0.45	0	0	0.15	0	0	0	0	0	0	0	4.97	1.83	0.93	2.2	0.28	0	0	0
Solyc00g020010.1	0.78	0.23	0.23	0	0	0	0	0	0	0.47	0.3	3.56	1.78	0.99	1.46	0	0	0	0	0	0	0	9.22	0.7	0.51	0.4	0.43	0	0.21	0
Solyc00g020020.2	0.12	0.25	0	0.2	0.11	0.03	0	0	0	0.08	0.16	1.74	0.73	0.16	0.24	0	0.12	0	0	0	0.33	0.87	2.73	0.19	0.19	0.26	0.11	0	0.17	0
Solyc00g020030.1	0.25	0	0	0.14	0.12	0	0	0	0	0.11	0	0	0.13	0	0.13	0	0	0.21	0	0	0	0	1.11	0	0	0	0	0	0	0
Solyc00g020040.1	0	0	0	0	0	0	0	0.09	0	0	0	0.08	0.09	0.07	0.08	0	0	0	0	0.09	0	0.04	0.32	0	0.04	0	0	0	0	0
Solyc00g020540.1	0	0.02	0	0	0	0	0	0	0	0	0	0	0	0	0	0	0	0.02	0.02	0.02	0.01	0	0.1	0.07	0	0.06	0.02	0	0.09	0
Solyc00g020840.2	0.1	0	0	0.22	0.06	0.13	0.06	0.14	0.07	0	0	0.1	0.21	0.15	0	0	0.36	0.22	0.22	0.28	0	0.2	0.19	0.27	0.63	0.17	0.13	0.12	0.22	0.48
Solyc00g021630.1	0	0.36	0.25	0.09	0.11	0	0.32	0.17	0	0.07	0.14	0.16	0.17	0.24	0.23	0	0	0	0	0.06	0.37	0.2	1.25	0.08	0.14	0.17	0.83	0.22	0.15	0.5
Solyc00g021640.2	0.08	0.11	0	0.12	0.07	0.07	0.41	0.09	0.11	0.07	0.05	0.73	0.09	0.15	0.05	0.08	0	0.17	0.01	0.06	0.43	0.07	2.27	0.21	0.18	0.16	0.82	0.03	0.24	0.23
Solyc00g021650.1	0	0	0	0	0	0.11	0	0.12	0	0	0	0.34	0	0.2	0	0	0	0	0	0	0.52	0	1.82	0	0	0	0	0	0	0
Solyc00g022070.1	0	0	0.35	0	0	0	0	0	0	0	0	0.17	0	0	0.5	0	0	0	0	0	0	0	1.45	0	0	0	0	0	0	0
Solyc00g022080.1	0	0	0.13	0	0.23	0	0	0	0	0	0	0.49	0	0	0	0	0	0	0	0	0	0	0	0	0	0	0	0	0	0.96
Solyc00g022090.1	0	0	0.08	0	0	0	0	0	0	0	0	0	0	0	0.29	0	0.14	0	0	0	0	0.29	1.26	0	0	0	0	0	0	0
Solyc00g022100.1	0.32	0.28	0.45	0	0.21	0.05	0.86	0.57	0.06	0.09	0.14	0.27	1.24	1.6	0.53	0.1	0	0.27	0.18	0.15	0.95	0	2.32	0	0.58	0.42	2.05	0.3	0.6	1.96
Solyc00g022110.2	0.26	0.14	0.04	0.13	0.1	0.15	1.06	0.11	0.16	0.1	0.61	1.6	0.7	0.57	0.14	0.36	0.25	0.19	0.04	0.04	1.13	1.1	7.48	0.25	0.52	0.63	1.03	0.86	0.29	2.02
Solyc00g023570.1	0	0	0	0	0	0	0	0	0	0	0	0.48	0	0.14	0.23	0.07	0	0	0	0	0	0	1.95	0	0.07	0	0	0	0	0
Solyc00g023580.1	0	0	0.21	0	0	0	0	0	0	0	0	0	0	0	0	0	0	0	0	0	0	0	0.96	0	0	0	0.19	0	0	0
Solyc00g023590.2	0	0	0	0	0	0	0.22	0	0	0	0	0.3	0.05	0	0.1	0	0	0	0	0	0	0.07	0.28	0.05	0	0.04	0	0.07	0	0
Solyc00g023600.1	0	0	0	0	0	0	0	0	0	0	0	0	0	0	0	0	0	0	0	0	0	0	0	0	0	0.17	0	0	0	0
Solyc00g023700.2	0	0	0	0	0	0	0	0	0	0	0	0.18	0	0	0.26	0	0	0	0	0	0	0	0.08	0	0	0	0	0	0	0
Solyc00g023710.1	0	0	0	0	0	0	0	0	0	0	0	0	0	0	0	0	0	0	0	0	0	0	0.21	0	0	0.13	0	0	0	0
Solyc00g024150.2	309.99	316.12	360.92	431.33	448.21	347.61	369.97	379.66	289.4	412.75	339.59	389.4	118.66	68.97	30.52	340.09	392.71	323.8	407.5	400.77	483.07	585.18	594.89	778.51	249.42	412.62	275.78	330.46	278.47	371.48
Solyc00g024160.1	0.33	0.31	0.32	0.34	0.61	0.9	0.44	0.55	0.38	0.64	0.38	0.09	0.26	0.46	0.21	0.45	0.39	0.41	0.35	0.6	1.39	1.25	0.59	0.47	0.8	0.48	0.61	0.37	0.11	0.58
Solyc00g025290.1	0.47	0.33	0.55	0.3	0.3	0.2	1.14	0.22	0.11	1.2	0.71	8.78	0.22	0.84	1.16	0.15	0.1	0.27	0	0.52	0.59	7.59	77.64	2.79	0.33	0.32	0.91	1.08	0.2	1.85
Solyc00g025300.1	0	0.16	0	0	0	0	0	0	0	0	0	0.32	0	0	0	0	0	0	0.13	0	0	0	1.53	0	0	0	0	0	0	0
Solyc00g025400.2	0	0	0	0	0	0	0.03	0	0	0	0	0.04	0	0.06	0.11	0.07	0.14	0.15	0	0.33	0.2	0	0	0	0.06	0.19	0.03	0.2	0	0.4
Solyc00g026160.2	0	0.02	0.03	0.04	0	0	0.03	0	0	0	0.09	0.03	0	0	0.09	0.07	0	0.05	0.05	0.04	0	0.22	0	0	0.09	0.01	0.09	0	0.03	0.15
Solyc00g027120.1	0	0	0	0	0.06	0	0	0	0	0	0	0	0	0.05	0	0	0.14	0.07	0	0.02	0	0	0	0	0	0	0	0.05	0.05	0
Solyc00g027140.1	0	0	0	0	0	0	0	0	0	0	0	0	0	0	0	0	0	0.02	0	0	0	0	0	0	0	0	0	0	0	0
Solyc00g027770.2	28.11	30.54	32.37	32.96	33.11	33.15	35.9	39.27	46.13	51.55	53.83	40.78	46.19	40.6	45.05	5.64	6.14	8.09	11.82	11.2	8.54	12.03	15.12	10.22	11.05	14.77	7.31	8.94	6.64	6.86
Solyc00g029190.2	0.6	0.37	0.46	0	0	0	0.32	0.09	0.05	0	0	0.09	0.61	1.1	0.33	0.6	0.41	0.32	0	0	0	0	0	0	0	0	0	0.14	0	0.18
Solyc00g030000.1	0	0.04	0	0	0	0	0	0	0	0	0	0	0	0	0.03	0	0	0	0.01	0.02	0	0	0	0	0	0	0	0.03	0	0
Solyc00g030100.1	0.29	0.3	0.77	0	0.28	0.56	0.66	0	0.15	0.12	0.26	1.65	0	0.65	0.29	0.82	0.58	0.87	0.61	0.83	0.96	3.85	13.22	5.19	1.06	0.52	0.56	0.82	1.92	0.71
Solyc00g030510.2	0	0	0	0.17	0.04	0	0	0	0	0	0	0	0	0	0	0	0	0	0	0	0	0	0	0	0	0	1.71	0.48	0	0
Solyc00g030520.2	8.54	6.44	6.04	4.45	4.96	5.06	14.37	7.85	6.43	8.6	7.6	4.79	10.23	11.06	11.84	7.01	8.82	6.76	7.06	7.99	7.79	5.85	5.87	7.03	11.64	8.94	9.74	6.67	8.47	10.15
Solyc00g030820.1	1.66	1.33	1.66	2.21	1.53	1.59	1.56	2.01	4.52	5.36	3.25	3.63	3.92	3	5.2	0	0	0	0	0	0	0	0	0	0	0	0	0	0	0
Solyc00g032940.1	0	0	0	0	0.08	0	0	0	0	0	0	0	0	0	0	0	0	0	0	0	0	0	0	0	0	0	0	0.07	0	0
Solyc00g033460.2	0.62	0.92	0.5	0	0.07	0.52	0.34	0.07	0.04	0	0	0	1.74	0.36	0	0.73	0.74	0.49	0.2	0.34	0.22	0	0	0	0.12	0	0	0.48	2.59	1.07
Solyc00g034810.1	0	0	0	0	0	0	0	0	0	0	0	0	0	0.07	0	0	0	0	0	0	0	0	0	0	0	0	0	0	0	0
Solyc00g036320.1	0	0.51	0.09	0.09	0	0.08	0.15	0	0.08	0	0.07	0	0	0	0	0	0.08	0.28	0.41	0.12	0	0	0	0.17	0	0	0	0	0	0
Solyc00g036520.1	0	0	0	0	0	0	0.17	0	0	0	0	0	0	0	0	0	0	0	0	0	0	0	0.31	0.1	0	0	0	0	0	0
Solyc00g036530.1	0	0	0	0	0	0	0	0	0	0	0	1.01	0	0	0	0	0	0	0	0	0	0	0	0	0	0	0	0	0	0
Solyc00g036540.1	0	0	0	0	0	0	0	0	0	0	0	0	0	0	0	0	0	0	0	0	0	0	0.18	0	0	0	0	0	0	0
Solyc00g039990.2	4.74	3.15	5.08	4.72	6.59	5.72	4.77	5.68	6.09	5.92	6.91	5.5	6.12	5.49	7.82	14.82	14.65	19.36	18.91	19.47	15.81	16.98	29.39	19.33	16.91	20.28	17.98	19.25	19.81	18.66
Solyc00g041090.1	0	0	0	0	0.17	0.33	0.08	0.37	0.18	0.29	0.08	0.27	0.65	0.08	0.17	0	0	0.29	0	0	0	0.7	0.17	0	0.87	1.61	0	0.73	0	1.95
Solyc00g042640.1	0.05	0.02	0.02	0.03	0	0.07	0.04	0	0	0.06	0.07	0.1	0	0.01	0	0.02	0	0.05	0	0.02	0	0	0.09	0.02	0	0.02	0	0	0	0.2
Solyc00g042840.1	0	0.05	0.05	0.56	0.17	0.04	0.57	0.17	0.09	0.44	0.36	0.28	0.29	0.6	0.09	0	0	0	0	0	0	0	0	0	0	0	0	0	0	0
Solyc00g042850.1	0	0	0	0	0	0	0	0	0.04	0	0	0	0.09	0	0.12	0	0	0	0	0	0	0	0	0	0	0	0	0	0	0
Solyc00g044350.2	12.82	9.46	16.19	30.19	34.94	32.98	41.8	43.33	29.13	12.97	15.23	14.62	6.67	1.28	0.4	26.21	24.16	24.16	36.3	40.39	56.43	29.21	20.72	25.46	7.41	8.37	4.65	13.02	4.29	44.85
Solyc00g044750.1	0.09	0	0.22	0.38	0.16	0.08	0.35	0.23	0	0.18	0.15	0.31	0.18	0.41	0.04	0	0	0	0	0	0	0.17	0	0	0	0	0	0	0	0.2
Solyc00g045570.1	0	0.03	0.07	0	0	0	0	0.07	0	0	0	0	0.07	0	0.03	0	0	0	0	0	0	0	0	0.03	0	0.08	0.24	0	0	0
Solyc00g047180.1	0	0	0	0	0	0	0	0	0	0	0	0	0	0	0	0	0	0	0	0	0	0	0.1	0	0	0	0	0	0	0
Solyc00g047200.1	0.22	0	0	0	0	0.21	0	0	0	0	0	0	0.23	0	0	0	0	0	0	0	0	0	0	0.23	0.69	0	0	0	0	0
Solyc00g047700.2	127.49	147.35	146.4	139.76	106.33	142.12	155.15	101.53	132.47	165.76	179.35	145.82	190.28	197.25	152.78	154.4	138.31	126.76	151.74	130.3	102.43	125.23	199.84	151.94	122.76	142.63	129.15	124	176.74	89.56
Solyc00g047810.1	0.77	0.36	0.37	0.48	0.41	0.34	0	0.15	0.44	0.6	0.19	0.72	0.3	0	0.63	0	0	0.18	0.06	0.2	0	0.36	0	0	0	0	0	0.2	0	0
Solyc00g048510.2	0.09	0	0	0	0	0	0	0	0.32	0	0	0.18	0	0.35	0	0	0	0	0	0	0	0	0	0	0	0	0	0	0.04	0
Solyc00g049210.1	0.03	0.03	0	0.1	0.11	0.04	0.09	0.02	0.03	0.12	0.05	0.12	0.15	0.14	0.09	0.01	0.16	0.07	0.11	0.06	0.26	0.25	0.71	0.15	0.16	0.11	0.65	0.2	0.16	0.27
Solyc00g049220.1	0	0	0	0	0	0	0	0	0	0	0	0	0	0.11	0	0	0	0	0	0	0.58	0	0.84	0	0.45	0.22	0.12	0	0	0
Solyc00g049520.2	96.59	54.84	70.25	14.74	17.7	18.74	19.1	24.54	13.78	1	6.14	6	4.26	8.24	3.14	22.78	31.22	25.11	15.33	13.61	15.05	3.68	2.64	3.04	1.72	3.72	0.79	26.83	7.59	38.25
Solyc00g050130.1	7.11	4.55	7	9.88	7.93	8.95	9.79	6.32	21.62	46.86	61.48	55.51	12.06	4.73	3.84	16.48	11.49	17.11	14.08	15.09	14.17	53.84	38.26	45.43	36.46	58.58	30	20.8	23.15	37.36
Solyc00g050430.2	3.71	1.83	3.74	1.21	7.74	5.47	23.48	18.97	4.93	0.45	2.14	1.85	0.7	1.99	0.2	4.28	4.12	4.54	10.3	10.51	17.62	5.08	3.27	2.22	0.43	1.46	1.75	4.06	0.45	6.4
Solyc00g052430.2	0	0	0	0	0	0.02	0.11	0.13	0.04	0	0	1.02	0.18	0.29	0.08	0	0	0	0	0.03	0.12	0	1.82	0.49	0.19	0	0.08	0	0.12	0
Solyc00g052530.2	0	0	0	0	0	0	0	0	0	0	0	0.07	0.55	0	0	0.24	0	0	0	0	0	0	0.19	0	0	0	0	0	0	0
Solyc00g052540.1	0	0	0	0	0	0	0	0	0	0	0	0.41	0	0	0.08	0.15	0.71	0	0.07	0.34	0	0	0.31	0.08	0.5	0.21	0.46	0	0	0
Solyc00g052940.2	4.95	7.95	5.03	1.36	1.39	1.34	1.09	1.72	0.39	0.18	0.47	0.68	0.7	1.28	0.83	3.13	2.8	2.54	1.02	1.19	0.13	0	0	0	0.09	0.08	0.16	2.03	1.62	1.95
Solyc00g053440.2	19.78	21.4	23.78	18.79	21.79	17.87	10.29	15.39	13.4	8.69	11.74	13.22	12.35	6.21	11.5	13.74	18.21	9.57	9.82	12.51	9.19	2.4	4.73	5.08	7.46	3.93	7.41	10.67	8.19	6.95
Solyc00g056680.1	1.5	1.54	2.19	1.54	1.34	0.99	1.98	1.67	1.72	2.85	2.39	3.32	1.24	1.05	0.87	2.39	1.68	1.67	2.98	1.96	1.7	2.51	3.13	3.39	3.32	3.18	3.57	0.69	0.9	0.95
Solyc00g057880.2	7.68	11.67	10.79	14.24	13.46	11.36	13.11	15.08	19.95	19.68	24.02	19.62	9.79	6.92	8.2	0	0	0.05	0.16	0	0	0	0	0.07	0	0	0	0	0.06	0
Solyc00g058280.1	0.06	0	0.03	0	0	0	0	0	0	0	0	0	0	0	0	0	0.09	0	0.03	0	0	0	0	0	0	0.05	0	0	0	0
Solyc00g058490.1	0.48	0.4	1.34	0.84	0.86	0.71	0.4	0.57	1.23	1.21	1.12	0.61	0.38	0.32	0.63	0	0	0	0	0	0.08	0	0	0	0	0	0	0	0	0
Solyc00g058890.1	1.43	0.19	0.91	0.56	0.06	0.24	0.5	0	0.32	5.95	2.79	7.32	27.39	32.77	41.49	0.87	2.51	0.74	0.98	0.61	0.17	6.09	2.65	5.94	10.86	12.23	34.82	4.06	6.45	3.34
Solyc00g058900.1	0	0	0	0	0	0	0	0	0	0	0	0	0	0	0	0	0	0	0	0	0	0	0	0	0	0	0.17	0	0	0
Solyc00g059100.2	3.24	3.23	3.71	5.93	4.29	4.31	5.25	4.5	4.67	7.17	7.68	9.65	7.35	6.17	7.46	3.79	3.18	3.72	5.42	5.03	5.15	7.78	14.03	8.43	12.2	9.62	9.63	4.38	7.2	5.96
Solyc00g059500.1	9.57	15.91	9.46	14.57	10.84	15.24	7.52	7.02	11.36	6.99	8.35	5.58	7.18	4.04	8.96	7.44	2.77	5.94	19.06	5.95	2.63	1.15	3.14	1.37	2.78	2.09	5.74	9.82	1.8	4.36
Solyc00g062710.1	0	0	0	0	0	0	0	0	0	0	0	0	0	0	0	0	0	0	0.21	0	0	0	0	0	0	0	0	0	0	0
Solyc00g063110.2	0	0	0	0	0	0	0	0	0	0	0	0	0	0	0	0	0	0	0	0	0	0	0	0	0.07	0	0	0.03	0	0
Solyc00g065510.1	0	0	0.11	0	0	0.03	0	0	0	0	0	0	0	0	0	0	0	0	0	0	0	0	0	0	0	0	0	0	0	0
Solyc00g067470.1	2.17	2.25	0.97	0.35	0.15	1.04	3.91	2.64	0.48	0.26	1.67	2.38	2.3	3.16	0	3.03	0.91	0.26	0.51	1.31	1.3	2.66	1.95	2.74	0.7	0.82	1.93	0.72	1.01	0
Solyc00g068970.2	13.78	10.75	11.45	14.8	13.18	12.68	43.88	23.68	9.82	9.9	10.79	19.48	51.23	51.2	19.36	12.97	15.81	11.93	9.9	11.66	282.85	107.29	33.15	25.81	137.18	26.43	48.95	28.61	25.83	933.14
Solyc00g069880.2	0.03	0	0	0	0	0	0	0	0	0	0	0.03	0	0	0.03	0	0	0	0	0	0	0	0.3	0	0	0	0	0	0.06	0
Solyc00g070680.1	0	0	0	0	0	0	0	0	0	0	0	0	0	0	0	0	0	0	0	0	0	0	0.08	0	0	0	0	0	0	0
Solyc00g071180.2	0.23	8.41	0.41	0.05	1.08	0.48	10.93	0.41	0.19	0	0	0.05	127.55	74.29	1.83	32.25	3.38	7.09	0.04	1.31	0.94	0	0	0	0	0	0	1.26	0.73	0
Solyc00g072100.2	19.43	14.65	21.76	10.46	14.36	14.94	25.96	20.9	12.29	4.89	12.91	13.06	9.02	14.69	4.09	28.41	21.64	26.39	19.99	26.95	19.75	24.43	20.36	22.51	22.91	28.53	22.06	19.38	27.92	22.09
Solyc00g072400.2	0	0	0	0	0	0	0	0	0	0	0	0	0	0	0	0	0.08	0	0	0	0	0	0	0	0	0	0.04	0	0.08	0
Solyc00g072800.2	0	0.08	0	0	0	0	0.07	0	0	0	0	0.04	0	0.14	0	0	0	0	0	0	0	0	0.31	0	0	0.14	0	0	0	0
Solyc00g074210.1	0	0	0	0	0	0	0	0	0	0	0	0	0	0	0	0.16	0.17	0.24	0	0	0	0	0.39	0	0.47	0.3	0.11	0	0.05	0
Solyc00g075030.2	0	0	0	0	0	0	0	0	0	0	0	0	0	0	0	0	0	0	0	0	0	0	0	0	0	0	0.05	0	0	0
Solyc00g075040.1	0	0	0	0	0	0	0	0	0	0	0.01	0	0	0	0	0	0	0	0	0	0	0	0	0	0	0	0	0	0	0
Solyc00g075440.1	0.49	0.92	0.67	0	0.24	0.18	1.27	0.85	0.6	0	0.16	0.13	0	0.11	0	1.23	0.57	1.48	0	0.19	0.4	0.09	0.03	0	0	0.05	0	1.31	0.23	0
Solyc00g075450.2	0.48	0	0	0	0	0	0.44	0	0	0.07	0	0.17	0.09	0.29	1.05	0	0	0	0	0	0	0	0	0	0	0	0	0	0	0
Solyc00g080750.2	12.07	8.91	9.83	21.13	20.9	23.07	12.94	12.63	25.82	5.71	11.35	13.78	13.61	41.46	16.36	12.22	11.54	14.54	10.54	13.36	30.68	22	4.72	10.68	6.22	13.5	11.27	23.3	53.84	45.94
Solyc00g082150.2	63.42	49.36	54.5	29.73	32.79	33.68	47.02	44.2	25.26	28.29	27.49	24.52	16.29	19.18	15.04	45.03	41.14	44.05	27.41	27.87	32.22	27.69	31.84	27.83	34.33	30.75	28.33	36.81	35.17	33.88
Solyc00g082550.1	13.18	14.32	12.74	13.29	16.04	14.8	8.54	12.97	10.84	11.49	15.33	13.65	7.66	3.99	5.06	20.76	17.7	17.82	12.33	14.72	12.04	6.88	10.38	7.6	9.34	6.85	7.22	4.86	5.1	4.45
Solyc00g084750.2	0	0.09	0.06	0	0	0.03	0	0	0	0.02	0	0	0	0	0	0.13	0	0	0.07	0.06	0	0.09	0.03	0	0.31	0.05	0.08	0.13	0	0.32
Solyc00g084760.1	0.45	0.54	0.08	1.47	1.51	0.89	1.51	0.71	1.19	1.92	0.57	0.46	1.7	0.86	1.67	0	0	0.06	0.06	0.05	0	0	0	0	0	0	0.14	0	0	0
Solyc00g084770.1	1.72	0.89	1.53	1.75	1.08	0.99	2.71	1.74	3.29	3.2	0.46	0.53	2.83	0.99	2.32	0	0	0.15	0	0	0	0	0.08	0	0	0	0	0	0	0
Solyc00g084870.2	0	0	0	0.05	0.04	0	0.04	0	0.05	0.08	0.04	0	0	0	0.04	0.04	0	0	0.04	0	0.25	0	0	0	0.04	0.04	0	0	0	0
Solyc00g085070.2	66.38	66.16	52.4	46.93	50.37	51.96	55.78	55.1	44.84	55.3	68.75	63.03	43.72	37.02	36.02	21	22.79	21.75	17.37	17.2	15.02	16.79	23.91	17.37	13.32	13.82	13.22	28.13	31.08	28.16
Solyc00g090870.2	13.94	14.7	16.27	15.61	11.19	14.04	14.61	15.44	15.22	24.1	22.24	25.17	18.75	17.95	25.2	16.82	16.92	17.21	16.72	17.48	19.29	23.83	41.61	35.12	48.07	34.46	39.84	21.05	31.95	30.78
Solyc00g091170.2	23.4	20.59	24.52	7.41	13.86	17.33	25.53	27.11	10.74	16.42	14.29	14.77	6.84	4.4	4.95	16.66	14.86	15.47	5.34	7.74	9.78	15.75	10.23	8.04	8.38	11.66	5.77	13.3	6.72	13.94
Solyc00g092900.1	0.1	0.07	0.07	0.11	0.07	0.07	0.04	0.15	0.1	0.14	0.15	0.05	0	0	0.12	0	0.09	0.06	0.04	0.02	0	0	0.18	0.05	0.15	0.06	0	0.07	0	0.15
Solyc00g093000.1	21.7	11.76	9.76	15.56	12.12	10.11	4.02	0.86	11.12	17.51	18.56	13.09	10.33	3.59	11.97	16.99	11.58	14.05	14.62	10.31	7.21	9.21	23.74	15.38	17.07	16.1	11.88	10.02	5.3	11.37
Solyc00g093300.1	0	0	0.04	0	0	0	0.12	0.15	0	0	0	0	0	0	0	0.03	0.07	0	0.08	0.05	0.06	0	0	0	0	0.06	0	0	0	0
Solyc00g094020.1	0	0	0	0	0	0	0	0	0	0	0.03	0	0	0	0	0	0	0	0	0	0	0	0	0	0	0	0	0	0	0
Solyc00g094520.1	0.41	0.14	0.14	0.62	0.26	0.13	0	0.59	0	0	0.37	0.99	0	0.73	0.69	0.26	0	0	0	0	0	1.25	10.37	0.14	0.25	0	0.4	0	0.13	1.1
Solyc00g094530.1	0	0	0	0	0.13	0.13	0.18	0	0.2	0.22	0	0	0.07	0.52	0.59	0	0.39	0	0	0.09	0	0	1.78	0.68	0.12	0	0.94	0	0.31	0
Solyc00g094540.1	0	0.48	0	0	0	0	0.14	0	0	0.13	0	0.32	0.16	0.69	0.39	0	0.15	0	0	0.22	0	0	1.8	0	0.7	0.14	0.45	0	0	2.73
Solyc00g094550.1	0	0	0	0	0	0.21	0	0	0	0	0.2	0.45	0	0	0.44	0	0	0	0	0	0.1	0	0.63	0.23	0	0	0	0.1	0	0
Solyc00g095860.1	0.27	0.32	0.44	0.17	0.26	0.33	0.24	0.12	0.12	0.42	0.44	0.43	0.77	1.21	1.71	0.28	0.79	0.45	0.28	0.38	0.25	0.54	0.07	0.63	0.21	0.57	0.66	1.67	0.96	2.92
Solyc00g096460.1	10.7	13.59	11.56	12.6	11.32	17.11	8.3	10.3	15.48	19.2	19.52	20.28	11.61	7.95	10.02	8.25	7.82	15.95	23.17	18.61	11.41	10.45	15.37	15.19	12.81	15.54	11.39	13.19	7.31	0.28
Solyc00g097260.1	0	0	0	0	0	0	0.23	0	0	0	0	0	0	0	0	0.06	0	0	0	0	0	0	0	0	0	0.34	0	0	0	0
Solyc00g097960.1	10.72	16.98	14.37	11.7	13.86	14.39	18.8	21.85	17.21	16.14	19.91	20.83	13.59	9.09	8.87	18.4	15.79	18.12	15.6	18.25	19.62	13.04	16.76	16.67	17.04	18.81	15.7	13.88	16.02	12.39
Solyc00g098560.2	4.53	7.33	7.41	12.03	10.17	14.22	15.09	11.33	22.8	11.06	12.13	8.9	13.42	13.73	6.54	5.88	7.39	6.68	13.49	9.72	13.16	16.77	12.76	12.94	12.98	13.88	9.9	10.93	11.38	15.6
Solyc00g099580.1	3.3	5.75	5.27	1.88	3.37	2.27	1.82	3.83	1.99	1.8	2.51	1.56	1.34	0.36	0.72	2.95	2.2	4.29	2.06	2.81	2.87	1.53	0.84	0.63	0.35	0.36	0.09	1.47	1.23	1.97
Solyc00g100880.2	0.17	2.45	0.12	0	0.05	0.11	0.77	0.21	0	0.05	0	0	3.94	3.31	0.51	0.61	0.2	0.24	0	0.48	0	0	0	0	0	0.03	0	0.66	0.83	0
Solyc00g101700.1	0	0	0	0	0	0	0	0	0	0	0	0	0	0	0	0	0	0	0.04	0	0	0	0	0	0	0	0	0	0	0
Solyc00g102000.1	28.3	20.76	20.97	32.09	22.49	20.99	74.9	42.44	15.73	18.41	22.81	45.91	114.47	96.23	39.2	21.84	27.47	19.93	18.34	13.6	457.59	150.21	62.51	50.23	278.61	55.03	91.52	56.29	59.49	1881.9
Solyc00g102400.2	0.02	0.02	0	0	0	0.02	0	0	0	0	0	0	0	0.04	0	0.03	0.04	0.1	0.06	0.1	0.06	0	0.03	0	0.08	0.03	0	0.06	0.03	0.04
Solyc00g104940.1	0.06	0	0	0	0	0	0.05	0	0	0	0.21	0	0.12	0.3	0	0	0	0	0	0	0	0	0	0	0	0	0	0	0	0
Solyc00g105340.1	0	0	0	0	0	0	0	0	0	0	0	0	0	0	0	0	0	0	0	0	0	0.03	0	0	0	0	0.1	0	0	0
Solyc00g105350.1	0	0	0	0	0	0	0	0.02	0	0	0	0	0	0	0	0	0	0	0.07	0.04	0.19	0	0.03	0	0	0.08	0	0	0	0
Solyc00g106650.1	21.01	14.82	16.99	24.09	19.16	15.57	6.96	15.49	16.22	17.79	17.53	21.76	13.26	3.22	7.73	15.12	5.7	12.57	12.14	11.39	7.65	1.83	9.12	8.14	11.72	9.52	12.66	11.22	9.76	7.82
Solyc00g108550.1	0	0	0	0	0	0	0.05	0	0.16	0.09	0	1.02	0.56	0	0.37	0	0	0	0	0.07	0	0.9	2.39	0.16	0.05	0.14	0.4	0	0.05	0
Solyc00g110070.1	0	0	0	0	0	0	0	0	0	0	0	0	0	0	0	0	0	0	0	0	0	0	0	0.03	0	0	0	0	0	0
Solyc00g110870.2	10.01	10.04	9.85	3.05	4.14	4.66	8.09	10.48	2.21	1.75	2.8	1.9	7.43	12.63	24.02	11.89	7.42	12.15	3.62	7.81	10.73	0.62	1.17	1.28	2.89	1.7	2.61	7.06	3.18	1.84
Solyc00g112190.2	0	0	0	0	0	0	0	0	0	0	0	0.09	0	0.07	0	0	0	0	0	0	0	0	0	0	0	0	0	0	0	0
Solyc00g112830.1	0	0	0	0	0	0.04	0	0	0	0	0	0	0.05	0	0	0	0	0	0	0	0	0	0	0	0	0	0	0	0	0
Solyc00g112930.2	0.24	0.33	0.25	0.89	0.61	0.6	0.85	0.59	0.89	1.73	1.2	2.01	0	0.49	0.63	0	0.08	0.13	0.2	1.05	0.59	0	0	0	0.5	0.35	0	0.22	0.29	0
Solyc00g117450.2	1.02	1.5	0.57	1.46	1.4	0.53	1.02	0.38	0.41	0.86	0.95	1.2	0.46	0.31	0.67	1.5	0.58	0.73	0.19	0.3	0.15	0.16	0.38	0.45	0.35	0.31	0.53	0.69	0	0.97
Solyc00g118680.2	0.05	0.28	0	0	0	0	0.83	0	0.11	0.46	0.29	1.89	0.17	0.67	0	0.15	0	0.14	0	0.04	0	1.59	7.47	0.4	0.59	0.38	2.72	0.05	0.71	0.7
Solyc00g118690.1	0.78	0	0.2	0.11	0.38	0.38	0.97	0.1	0.1	0.08	0.79	3.51	0.62	0.61	0.1	0	0.19	0.41	0.16	0.14	1.28	0	13.83	1.73	0.53	0.43	1.79	0	0.27	0
Solyc00g125580.1	0	0	0	0	0	0	0	0.04	0	0	0	0	0	0.07	0	0	0	0	0	0	0	0	0	0	0	0	0	0	0	0
Solyc00g125980.1	0.75	1.17	2.36	2.4	3.38	2.28	2.03	3.07	0.78	0.42	0.67	0.64	2.53	3.55	0.63	0.7	0.62	0.95	1.66	2.83	3.16	1.77	12.97	0.91	0.45	0.88	1.56	0.93	0.59	1.61
Solyc00g125990.1	0.08	0.29	0.04	0.04	0.23	0.04	0.29	0.04	0	0	0.14	0.65	0.34	0.46	0.4	0	0	0.07	0.03	0	0	0.56	0.88	0.25	0.11	0.28	1.22	0.22	0.3	0.63
Solyc00g126000.1	1.84	3.46	2.8	1.88	4.67	2.88	4.67	1.07	0.52	0.28	0.3	1.54	2.66	5.92	1.34	0.16	0.33	0.42	1.38	0.71	0.16	0.67	5.98	0	1.81	0.88	2.73	0.62	0.31	3.88
Solyc00g126010.1	3.08	0.46	1.08	1.16	2.97	1.83	2.25	2.97	0.91	0.12	0.53	1.05	2.65	2.6	0.59	0	0.43	1.37	0.24	0.41	3.16	0	6.96	0	0.27	0.65	1.41	0	0.82	0
Solyc00g127660.2	34.41	37.7	35.71	36.27	36.62	37.82	40.73	41.82	31.54	35.92	31.61	26.91	48.36	55.86	43.63	34.74	34.8	37.9	41.71	35.92	34.18	24.78	48.49	36.99	49.13	46.63	53.15	37.94	48.72	21.07
Solyc00g127670.1	27.96	26.02	25.78	23.27	29.8	25.89	39.17	32.64	30.16	44.81	32.5	32.71	23.03	11.72	15.22	31.27	28.89	35.26	36.83	36.12	41.83	25.03	53.65	31.61	24.78	27.32	29.03	33.74	21.77	32.73
Solyc00g127870.2	14.97	14.14	15.55	5.65	7.82	9.97	15.53	13.44	8.36	7.93	7.09	8.09	10.51	20.58	11.19	19.8	22.58	23.86	9.59	14.56	10.49	10.93	19.37	19.75	11.42	15.8	10.51	24.87	28.21	13.22
Solyc00g128870.2	25.35	26.46	30.11	32.63	28.18	32.98	40.4	34.25	43.78	51.75	44.24	54.96	49.99	50.03	57.18	36.22	25.35	30.92	36.84	33.35	32.03	44.68	49.16	57.01	78.37	63.91	65.52	28.05	45.68	34.86
Solyc00g131710.1	0	0.02	0	0.04	0	0	0	0	0	0	0	0	0	0	0	0	0	0	0	0	0	0	0	0	0	0	0	0	0	0
Solyc00g135260.1	0	0	0	0	0	0	0.03	0	0	0	0	0	0	0	0.03	0	0	0	0	0	0	0	0	0	0	0	0	0	0	0
Solyc00g136260.1	15.35	16.61	18.47	60.89	79.31	57.59	42.76	52.79	142.89	195.27	172.28	198.08	10.16	1.98	20.84	12.1	3.18	14.76	39.19	26.52	12.68	116.06	46.44	69.76	84.24	155.6	132.18	6.26	8.25	13.69
Solyc00g136560.2	4.86	10.53	6.89	17.27	10.15	4.78	2.43	1.67	14.55	287.68	146.7	195.79	235.11	233.19	682.32	7.07	2.41	4.85	4.79	3.12	1.8	90.94	274.35	330.08	523.29	250.51	768.77	106.84	206.25	10.88
Solyc00g138060.2	1.09	0.28	0.65	0	0	0.13	0.02	0.05	0	0	0	0	0	0	0	0.33	1.89	0.53	0	0.03	0	0	0	0	0	0	0	0	0	0
Solyc00g140060.2	43.25	52.73	48.44	57.18	52.01	57.01	28.64	34.47	90.16	48.55	67.74	30.31	24.64	11.37	20.11	48.15	29.09	45.71	63.04	40.06	27.9	9.88	21.24	8.57	11.26	14.04	6.45	35.74	10.35	16.2
Solyc00g141360.1	0	0	0	0	0	0	0	0	0	0	0	0	0	0	0	0	0	0	0	0	0	0	0	0	0	0.07	0	0	0	0
Solyc00g141560.1	0	0	0	0	0	0	0	0	0	0	0	0	0	0	0	0	0	0	0.09	0	0	0	0	0	0	0	0.05	0	0.26	0
Solyc00g142160.1	0	0	0	0	0	0	0.07	0	0	0	0	0.41	0	0.14	0	0	0	0	0	0	0	0	0	0	0.15	0.28	0.31	0	0	0
Solyc00g142170.2	0	0	0	0	0	0.07	0	0	0	0	0	0.28	0	0.43	0.37	0.05	0.05	0.02	0.04	0	0.18	0.1	1.32	0.33	0	0.04	0.09	0	0.14	0.25
Solyc00g143770.1	15.07	14.14	14.97	13.8	12.74	10.79	7.19	7.1	8.36	8.23	11.66	6.6	7.19	6.09	7.87	9.66	11.71	6.92	9.41	8.33	3.98	2.86	4.02	4.99	3.66	3.56	3.25	12.21	9.49	3.59
Solyc00g145170.1	0	0.25	0	0	0	0	0.86	0.13	0	0	0	0.55	16.5	1.16	0	0	0	0	0	0	0	0	0	0	0	0	0	0	0	0
Solyc00g147770.1	0.04	0.13	0	0.05	0.04	0.17	0.1	0	0.11	0.11	0.04	0	0	0	0	0.08	0.17	0.27	0.05	0.11	0.12	0.28	0.13	0.16	0.04	0.11	0.27	0.54	0	0
Solyc00g153680.1	0	0	0.37	0.24	0.24	0.58	0.48	0.08	0.07	0.39	0.35	0.47	0.57	0.13	0.29	0	0	0	0	0	0	0	0	0	0	0	0	0	0	0
Solyc00g153980.1	0	0	0	0	0	0.15	0.14	0	0	0.13	0.14	0	0	0	0	0	0	0	0	0	0	0	0.74	0	0	0	0	0	0.57	0
Solyc00g154480.1	0	0	0	0	0	0	0	0	0	0	0	0	0	0.03	0	0.03	0.13	0.08	0	0	0	0	0	0	0.03	0.03	0.03	0	0.02	0
Solyc00g154980.1	0	0	0	0	0	0.06	0	0.06	0	0.19	0	0.06	0	0	0	0	0	0	0	0.08	0	0	0	0	0	0	0	0	0	0
Solyc00g156980.2	7.19	8.11	9.04	0.15	0.75	1.74	6.85	7.16	0.52	0.23	1.06	0.86	0.14	0.3	0.13	9.74	3.87	4.52	0.08	1.12	0.47	0.41	0.52	0.17	0.12	0.03	0.19	1.1	0.35	0.57
Solyc00g157080.1	1.52	1.17	1.74	0	0.09	0.56	1.37	2.76	0.56	0.04	0.44	0	0	0.09	0	0.68	1.54	1.45	0.2	4.56	8.24	0.89	0.09	0	0.09	0.17	0	1.6	0	3.37
Solyc00g157180.2	0	0	0	0.05	0	0.09	0	0	0	0.19	0.08	0.19	0	0	0	0	0	0	0	0	0	0	0	0	0	0	0	0	0	0
Solyc00g160780.2	6.93	6.24	8.31	1.2	2.73	2.43	15.78	10.24	2.67	0.77	2	2.44	0	0.67	0.51	6.74	7.92	10.65	2.56	3.97	9.65	2.71	0.83	1.73	0	0.58	0.39	3.87	0.09	5.23
Solyc00g164580.1	0	0	0	0	0	0	0	0	0	0	0.26	0	0	0	0	0	0	0	0	0	0	0	0.69	0	0	0	0.18	0	0	0
Solyc00g164680.1	6.96	9.95	9.82	22.04	16.44	15.44	5.93	7.93	18.76	20.28	16.61	16.47	15.71	8.38	19.59	15.18	11.63	13.34	20.85	15.35	12.07	6.48	15.98	12.78	19.44	13.57	17.83	16.08	17.19	9.09
Solyc00g166190.1	0	0	0	0	0	0	0	0	0	0	0	0	0	0	0	0	0.14	0	0	0	0	0	0	0	0	0	0	0	0	0
Solyc00g166490.1	0	0	0	0	0	0	0	0	0	0	0	0.09	0	0	0	0	0	0	0	0	0	0	0	0	0	0	0	0	0	0
Solyc00g168200.1	119.23	105.46	104.6	79.4	89.99	82.39	61.09	91.14	80.48	47.65	34.56	21.24	12.58	5.25	1.85	66.2	56.12	105.46	93.56	95.18	52.3	25.41	21.86	34.63	33.85	37.9	23.84	44.51	17.64	16.91
Solyc00g170200.1	274.19	186.19	262.87	307.48	455.25	407.76	138.45	126.33	185.51	33.18	41.32	104.09	269.25	103.04	195.12	226.01	138.76	250.95	129.87	85	153.96	64.87	25.31	33.25	180.21	189.32	213.52	126.67	174.81	376.2
Solyc00g170210.2	3.87	4.52	3.28	4.92	5.51	6.36	14.01	10.08	7.25	7.38	9.04	6.48	9	9.96	7.68	19.27	18.62	19.83	29.51	28.15	34.87	40.66	28.83	35.29	34.3	32.46	38.06	29.82	28.86	44.96
Solyc00g171710.1	0.17	0.06	0	0	0.32	0.11	0.1	0	0.06	0	0.05	0	0	0	0	0	0	0.05	0	0	0.21	0	0	0	0	0	0	0	0	0
Solyc00g171810.2	0.32	0.06	0.1	0.21	0.2	0.14	0.51	0.26	0.66	0.45	0.56	1.91	0.22	0.67	0.42	0.12	0.11	0.03	0.16	0.16	0.44	1.71	1.52	0.88	0.6	0.68	0.45	0.28	0.56	1.98
Solyc00g174330.2	0.2	2.81	0.09	144.71	20.35	19.96	32.57	1.55	128.11	26.1	3.97	9.9	1.82	3.81	52.58	0.03	0.06	0.1	0.33	0.08	0.08	0.06	0.11	0.03	0.08	0.03	0.44	0.16	0	0
Solyc00g174340.1	2.61	51.93	4.68	3315.25	462.03	480.94	466.04	6.98	1805.32	342.87	38.31	151.33	27.97	35.93	857.85	0.05	0	0	0.09	0	0	0	0	0	0	0	0	0.05	0	0
Solyc00g179240.1	34.68	61.42	43.26	54.52	63.17	65.2	52.21	54.28	67.15	31.73	34.05	44.26	39.29	22.36	29.13	31.43	24.84	30.62	31.17	34.88	36.79	20	20.68	20.59	19.76	24.59	15.47	17.46	13.6	15.88
Solyc00g179840.1	0	0	0	0	0	0	0	0	0	0	0	0	0	0	0	0	0	0	0	0.12	0	0	0	0	0	0	0	0	0	0
Solyc00g181240.1	0	0	0	0	0	0	0	0	0	0	0	0	0.15	0.13	0	0	0	0	0	0	0	0	0.27	0	0	0	0	0	0	0
Solyc00g181250.2	0	0	0	0	0	0	0	0	0	0	0	0	0	0.03	0	0	0	0	0	0	0	0	0.31	0.2	0	0	0	0	0	0
Solyc00g183050.1	2.34	1.98	4.01	5.53	3.29	5.31	1.92	2.72	3.08	2.16	5.54	6.76	1.58	0.94	5.33	5.55	1.26	2.7	1.76	1.65	0	0	0.82	0	2.12	0.56	2.45	2.38	1.19	0
Solyc00g184350.2	10.81	14.63	14.72	20.24	18.18	13.25	7.53	12.96	17.42	15.96	17.64	11.64	10.56	5.11	13.76	8.12	4.17	6.9	14.4	8.2	5.28	4.83	7.37	4.91	6.12	6.18	5.78	8.59	5.11	4.72
Solyc00g186050.1	5.82	8.13	9.7	9.08	11.59	9.17	9.98	14.92	9.25	8.09	9.68	9.99	5.17	6.04	1.7	0	0	0	0	0	0	0	0	0	0	0	0	0	0	0
Solyc00g187050.2	0.09	2.85	0.09	0.22	0.04	0.03	0.51	0	0.06	0	0.09	0.58	47.14	52.54	31.06	10.57	2.79	9.95	0.05	2.44	1.38	0.41	2.52	0.07	6.64	5.04	32.4	64.46	104.13	4.88
Solyc00g188250.1	0	0	0	0	0	0	0	0	0	0	0	0	0	0	0	0	0	0	0	0	0	0	0	0	0.23	0.11	0.12	0	0	0
Solyc00g188850.2	1.21	0.31	1.12	0.17	0.21	0.6	1.76	0.27	0.38	0.06	0.63	0.38	0.08	0	0.04	1.92	1.3	1.59	0.37	1.27	2.03	1.34	0	0.77	0.4	0.19	0	1.34	0.89	1.5
Solyc00g195360.1	0	0	0	0	0	0	0.03	0	0	0	0	0	0	0	0	0	0	0.03	0	0	0	0	0	0	0	0	0	0	0	0
Solyc00g196060.2	39.41	33.25	40.14	23.92	26.78	29.24	18.5	22.89	22.82	23.84	26.45	19.6	18.39	10.84	12.61	33.11	18.57	33.25	21.47	22.41	11.99	7.38	12.55	11.1	8	11.83	6	21.58	9.84	8.4
Solyc00g201160.2	10.6	10.31	9.88	22.44	10.59	11.91	7.26	5.93	15.8	12.91	9.27	8.25	16.28	42.91	11.4	4.43	3.31	3.59	7.34	4.77	5.04	3.96	5.84	1.64	5.59	3.48	2.92	5.93	8.17	4.52
Solyc00g206460.1	5.34	2.51	3.36	2.13	3.13	7.28	21.15	7.7	1.61	0.76	9.96	16.33	12.38	18.32	9.81	24.96	69.9	13.75	1.46	3.25	12.83	3.48	2.08	7.88	14.13	2.43	2.58	68.12	62.36	58.02
Solyc00g209460.1	1.15	0.48	0.8	0.61	1.41	0.74	2.08	0.25	1.03	1.88	1.79	1.73	1.87	1.22	1.38	2.14	3.4	2.59	3.31	3.31	5.88	8.75	8.09	11.24	5.7	7.11	5.68	3.93	3.08	6.88
Solyc00g210860.1	0	0	0	0	0	0	0	0	0	0	0	0	0	0.17	0	0	0	0.17	0	0	0	0	0	0	0	0	0	0	0	0
Solyc00g212260.1	0.01	0	0	0	0	0	0.01	0.01	0	0	0	0	0	0	0	0	0	0	0	0	0	0	0	0	0	0	0	0	0.01	0
Solyc00g215560.1	1.12	1.78	1.53	3.3	2.16	1.82	1.09	1.01	4.9	3.5	4.09	1.5	2.65	1.68	7.32	3.28	1.95	4.87	6.77	4.43	2.17	5.04	6.16	2.95	4.36	3.34	4.63	3.61	3.46	3.03
Solyc00g217560.1	0	0	0.1	0	0.09	0	0	0	0	0.08	0	0	0.21	0	0	0	0.1	0.16	0	0	0.18	0	0	0	0	0	0.05	0	0	0
Solyc00g217960.1	5.18	6.32	5.96	36.63	49.44	47.52	23.81	26.79	27.34	39.07	41.99	50.82	17.47	21.36	18.08	25.29	32.57	19.6	24.17	28.57	38.43	61.62	38.04	72.64	42.19	51.48	31.18	76.95	120.86	69.87
Solyc00g227860.1	22.93	17.3	18.54	10.18	13.86	12.47	16.78	22.18	16.62	11.25	19.16	15.38	2.9	0.59	0.33	28.29	25.61	29.94	16.76	17.74	18.82	24.22	16.57	21.76	7.58	13.9	8.06	29.61	21.56	38.86
Solyc00g230060.1	0	0	0	0	0	0	0	0	0.03	0	0	0.06	0	0	0.12	0	0	0	0	0	0	0	0.28	0	0	0	0	0	0	0
Solyc00g230070.1	1.45	0.8	1.22	1.31	0.93	0.65	0.79	0.21	0.9	0.49	0.87	1.19	0.51	0.09	0.68	0.27	0.1	0.41	0.16	0.55	0.91	0.59	0.37	0.1	0.53	0.68	0.65	0.54	0.72	1.24
Solyc00g230080.1	1	2.67	1.8	4.52	3.93	2.61	3.16	4.58	2.37	2.79	3.73	6.09	3.27	1.71	2.08	2.87	2.82	1.81	3.97	1.67	5.56	1.88	3.12	2.38	1.88	0.95	1.65	2.53	2.94	1.55
Solyc00g231680.1	0	0	0	0	0	0	0.08	0	0	0	0	0	0	0	0	0	0	0	0	0	0	0	0	0	0	0	0	0	0	0
Solyc00g231780.1	1.1	1.96	0.41	0.36	0.46	0.38	0.78	0.42	0.33	0.13	0.21	0.24	0.25	0	1.42	0.81	1.55	1.27	0.59	0.61	0.66	3.02	0.84	0.82	10.78	0.63	13.18	1.69	1.11	2.27
Solyc00g233480.1	1.53	0.72	1.26	26.33	3.17	3.77	1.63	0.54	7.81	2.19	0.25	0.57	1.77	2.5	7.41	0	0.5	0.16	0.31	0.33	0	0	0	0	0	0	0	0.26	0	0
Solyc00g237680.1	0	0	0	0	0	0	0	0	0	0	0	0	0	0	0	0	0	0	0.11	0	0	0	0	0	0	0	0	0	0.13	0
Solyc00g244280.1	0.28	0.29	0.58	0.63	0.27	0.13	1.26	0	0.14	0.35	0	3.72	0.15	0.37	0.28	0.39	0.41	0	0.12	0	1.57	0	5.94	1.02	0	0.62	0	0.13	0	0.78
Solyc00g244290.1	0.83	0.97	0.76	1.35	1	1.44	1.03	0.5	0.81	0.44	0.37	4.47	1.76	0.83	1.04	0.82	1.69	1.32	1.63	0.73	2.96	1.42	15.53	2.16	0.47	0.6	1.45	0.24	0.24	1.12
Solyc00g244300.1	0.4	0.31	0.73	0.34	1.24	1.99	3.39	2.11	0.72	0.5	0.27	2.74	2.1	2.19	0.99	0.55	1.07	0.08	0.16	1.05	0.46	3.1	9.01	2.06	0.54	0.7	1.14	0.46	0.19	0
Solyc00g247300.2	0.06	0.15	0	1.52	0.11	0.11	0.03	0	0.21	0.85	0.7	0.55	0.6	0.21	0.56	0	0	0	0	0	0	0	0	0	0.12	0.05	0.65	0	0	0
Solyc00g249900.2	0	0	0	0	0.03	0	0	0	0	0.05	0	0	0	0	0	0	0	0	0	0	0	0	0	0	0	0	0	0	0	0
Solyc00g254910.1	0	0.03	0.03	0	0	0.03	0	0	0	0	0	0	0	0	0	0	0	0	0.05	0	0	0	0	0	0	0.06	0.06	0	0	0
Solyc00g255510.1	0	0	0	0	0	0	0	0	0	0	0	0	0	0	0.04	0	0	0	0	0	0	0	0	0	0	0	0	0	0	0
Solyc00g256710.1	23.19	26.25	19.11	20.73	20.58	19.78	11.93	14.98	16.35	10.34	8.66	11.14	6.43	5.64	4.93	14.04	13.03	17.26	11.05	13.77	13.44	3.94	5.36	8.96	7.06	6.43	3.84	15.78	9.01	3.04
Solyc00g257110.2	0.03	0.03	0.19	0.09	0.08	0.02	0.05	0	0.05	0.07	0	0.08	0.17	0.25	0.2	0	0.03	0.02	0.02	0.03	0	0	0.09	0.04	0.01	0	0.53	0.38	0.1	0.06
Solyc00g265110.2	0	0.1	0	0.32	0	0	0.09	0	0.1	0.08	0	0	0	0	0.19	0.62	0.19	0.16	0	0	0.09	0.1	0.27	0.29	0.09	0.33	0	0.26	0.53	0.76
Solyc00g269810.1	0	0	0	0	0	0	0	0	0	0	0	0	0	0	0	0.19	0.18	0.27	0.43	0.71	0.13	0.34	0.18	0.31	0.74	0.54	0.83	0.57	0.34	0.36
Solyc00g272810.1	173.63	72.75	104.46	9.37	13.58	20.18	20.28	21.71	5.46	12.66	20.78	44.39	30.22	39.16	19.82	92.83	98.16	56.45	42.33	39.39	48.91	22.87	65.08	25.96	65.66	49.93	68.64	292.8	337.48	200.61
Solyc00g273110.1	90.03	73.64	61.24	67.58	46.54	66.51	83	60.5	111.37	133.8	155.05	61.77	117.82	74.62	89.13	38.27	27.41	51.52	64.17	36.95	26.55	7.64	28.91	13.76	25.21	25.52	24.29	33.51	8.34	4.01
Solyc00g275310.1	0	0	0	0	0	0	0	0	0	0	0	0	0	0	0	0.85	0.4	0.38	0.99	0.74	0.88	0.65	0.66	0.33	1.08	0.55	0.9	0.7	0.74	0.32
Solyc00g277510.1	9.02	6.32	7.58	8.89	9.81	3.78	9.17	4.33	4.6	4.63	12.55	10.16	15.11	8.45	7.25	7.1	8.51	5.16	9.79	2.42	39.11	6.67	17.96	12.68	11.97	6.17	9.4	7.82	9.98	8.35
Solyc00g278110.2	0.35	0.41	0.25	0.44	0.53	0.86	0.88	0.71	0.2	0.07	0.77	0.12	0.54	0.83	0.39	6.71	9.26	7.32	0.13	0.91	2.38	1.98	0.42	0.41	0.53	0.55	0.6	2.15	1.1	9.73
Solyc00g280110.1	39.86	61.74	46.16	38.83	37.78	54.73	8.75	11.25	14.98	4.9	11.01	10.12	1.27	1.51	0.17	63.6	30.85	83.2	80.01	26.7	27.4	10.83	6.76	24.78	2.78	1.8	0.33	8.73	0.48	0
Solyc00g281110.1	0	0	0	0	0	0	0	0	0	0.12	0.12	0	0	0	0	0	0	0	0	0	0	0	0.94	0	0	0	0	0	0	0
Solyc00g282510.1	0	0	0	0	0	0	0	0.06	0	0	0	0	0	0	0	0.52	0.17	0.29	1.8	0.51	0.19	1.21	1.29	2.56	1.59	3.05	0.73	0.2	1.41	0.89
Solyc00g283110.1	0	0	0	0	0	0	0	0	0	0	0	0	0	0	0	0	0	0.13	0	0	0	0	0	0	0	0	0	0	0	0
Solyc00g289230.1	8.83	9.76	11.87	51.09	21.16	20.64	12.01	16.3	28.72	31.92	17.37	22.13	23.16	21.77	26.59	8.63	5.33	6.99	18.4	13.3	15.59	17.71	17.38	21.45	28.83	20.6	15.64	13.21	23.85	13.33
Solyc00g294230.1	2.64	2.29	2.18	2.45	2.01	1.47	1.38	2.09	3.13	0.58	0.88	0.92	0.18	0.11	0.43	0	0.29	0.07	0	0.06	0.08	0	0	0	0	0	0	0.12	0	0.2
Solyc00g304030.1	0	0	0	0	0	0	0	0	0	0	0	0	0	0	0	0	0	0	0	0	0	0	0	0	0	0	0	0	0.01	0
Solyc00g309530.1	0	0	0	0	0	0	0	0	0	0	0	0	0	0	0	0	0	0	0	0	0	0	0	0	0	0	0	0	0.3	0
Solyc00g311230.2	4.13	2.67	4.86	2.37	3.02	2.24	4.29	6.51	2.26	4.77	4.77	3.66	1.98	2.81	2.78	4.88	3.9	4.96	2.4	4.65	5.34	2.68	6.57	6.35	2.98	3.36	3.13	3.73	4.23	4.23
Solyc00g313030.1	0	0	0	0	0	0	0	0	0	0	0	0.16	0	0	0	0	0	0	0	0	0	0	0	0	0	0	0	0	0	0
Solyc00g313930.1	5.28	1.23	0.36	0	0	0	0.15	0	0	0	0	0	0.18	3.02	0.85	2.06	67.06	0.29	0	0.12	0.16	0	0.33	0	5.4	1.35	2.62	29.52	5.89	12.82
Solyc00g316530.1	0.22	1.56	0.45	0.49	0.21	0	0	0.34	0	0.18	0.77	3.31	0.46	0.19	0.65	0.1	0.85	0.64	0.18	0.3	0	4.57	4.9	2.58	0.98	0.67	0.52	0.2	1.81	1.04
Solyc00g318830.1	0	0	0	0	0	0	0	0	0	0	0	0.09	0.05	0	0.05	0.09	0	0	0	0.06	0	0	0.18	0	0	0	0.53	0	0.34	0
Solyc00g320430.1	0	0	0	0.16	0.27	0.27	1.79	0	0	0	0	2.33	0.6	0.88	0.71	0.26	0	0	0	0	0.27	1.72	5.91	1.18	0	0.25	1.91	0	0	0.34
Solyc00g323130.2	25.61	16.97	30.04	26.95	47.62	41.01	19.33	16.78	35.6	6.01	30.82	22.38	0.4	0.1	0.09	0.37	0.37	0.68	0.29	0.41	0.38	0.29	0	0.06	0	0	0	1.47	0.03	0
Solyc01g005000.2	8.6	8.65	8.3	9.49	12.61	12.5	12.29	13.49	19.39	22.36	21.98	21.79	11.89	9.56	24	4.31	7.34	5.97	8.37	10.7	7.82	6.14	15.74	6.29	16.86	8.82	10.81	6.09	12.69	3.49
Solyc01g005010.2	9.07	6.56	9.01	10.01	12.81	9.17	26.58	14.73	15.89	17.12	13.68	14.8	16.38	10.91	4.8	10.62	9.44	10.36	6.65	9.38	15.08	39.76	41.52	34.31	31.39	29.5	26.4	9.97	10.65	15.34
Solyc01g005020.2	21.53	19.54	20.64	27.22	24.76	24.91	24.41	27.17	25.74	24.97	24.21	20.87	33.53	27.72	28.01	19.88	18.67	22.91	30.73	31.22	28.66	27.47	25.63	21.53	36.72	30.38	37.1	25.89	25.23	30.37
Solyc01g005030.2	12.47	13.93	12.39	31.31	21.76	20.62	15.97	16.55	22.4	27.69	22.08	19.98	14.97	9.52	14.39	11.74	10.16	13.8	28.35	22.86	19.8	20.83	32.23	22.52	67.73	29.76	35.08	12.48	13.6	15.96
Solyc01g005040.2	6.83	7.89	6.95	27.69	11.04	15.29	9.47	4.92	46.32	13.28	6.6	8.07	79.77	72.33	40.47	11.18	13.15	10.11	20.42	25.41	6.18	16.43	7.92	38.12	101.65	21.78	18.56	56.53	183.57	62.17
Solyc01g005050.2	0.07	0	0	0	0	0	0	0	0.07	0	0	0	0.08	0.26	0.29	0	0	0	0.18	0	0	0	0	0	0.33	0	0.21	0.13	0.95	0.7
Solyc01g005060.2	2.85	3.38	4.39	1.89	2.43	3.47	4.38	5.52	2.12	4.15	3.6	3.27	9.49	8.32	4.71	4.44	7.15	4.89	4.08	3.77	1.64	2.26	3.85	4.23	6.72	5.49	5.2	5.04	8.35	5.74
Solyc01g005070.2	0	0.03	0.07	0.06	0.03	0	0.12	0.16	0.07	0.03	0.05	0.07	0.07	0	0	0	0.07	0.11	0	0.01	0	0	0.03	0	0.09	0.01	0.06	0.03	0	0
Solyc01g005080.2	30.92	31.43	35.25	36.96	43.4	38.67	35.33	48.43	35.68	23.54	33.33	23.18	12.05	9.63	8.2	22.28	27.08	28.92	48.32	54.01	51.34	16.47	27.2	12.86	246.96	17.92	52.26	28.83	13.46	30.15
Solyc01g005090.2	0	0	0	0	0	0.04	0	0	0	0.08	0	0	0	0	0.04	0	0	0	0	0	0	0	0	0	0.04	0	0	0	0	0
Solyc01g005100.2	45.41	30.16	34.12	18.3	24.11	25.53	35.71	35.19	29.7	41.47	38.71	23.24	40.61	34.82	33.35	10.27	8.1	12.2	13.42	10.69	12.69	18.58	15.51	15.63	18.89	21.78	24.26	12.74	12.81	14.15
Solyc01g005110.2	25.46	23.17	23.36	20.2	18.12	20.48	21.88	17.33	23.47	22.53	18.13	20.43	41.9	42.45	46.26	15.43	15.01	13.07	20.07	14.17	24.56	19.49	21.9	21.22	29.41	26.21	33.55	27.6	36.47	48.15
Solyc01g005120.2	22.34	12.78	12.66	10.09	5.07	5.42	5.32	4.58	4.98	11.53	7.51	6.84	6.61	8.42	7.41	6.02	6.52	6.71	7.41	4.58	3.91	2.82	8.09	2.62	14.69	7.88	7.85	10.27	6.65	9.66
Solyc01g005130.2	25.3	17.4	23.6	36.91	42.43	40.04	37.55	38.06	37.87	44.57	46.35	55.26	27.12	14.93	16.71	29.43	23.72	30.73	65.85	55.31	53.3	38.89	46.29	37.89	40.98	41.87	35.23	36.93	27.99	47.34
Solyc01g005140.2	0.02	0.05	0.24	3.55	1.53	0.22	0.17	0	0.87	5.12	1.55	1.55	2.94	1.65	10.76	0	0.18	0.12	1.18	0.13	0.22	0	0.38	0.24	13.33	3.16	19.27	1.69	1.37	0.65
Solyc01g005150.2	3.48	2.07	1.96	0.15	0.65	0.8	4.33	3.64	1.1	0.3	0.58	0.79	0.96	1.77	0.97	1.71	2.54	2.94	0.37	0.5	0.24	0.26	0.56	0.13	0.18	0.83	0.12	2.56	1.36	1.42
Solyc01g005160.2	0.09	0	0.22	0.37	0.2	0.3	0.13	0.06	0.15	0.25	0.11	0.21	3.97	6.42	3.83	1.04	1.03	0.39	0.1	1.13	0.18	0.23	0	1.21	0	0.13	0.06	2.19	7.31	1.2
Solyc01g005170.1	0.49	0.6	0.52	0.97	0.38	0.45	0.39	0.74	1.85	2.4	2.76	2.12	0.57	0.67	0.66	0.29	0.14	0.38	0.29	0.25	0.04	0.23	0.87	0.06	0.41	0.2	0.18	0.1	0.02	0
Solyc01g005180.1	2.59	2.68	2.42	1.78	1.87	3.73	3.92	2.86	10.83	11.29	18.86	10.43	5.4	2.54	4.82	0.43	0.64	1.25	2.07	1.18	0.78	2.43	9.85	2.4	4.19	3.76	3.29	0.78	1.73	0
Solyc01g005190.1	0.41	0.43	0.77	0.33	0.4	0.51	0.45	0.41	0.86	1	3.03	1.64	0.78	0.65	0.65	0.06	0.23	0.5	0.32	0.21	0.06	2.63	2.72	1.6	1.39	1.36	0.68	0.28	0.99	0.43
Solyc01g005200.1	0	0.21	0.36	0.61	0.88	1.24	0.39	0.92	0.86	1.09	0.82	1.35	0.61	0.84	0.72	0	0	0.05	0.17	0.65	0.21	1.48	0.83	0.36	0.91	0.58	0.44	0.37	0.4	0.37
Solyc01g005210.2	28.52	40.1	35.93	77.37	92.97	99.98	54.26	66.08	77.61	43.06	61.76	55.84	24.35	10.97	7.3	36.95	32.77	42.57	68.85	54.88	56.44	59.32	36.43	49.27	30.21	44.1	23.31	32.23	20.87	33.55
Solyc01g005220.2	5.93	3.06	7.45	5	4.08	4.52	2.52	3.6	5.53	8.88	15.45	13.18	24.37	20.66	19.3	1.3	2.14	1.2	2.37	6.08	1.45	1.18	0.63	1.17	0.94	0.86	0.55	6.92	8.63	7.53
Solyc01g005230.2	0.04	0.04	0.04	0.13	0.11	0.22	0.16	0.12	0.04	0.13	0	0	0.1	0.45	0.12	0.42	0.4	0.41	0	0.01	0	0	0	0	0	0	0	0.25	0.04	0.11
Solyc01g005240.2	13.87	13.49	11.05	11.17	9.84	10.25	11.39	8.49	7.76	10.65	8.53	9	15.79	14.75	15.51	13.26	11.31	13.66	5.01	4.81	3.19	3.39	9.85	4.31	7.96	6.42	8.38	5.79	6.84	4.95
Solyc01g005250.2	42.79	42.53	40.77	33.94	34.77	36.65	44.44	44.82	32.81	48.33	49.43	40.06	27.4	25.71	21.63	26.81	29.98	20.9	21.12	19.69	14.83	12.35	25.73	22.23	14	21.12	15.99	11.34	11.93	7.82
Solyc01g005260.2	12.41	10.73	9.95	8.88	6.86	9.85	12.43	12.7	8.7	4.91	3.33	3.73	6.67	11.18	4.26	12.22	10.9	13.07	11.29	10.73	14.6	7.18	4.32	7.51	5.19	5.69	4.8	13.11	17.23	10.86
Solyc01g005270.2	25.44	24.85	26.17	33.68	21.35	22.31	24.67	26.21	30.53	32.6	28.5	25.27	26.25	21.87	12.12	13.09	11.9	14.3	15.83	13.11	17.04	26.24	31.67	23.99	37.57	25.09	24.05	19.81	24.27	32.95
Solyc01g005280.2	4.44	6.94	6.18	0.25	1.46	1.73	7.96	5.38	1.5	0.95	1.62	1.46	0.65	1.25	0.11	6.71	6.38	8.39	2.17	3.82	3.92	3.21	1.64	2.47	2.29	3.41	1.46	3.46	3.51	7.37
Solyc01g005290.2	35.67	34.32	32.99	6.03	14.79	11.31	33.7	28.5	15.81	5.92	16.4	5.12	10.71	10.7	3.16	10.69	12.11	16.54	3.17	9.02	10.03	5.49	2.94	2.46	3.26	5.8	2.61	13.35	3.99	12.11
Solyc01g005300.2	192.5	205.98	191.24	149.56	133.71	129.86	117.79	131.87	149.58	132.85	136.27	153.98	107.63	78.71	109.15	153.17	122.97	153.51	170.63	142.18	135.31	85.56	139.79	103.1	137.92	116.88	115.06	156.98	135.06	139.24
Solyc01g005310.2	0.19	0.09	0.19	0.31	0.2	0.24	0.21	0.15	0.25	0.04	0.06	0.02	0.03	0.11	0.07	0.06	0.02	0.04	0.07	0.08	0.02	0	0	0	0	0	0.01	0.16	0.02	0
Solyc01g005320.2	0.26	0.25	0.18	0.2	0.06	0.17	0.28	0.19	0.16	0.04	0.06	0.22	0.19	0.04	0	0.2	0.6	0.57	0.02	0.12	0	0.26	0.08	0	0	0	0	0.41	0	0.05
Solyc01g005330.2	77.84	67.48	58.84	33.35	37.43	42.25	45.69	48.27	37.98	39.99	48.07	40.15	14.65	7.68	3.77	51.93	46.32	53.91	27.54	32.62	30.06	30.98	31.61	23.59	17.56	26.24	14.13	44.87	28.19	39.52
Solyc01g005340.2	11.61	12.5	11.23	14.25	10	10.82	9.77	10.64	16.8	19.4	18.34	23.67	20.41	18.25	16.2	7.93	4.72	7.86	11.24	9.34	8.81	13.12	19.36	16.06	22.68	15.85	19.7	10.46	14.82	11.1
Solyc01g005350.2	1.11	0.38	1.02	0	0.04	0.07	0.8	0.1	0.1	0.14	0.4	0	0.25	0.68	0.05	1.92	0.94	1	0	0.15	0.2	0	0	0.17	0	0	0	0.54	0	0.45
Solyc01g005360.2	0.05	0.2	0.05	0	0	0	0.18	0.16	0.1	0	0	0	0.16	0	0	0	0	0	0	0	0	0	0	0	0	0	0	0	0	0
Solyc01g005370.2	1.63	2.63	2.36	3.02	1.99	1.98	2.76	3	3.88	6.02	5.86	6.55	4.33	5.13	6.76	1.28	1.95	1.56	1.46	1.27	2.11	5.09	2.48	1.8	6.06	4.55	5.08	2.11	4.53	2.23
Solyc01g005380.2	9.3	12.52	11.15	12.85	15.78	11.42	13.17	16.07	13.74	15.27	14.91	17.57	5.46	3.47	1.94	11.2	11.22	10.14	13.99	13.8	12.57	11.13	17.95	15.99	9.26	10.79	11.37	9.26	7.73	9.67
Solyc01g005390.2	0.36	0.45	0.38	0.66	0.14	0.24	0.29	0.66	0.45	0.46	0.16	0.59	0	0.77	0.58	0.3	0.89	0.37	0	0.03	0.07	0.29	0.46	0.6	0.3	0.1	0.03	0.51	0.47	2.56
Solyc01g005400.2	9.42	9.58	9.28	2.87	9.84	9.91	15.52	12.43	11.73	3.46	12.48	6.51	8.99	13.84	10.16	5.89	10.86	11.92	0.5	5.46	7.38	7.48	2.12	1.88	7.96	6.67	6.75	12.56	7.42	10.9
Solyc01g005410.2	62.42	89.34	60.97	48.77	45.14	57.3	30.14	40.72	100.02	94.24	72.62	93.35	465.64	431.57	810.92	18.29	11.17	19.18	15.35	15.76	19.14	44.75	31.75	44.14	59.48	58.31	123.76	38.58	84.03	31.7
Solyc01g005420.2	56.13	78.04	68.79	30.61	27.44	40.33	43.45	31.6	40.77	22	34.71	30.83	80.22	70.48	54.9	94.67	159.09	104.25	36.52	71.87	59.32	77.23	61.98	148.81	70.7	69.53	40.22	177.26	341.41	206.9
Solyc01g005430.2	14.6	28.85	15.88	12.48	10.77	11.12	7.88	9.17	9.65	15.41	17.83	16.03	35.24	33.39	38.5	13.96	15.38	13.16	9.25	13.15	9.15	16.81	18.91	20.87	21.91	12.83	14.25	30.73	72.94	24.36
Solyc01g005440.2	193.42	664.81	244.61	199.9	269.18	287.91	116.75	162.41	134.78	86.07	101.19	125.92	256.01	244.06	207.53	328.29	195.86	342.68	77.99	127.41	118.42	90.94	84.8	109.04	84.3	86.24	64.44	210.51	238.48	114.11
Solyc01g005450.2	14.04	29.92	12.11	10.49	12.31	11.68	10.9	12.62	15.94	9.88	9.63	13.12	20.25	15.22	11.63	15.68	12.65	19.36	12.99	13.96	18.49	11.46	13.37	14.24	9.47	8.79	8.67	29.23	40.86	35.48
Solyc01g005460.2	9.5	15.39	10.67	2.41	3.85	6.12	8.78	5.41	4.57	1.13	2.89	2.08	4.76	7.17	0.74	6.33	4.21	7.14	1.8	2.55	4.39	3.32	1.19	1.38	0.95	1.48	0.74	4.83	3.21	6.96
Solyc01g005470.2	46.4	55.67	40.95	24.3	15.21	20	32.99	15.93	23.73	3.17	7.31	7.92	104.44	325.99	31.19	87.96	91.57	76.9	38.35	47.27	49.29	77.15	47.77	75.21	21.68	13.04	17.9	159.81	409.47	167.1
Solyc01g005480.2	12.27	11.58	11.22	5.19	6.48	6.46	7.66	7.32	4.13	3.1	4.48	5.63	6.44	9.5	2.65	7.73	7.22	7.34	5.06	5.12	4.71	3.34	4.74	4.09	3.94	2.12	1.58	8.12	8.31	6.97
Solyc01g005490.2	23.6	26.25	23.39	25.05	24	24.31	24.23	22.38	22.13	22.7	23.36	19.49	20.68	21.11	18.35	27.8	28.83	30.46	20.77	21.7	24.21	32.1	31.52	30.7	38.29	25.24	31.6	23.42	27.92	31.41
Solyc01g005500.2	0	0	0	0	0	0	0	0	0	0	0	0	0.22	0.23	0	0.25	0.26	0.2	0	0.02	0.25	0	0	0.16	0	0	0	0	0.2	0.21
Solyc01g005510.2	0	0	0	0.08	0.02	0	0.02	0.01	0	0	0.02	0.02	0	0.06	0	0	0	0	0.02	0	0.07	0	0	0	0	0.04	1.02	0.22	0.02	0
Solyc01g005520.2	140.29	118.91	135.03	99.82	124.7	97.68	107.93	116.77	91.82	81.94	80.17	71.34	20.83	11.44	10.44	147.93	184.4	141.01	99.32	115.98	138.4	131.44	96.54	130.4	55.42	73.53	61.2	104.6	56.67	115.66
Solyc01g005530.2	25.24	17.64	16.27	8.55	11.42	10.6	18.42	18.02	9.95	9.92	11.78	13.85	9.66	3.46	4.34	11.53	16.53	11.49	12.59	11.45	9.65	5.44	5.6	4.14	6.12	4.62	4.35	20.86	12.67	7.32
Solyc01g005540.2	20.62	20.48	21.34	21.38	28.16	23.64	31.15	35.15	28.33	14.1	13.62	10.18	13.64	8.63	4.23	33.13	32.36	33.6	39.79	38.84	34.02	13.55	15.34	13.87	8.49	14.22	9.23	22.24	14.86	19.36
Solyc01g005550.2	72.65	62.84	67.71	46.2	68.16	66.65	97.17	96.69	48.86	16.39	26.38	25.56	8.73	4.23	2.32	79.45	62.22	82.64	59.41	57.18	53.16	19.77	25.44	22.25	9.67	8.14	6.48	43.88	7.14	33.81
Solyc01g005560.2	120.79	114.44	122.21	179.01	133.89	138.27	113.32	94.35	201.88	276.24	292.76	201.25	430.84	268.16	302.99	129.51	117.37	123.72	178.68	152.66	127.65	671.06	496.1	446.66	762.92	643.73	604.97	269.37	680.83	336.87
Solyc01g005570.2	50.12	43.13	46.76	37.38	36.67	38.85	53.41	51.19	40.05	52.23	49.24	50.15	44.48	37.49	41.02	51.65	57.6	63.34	44.71	46.01	56.15	86.14	80.85	68.48	98.55	78.4	71.58	44.49	45.21	67.7
Solyc01g005580.2	50.56	45.02	53.49	46.54	47.61	45.02	62.07	52.69	51.63	55.72	53.7	51.49	51.16	53.47	36.27	61.42	51.17	67.16	53.21	49.34	57.04	81.09	75.96	74.24	67.31	62.22	57.97	52.49	59.42	67.17
Solyc01g005590.2	193.63	99.26	83.33	9.86	12.56	20.34	54.01	28.26	11.45	3.78	7.52	5.2	3.31	6.23	3.85	102.5	126.94	140.35	9.47	24.39	36.07	13.26	4.5	5.27	0.44	4.15	0.59	62.71	3.77	38.48
Solyc01g005600.2	36.51	39.01	39.69	60.29	55.07	49.98	47.42	48.69	60.44	55.61	45.89	60.11	44.97	37.54	49.42	41.66	36.9	44.21	70.21	64.1	66.21	65.93	75.4	64.61	77.94	62.41	75.52	42.44	53.02	53.1
Solyc01g005610.2	0	0	0.05	0.17	0.04	0	0.02	0.02	0.09	0.07	0.04	0	0	0	0	0.27	0.11	0.28	0.57	0.65	0.93	3.18	0.75	0.89	0.72	0.62	0.72	0.29	0.39	0.83
Solyc01g005620.2	317.89	265.21	303.94	232.15	274.74	291.77	303.77	300.28	204.96	230.05	195.48	240.43	111.77	89.93	91.02	211.99	185.66	178.9	242.73	230.29	200.8	111.88	121.95	125.61	83.12	122.88	84.7	150.44	119.26	95.2
Solyc01g005640.2	18.09	15.48	17.47	24.14	22.37	22.18	20.49	22.65	19.55	19.93	19.3	16	13.36	11.25	12.92	12.2	9.58	12	17.79	14.55	14.01	14.48	14.79	14.69	19.6	16.07	14.09	11.15	10.33	13.39
Solyc01g005650.1	0	0	0	0	0	0	0	0	0	0	0	0	0	0	0	0	0	0	0	0	0	0	0	0	0.12	0	0.09	0	0	0
Solyc01g005670.2	5.57	5.82	6.8	10.07	9.38	7.15	6.31	7.43	7.57	8.7	7.51	7.46	8.68	6.06	8.29	6.87	6.73	7.84	11.17	9.92	13.68	9.93	12.65	10.54	13.12	8.85	13.16	7.66	9.62	8.37
Solyc01g005680.2	3.93	3.96	5.17	22.24	12.91	11.08	4.12	4.44	4.51	1.66	1.64	0.87	1.78	1.01	2.74	9.08	5.49	7.45	29.75	12.66	20.42	3.19	2.31	1.6	10.34	1.27	6.33	6.46	3.42	5.45
Solyc01g005690.2	33.82	38.52	37.34	23.08	19.76	20.85	20.36	22.01	26.27	31.79	31.71	34.04	13.91	9.14	7.28	32.36	23.7	30.57	21.6	21.8	17.86	14.11	33.07	26.82	22.38	26.63	22.76	35.1	30.29	17.18
Solyc01g005700.2	8.84	10.94	8.51	7.13	6.94	8.13	8.78	8.96	8.66	9.32	10.76	12.02	7.07	4.5	5.23	7.63	5.82	8.14	6.47	6.59	7.6	6.37	11.62	7.93	8.05	6.96	7.5	8.01	5.77	8.06
Solyc01g005710.2	19.03	53.45	11.82	1.38	0.41	0.53	0.95	0.95	1.62	0.54	0.11	0.3	3.46	0.79	1.19	1.93	3.08	3	0.07	1.58	0	0	0	0	0.15	0.07	0.04	6.7	2.69	0
Solyc01g005720.2	23.81	78.12	20.33	1.77	1.97	1.7	3.67	3.85	2.79	2.16	2.13	1.37	11.3	4.48	1.44	6.22	11.78	8.82	1.2	6.39	0.63	0.3	0.36	0.33	0.6	0.85	0.66	29.23	26.15	6.15
Solyc01g005730.2	22.22	27.47	26.74	18.47	26.96	33.55	12.35	12.76	18.15	31.62	26.94	17.41	25.7	10.71	41.56	4.04	3.42	4.37	2.32	3.42	1.14	1.85	2.15	3.53	1.74	1.69	1.29	7.64	6.29	1.68
Solyc01g005740.2	0.77	0.69	1.04	0.62	0.53	0.11	0.8	0.12	0.46	0.19	0.1	0	0	0.1	0.11	0.62	0.11	0.09	0.27	0.62	0	0.11	0	1.26	0.1	0.1	0	0.52	0.21	0
Solyc01g005750.1	0	0.09	0.1	0.1	0.09	0	0.17	0	0	0	0	0	0	0.08	0	19.95	12.26	21.13	28.6	28.71	54.39	25.05	12.5	29.31	8.79	9.53	4.49	6.74	6.93	9.83
Solyc01g005760.2	14.63	14.86	20.75	21.08	8.02	14.18	9.96	6.61	21.57	7.53	2.72	3	8.75	3.99	15.76	0.87	1.3	1.51	0.15	0.61	0.03	0.14	0.19	0.09	0.54	1.22	0.64	4.45	3.25	0.48
Solyc01g005770.2	1.82	1.5	1.67	0	1.47	0.58	4.25	2.67	1.42	0.77	2.25	0.55	5	2.83	1.75	0	0	0	0	0	0	0	0	0	0	0	0	0	0	0
Solyc01g005780.1	1.82	2.33	1.85	0.44	0.31	0.42	0.59	0.83	0.85	0.68	1.09	0.41	0.24	0.26	0.14	12.43	19.12	18.51	4.28	11.18	5.09	6.02	3.8	4.67	5.47	9.08	4.22	42.06	38.41	19.84
Solyc01g005790.1	4.19	5.59	6.41	4.27	5.17	5	4.4	5.24	5.07	6.39	7.94	7.19	4.49	2.76	5.77	2.66	1.83	2.59	3.23	2.53	0.76	0.9	2.14	1.2	0.84	1.96	1.68	2.56	1.01	2.38
Solyc01g005800.2	0.23	0.42	0.4	0.21	0.6	0.49	0.75	0.79	0.41	0.2	0.63	0.51	1.03	1.07	1.6	1.11	2	0.94	0.61	1.13	0.88	0.22	0.07	0.26	0.1	0.22	0.07	1.5	1.23	1.74
Solyc01g005810.2	24.34	31.33	32.48	26.98	28.04	31.96	40.68	43.82	30.76	39.37	36.03	41.57	40.71	49.05	32.48	20.75	24.78	19.69	23.1	21	29.3	35.09	35.31	33.56	28.86	32.92	34.18	20.74	33.6	28.21
Solyc01g005820.2	123.93	123.44	135.42	118.1	109.07	113.92	130.94	118.9	117.07	152.47	137.36	146.65	135.49	154.13	106.34	167.14	166.65	178.3	142.45	153.8	170.41	264.7	361.32	248.42	226.46	206.61	204.59	149.47	215.37	179.23
Solyc01g005830.2	17.91	16.36	20.63	11.6	13.26	12.19	19.64	19.62	12.15	10.24	11.31	8.13	5.06	4.19	2.74	15.85	16.42	13.4	15.36	14.08	13.23	7.3	8.86	9.52	5.78	6.57	3.65	12.54	4.73	7.05
Solyc01g005840.2	42.03	41.75	39.44	65.4	67.16	55.17	55.33	43.34	58.26	60.7	54.52	64.58	28.53	17.95	27.01	49.73	44.76	56.05	86.96	70.78	92.91	104.04	113.69	90.76	81.91	76.44	79.55	32.92	27.15	53.37
Solyc01g005850.1	1.78	2.08	2.61	1.88	1.99	1.84	1.5	2.47	3.12	0.66	1.31	0.76	0.76	0.51	0.37	1.28	1.24	1.87	1.43	1.58	1.18	1.5	1.19	0.89	0.23	0.2	0.5	0.61	0.38	0
Solyc01g005860.2	0.38	0.78	0.87	1.02	1.02	0.51	1.98	0.64	0.7	0.58	0.68	0.54	0.16	0.4	0.45	0.99	0.82	1.6	0.75	1.76	1.98	1.68	1.54	0.63	0.14	0.53	0.8	1.13	0	0.79
Solyc01g005870.1	24.64	187.9	30.21	3.28	2.68	3.22	4.06	3.15	6.67	4.9	2.97	4.12	66.79	70.87	18.28	4.95	9.51	10.11	1.51	4.36	1.22	2.53	2.63	2.75	7.48	14.54	9.89	42.27	35.29	4.53
Solyc01g005880.1	0.12	2.41	0.05	0	0	0	0	0	0	0.1	0	0.05	0.34	0.5	0.88	0	0.02	0.08	0	0	0	0	0.05	0	0	0.02	0	0.68	0.32	0
Solyc01g005890.1	0.06	0	0	0	0	0	0	0	0	0	0	0	0	0	0	0	0	0	0	0	0	0	0	0	0	0	0.06	0	0.36	0
Solyc01g005900.2	3.38	4.95	3.6	1.58	2.29	1.81	1.37	1.88	2.36	1.8	2.54	1.28	2.52	3.07	2.1	1.16	0.81	1.13	0.58	0.52	0.26	0.28	0.24	0.16	0.69	0.99	0.76	0.88	1.14	0.41
Solyc01g005910.2	40.12	45.25	50.01	55.66	50.33	48.86	47.72	41.75	51.03	50.09	51.45	34.45	46.58	39.86	23.33	35.79	32.1	31.13	51.35	49.49	50.24	55.66	52.37	46.57	54.17	48.79	47.94	43.99	62.82	48.61
Solyc01g005920.2	4.18	5.97	4.31	4.21	3.23	3.51	4.07	3.44	4.12	1.55	3.28	2.85	7.07	9.99	5.5	3.64	4.56	3.44	2.06	3.94	2.57	1.86	1.54	1.59	2.57	1.55	1.74	10.58	11.87	6.85
Solyc01g005930.2	19.24	24.7	22.81	36.97	24.85	22.93	15.02	12.61	36.28	64.72	43.64	57.49	59.6	38.67	59.78	17.61	13.54	16.55	35.81	24.06	24.03	78.88	100.8	88.76	162.32	116.62	166.03	43.12	74.03	56.79
Solyc01g005940.2	0	0.07	0.09	0	0.06	0	0	0	0	0	0	0	0.25	0.04	0.04	0	0	0.04	0	0	0	0	0	0	0	0	0	0.08	0	0
Solyc01g005950.2	40.34	41.3	41.6	33.27	30.96	32.61	34.43	32.84	27.95	47.43	39.97	37.97	24.07	26.21	24.6	38.22	34.94	39.04	35.62	35.01	30.42	35.38	60.77	34.15	54.89	40.74	41.41	32.99	34.66	31.64
Solyc01g005960.2	35.53	37.16	34.12	26.86	26.63	31.29	29.89	28.4	28.86	32.11	33.84	26.1	36.88	32.26	35.6	32.54	29.89	33.47	31.94	29.04	22.56	16.44	31.35	21.22	39.72	27.73	29.5	26.79	25.06	18.52
Solyc01g005970.2	9.04	6.78	8.6	6.26	7.2	8.09	6.66	6.94	5.4	5.3	5.61	4.48	4.09	3.27	4.27	7.06	3.92	7.09	6.97	6.6	4.45	3.26	4.61	3.12	3.98	4.66	2.9	7.8	5.99	7.21
Solyc01g005980.2	11.83	12.74	13.68	19.44	16.11	17.48	18.55	17.64	23.56	27.5	35.12	29.24	17.11	11.28	11.2	13.3	8.22	15.84	14.18	14.93	13.41	15.35	29.02	18.99	35.24	30.57	23.53	6.01	7.08	6.59
Solyc01g005990.2	136.59	124.77	133.42	44.58	90.56	100.2	99.43	103.37	43.55	23.04	46.88	43.24	21.06	11.19	4.78	95.89	78	104.24	54.98	61.16	84.29	70.42	39.33	48.08	29.67	41.07	18.5	53.65	27.51	90.6
Solyc01g006000.2	13.85	13.6	13.89	11.47	11.91	11.3	16.95	15.87	16.49	18.15	25.39	14.58	11.8	11.93	13.9	7.15	6.01	8.27	8.46	6.75	7.33	6.8	7.46	6.27	9.11	7.46	7.98	6.82	5.54	4.23
Solyc01g006010.2	7.35	8.83	9.29	11.34	10.77	10.34	7.52	9.54	9.82	14.9	12.74	16.19	11.73	9.83	12.05	8.3	6.49	7.82	11.88	10.51	8.14	8.88	15.67	11.26	10.42	11.81	10.67	7.97	10.27	6.95
Solyc01g006020.2	112.58	156.49	150.57	143.16	214.06	170.5	198.72	190.89	277.42	255.82	325.38	339.52	83.53	33.78	40.48	227.77	224.13	247.95	352.97	304.24	393.74	760.25	484.01	594.7	505.32	564.64	467.93	237.12	278.76	415.18
Solyc01g006030.2	10.62	13.67	13.03	16.2	15.92	14.34	13.97	15.67	13.55	19.39	17.09	15.35	18.32	16.01	22.52	10.83	10.23	13.2	15.05	13.74	13.08	14.44	25.54	13.97	33.3	20.47	28.12	13.04	16.24	15.27
Solyc01g006040.2	7.23	9.2	7.62	9.06	8.94	8.25	5.2	8.1	8	9.1	7.91	6.54	8.23	4.66	11.33	5.74	5.36	5.52	7.07	6.28	4.1	2.98	6.47	4.72	8.65	6.69	6.92	5.3	5.1	2.61
Solyc01g006050.2	0.04	0	0	0.04	0	0.04	0.1	0.08	0.04	0	0.43	0.23	0.16	0.2	0.29	0.07	0.07	0.2	0	0.08	0.07	0	0	0.04	0	0.03	0.04	0	0.02	0.16
Solyc01g006060.2	1.62	0.47	0.36	0	0.13	0.46	0.44	0.59	0.07	0	0.25	0	0.15	0.06	0	0.26	0.68	0.06	0.11	0.15	0.32	0.49	0	0.43	0	0.06	0	0.32	0.16	0.5
Solyc01g006070.2	0	0	0.06	0	0	0	0	0	0.03	0	0	0	0	0	0	0	0	0	0	0	0	0	0	0	0	0	0	0	0	0
Solyc01g006080.1	0.1	0.39	0.07	0.14	0.25	0.12	0.4	0.2	0.23	0.11	0.06	0	0	0.06	0	0.06	0.06	0.03	0	0.04	0	0	0	0	0	0	0	0	0	0
Solyc01g006090.2	4.04	5.23	5.13	1.94	1.98	2.48	4.9	3.48	2.43	4.28	4.25	5.45	5.82	5.27	3.34	4.84	3.76	4.76	3.7	2.15	2.62	4.61	8.37	4.19	4.05	4.82	3.65	2.03	4.02	4.05
Solyc01g006100.2	1.7	0.99	1.02	0.53	0.58	0.45	4.71	1.93	0.64	0.33	0.56	0.36	0.22	0.76	0.25	3.55	3.33	1.55	1.21	0.83	1.3	0.62	0.6	0.09	0.39	0.54	0.28	1.49	0.19	1.15
Solyc01g006110.2	39.26	39.49	44.76	39.98	44.15	42.04	36.22	41.95	35.62	38.46	33.35	33.89	42.94	53.17	37.1	35.07	39.84	40.53	37.03	40.11	41.49	33.38	32.16	32.44	38.78	37.95	35.6	41.19	51.41	51.37
Solyc01g006120.2	58.48	60.03	61.29	71.16	57.49	58.32	43.4	46.45	48.73	56.17	60.63	57.01	65.87	75.17	95.51	50.16	44.8	47.25	59.25	53.53	42.27	42.92	60.55	42.79	75.57	52.65	63.53	60.17	69.67	56.69
Solyc01g006130.2	56.75	56.02	61.85	52.43	66.51	53.26	63.2	65.6	76.23	39.25	40.87	39.75	21.39	14.76	14.88	62.68	56.7	58.6	63.68	62.8	50.28	30.14	30.04	35.58	22.02	36.14	27.31	48.26	30.3	32.6
Solyc01g006140.2	0.81	0.61	0.82	1.66	0.9	0.96	2.51	1.04	0.86	0.78	0.23	0.4	0.29	0.34	0.51	0.78	0.59	0.72	0.22	0.28	0.14	0.15	0.07	0.08	0.2	0.26	0.07	0.43	1.25	0.88
Solyc01g006150.2	42.36	38.74	43.92	121.48	56.42	55.44	41.87	45.73	71.66	69.48	48.36	55.91	123.68	106.65	168.55	19.11	17.27	18.82	22.17	20.8	17.12	29.83	42.62	26.6	142.16	51.99	86.77	44.65	118.39	33.12
Solyc01g006160.2	195.37	197.43	206.25	210.39	188.85	205.92	275.45	222.48	273.72	279.68	201.38	351.83	338.38	374.32	294.58	243.5	295.7	209.98	176.2	185.79	204.18	245.43	269.58	260.34	225.14	307.6	249.58	161.88	301.44	235.61
Solyc01g006170.2	14.8	17.88	19.47	12.46	9.74	14.56	12.94	11.09	14.3	29.95	24.18	30.44	33.87	36.62	22.96	18.77	12.78	15.21	14.69	12.24	7.06	19.19	34.69	24.75	13.99	24.26	15.94	11.96	22.83	16.45
Solyc01g006180.2	3.92	6.19	5.52	7.02	4.99	6.59	5.78	5.26	6.01	13.56	9.87	12.02	9.58	6.77	9.59	4.44	1.94	3.76	4.83	3.3	2.93	3.03	6.95	4.24	4.05	6.38	4.96	3.61	3.21	1.63
Solyc01g006190.2	70.18	67.62	75.72	96.49	74.24	75.88	91.14	96.42	79.18	98.74	117.15	101.16	108.49	119.63	160.98	44.58	42.09	44.43	59.18	48.82	48.78	52.33	94.94	59.44	99.97	60.74	99.53	52.53	71.56	52.87
Solyc01g006200.2	9.17	8.62	9.4	6.89	7.03	5.51	5.75	6.69	10.13	9.48	14.02	19.72	5.5	3.82	3.91	6.87	6.39	7.73	6.44	6	7.45	14.33	34.75	15.04	15.15	16.03	10.74	7.88	9.26	9.29
Solyc01g006210.2	1.27	1.14	1	1.97	1.12	1	1.54	1.62	1.16	0.65	0.22	0.19	0.66	0.68	0.27	1.47	1.08	1.46	0.65	1.35	1.01	0.52	0.32	0.47	0.43	0.59	0.56	0.54	0.87	0.17
Solyc01g006220.2	6.25	5.78	6.19	3.13	4.07	3.91	6.16	5.1	3.28	5.93	9.75	4.65	5.05	4.73	4.88	3.5	3.61	4.13	2.75	3.33	2.5	2.54	4.43	2.02	1.69	2.82	1.41	2.6	0.86	1.44
Solyc01g006230.2	28.19	25.77	27.93	48.6	34.71	34.34	27.79	30.88	35.79	48.45	42.64	44.06	67.27	62.26	120.04	25.53	23.42	26.1	33.78	26.81	28.57	27.05	56.86	31.27	97.38	45.96	78.18	35.72	44.23	33.22
Solyc01g006240.2	14.94	7.89	9	0.9	2.01	3.56	18.22	10.58	6.12	1.09	4.63	5.2	9.26	19.61	4.02	9.35	16.57	21.94	2.54	4.74	4.64	6.5	2.42	8.43	8.82	11.91	7.43	13.78	16.15	11.72
Solyc01g006250.1	9.42	15.17	15.68	20.63	15.44	17.32	15.15	18.03	20.1	36.44	36.28	34.44	18.08	13.48	17.27	12.79	9.28	11.42	16.84	15.08	16.04	35.07	53.96	31.62	31.04	27.35	24.99	9.52	7.43	16.92
Solyc01g006260.2	7.72	6.18	6.4	6.32	6.5	8.71	9.87	10.88	8.45	9.02	9.03	9.56	10.34	9.27	8.46	8.9	7.67	7.92	8.7	9.51	11.37	19.8	15.62	13.04	10.44	11.17	9.21	7.57	7.93	16.39
Solyc01g006280.2	70.56	68.27	69.56	78.72	88.29	88	84.48	94.45	70.32	64.4	62.57	72.9	64.95	52.49	51.6	58.46	41.14	56.34	76.21	69.78	57.41	33.86	52.5	38.92	38.74	50.06	46.81	33	25.83	28.77
Solyc01g006290.2	8.19	8	8.33	3.5	4.38	6.43	18.54	6.28	15.69	0.48	13.07	4.94	12.54	4.86	7.6	1.23	0.26	1.46	0.03	0.39	1.31	0.33	0.06	0.76	0.37	0.64	0.19	0.17	0.34	0.94
Solyc01g006300.2	51.92	77.35	43.66	360.14	72.93	191.15	129.06	50.75	322.41	76.37	31.39	54.31	105.42	72.5	92.18	23.06	6.84	12.29	25.57	26.79	39.64	35.59	14.19	48.83	9.24	21.8	7.27	51.94	137.94	31.45
Solyc01g006320.2	64.38	46.13	73.93	11.42	11.55	25.33	63.1	58.71	15.11	1.06	5.6	4.2	8.84	23.32	2.4	39.14	86.69	33.01	16.05	23.63	13.03	3.2	1.55	5.52	1.39	1.16	0.62	86.97	60.96	76.88
Solyc01g006330.2	55.04	43.78	54.6	9.46	29.72	22.52	57.2	52.45	25.94	19.45	42.83	33.57	2.74	2.52	2.38	79.05	107.3	99.01	19.88	35.13	37.34	66.51	30.32	59.12	4.71	11.67	11.41	60.77	10.23	44.9
Solyc01g006340.2	6.88	6.72	7.49	5.7	8.27	7.01	6.61	7.82	8.31	12.83	12.65	11.26	12.13	10.19	17.5	7.41	6.7	6.82	10.58	8.97	6.96	11.5	14.91	7.88	11.81	10.21	12.44	8.03	8.07	9.05
Solyc01g006350.2	30.25	31.63	31.27	36.96	36.24	37.79	27.04	32.55	32.77	27.08	25.19	15.43	28.3	25.77	31.46	29.88	23.26	26.93	37.2	32.99	24.93	16.8	17.67	20.57	25.52	27.67	25.53	26.35	23.06	18.48
Solyc01g006360.2	11.25	13.27	14.58	17.76	15.53	16.54	5.26	8.56	16.65	8.58	9.37	4.55	6.53	4.18	10.7	9.71	4.65	7.18	10.08	6.37	2.8	1.4	1.35	1.45	1.69	2.27	0.98	5.55	1.55	3
Solyc01g006370.2	26.42	21.17	19.23	2.99	8.98	9.33	22.33	23.47	5.19	2.42	4.39	3.07	4.6	5.34	2.55	21.69	21.57	24.56	8.32	13.45	11	1.25	1.54	0.86	1.75	2.12	1.51	11.35	1.86	3.91
Solyc01g006380.2	8.27	16.7	8.17	2.7	3.78	2.66	8.27	11.68	2.09	0.5	1.07	0.98	0.71	0.65	0.06	5.38	4.11	5.88	15.35	12.94	7.58	4.58	4.36	5.08	4.48	6.7	3.34	4.44	0.88	1.76
Solyc01g006390.2	0	0.52	0	0	0	0	0.23	0	0.09	0	0	0	0	0	0	0.08	0	0	0	0	0	0	0	0	0	0	0	0	0	0.47
Solyc01g006400.2	115	457.88	114.61	14.85	23.5	38.96	226.14	106.95	10.21	3.27	14.1	19.54	63.15	23.22	1.63	91.05	21.1	65.7	5.64	19.64	25.7	6.32	6	2.9	0.88	0.93	0.27	27.56	14.88	29.42
Solyc01g006430.2	70.65	53.23	43.73	60.08	30.15	30.05	50.41	43.55	35.34	22.01	44.1	43.36	51.24	135.07	36.33	69.58	45.68	47.33	32.85	29.91	47.9	39.52	45.77	29.3	35.35	22.4	39.72	74.43	81.21	45.1
Solyc01g006440.1	0.03	0	0	0	0	0	0.12	0	0	0	0	0	0	0	0	0	0	0	0	0	0	0	0	0	0	0	0	0	0	0
Solyc01g006450.2	25.46	24.9	23.02	12.64	15.54	18.11	39.91	31.89	14.74	9.63	9.97	7.4	9.67	9.02	3.83	42.54	47.14	36.97	24.18	26.32	30.68	15.6	17.22	15.99	14.21	17.84	13.7	22.03	14.85	26.95
Solyc01g006460.1	0	0	0.05	0.11	0.02	0.05	0	0.23	0	0	0	0	0	0.04	0	0.09	0	0	0	0	0.13	0	0	0.1	0.26	0	0.05	0	0	0
Solyc01g006480.2	11.99	13.38	13.86	8.99	8.94	11.63	12.66	9.1	12.26	12.14	16.11	14.74	13.67	10.7	9.39	7.72	7.17	8.72	10.16	7.34	7.88	9.86	14.45	10.49	8.74	10.35	7.94	7.68	8	6.69
Solyc01g006490.2	8.84	8.81	10.2	14.99	9.79	10.97	6.35	6.92	11.91	8.56	7.49	6.22	10.13	8.12	8.98	8.61	4.96	6.8	11.84	8.31	5.81	4.84	7.94	6.6	9.32	8.85	8.53	7.57	10.65	3.65
Solyc01g006500.2	8.61	10.29	8.09	11.41	15.78	14.48	13.59	14.89	15.92	14.44	14.67	10.61	8.83	6.39	7.23	9.66	6.75	12.76	10.77	10.4	11.43	10	13.05	13.4	8.7	9.5	9.7	5.44	3.44	5.5
Solyc01g006510.2	66.74	88.59	80.68	128.92	140.16	125.2	100.01	101.58	153.89	92.38	128.02	101.18	47.56	31.28	25.9	101.8	91.13	106.16	151.14	134.87	138.95	157.96	149.17	174.61	106.96	125.62	101.44	108.61	87.69	96.09
Solyc01g006520.2	8.45	6.33	10.49	6.75	5.14	7.2	5.59	6.15	6.82	4.14	3.95	3.99	1.47	0.94	1.4	10.27	5.68	10.45	10.91	8.9	7.39	4.42	7.74	6.74	4.74	3.34	3.16	6.32	4.64	3.35
Solyc01g006530.1	0	0.02	0	0	0	0	0	0	0	0.02	0	0	0	0	0.03	0	0	0	0	0	0	0.09	0.07	0	1.79	0.21	0.04	0	0.08	0
Solyc01g006540.2	4.02	3.38	4.2	0.74	1.02	1.24	8.15	2.86	0.54	0.39	2.63	0.73	1.39	2.58	1.01	48.04	40.2	51.27	29.61	58.27	28.28	57.24	72.14	57.99	74.91	104.15	99.34	35.51	60.21	24.62
Solyc01g006550.2	2.29	4.42	6.41	17.71	4.82	8.3	3.62	1.53	10.68	7.99	2.74	4.29	9.12	5.43	9.88	2.39	1.58	1.62	2.25	2.72	0.8	3.01	2.47	8.87	2.64	1.56	0.92	2.71	6.51	1.07
Solyc01g006560.2	87.96	247.2	120.96	409.94	327.84	300.43	156.83	204.66	117.44	74.71	65.92	44.91	46.51	44.24	28.95	133.66	54.43	109.04	306.04	226.11	139.83	46.87	67.46	105.25	37.49	37.17	30.64	40.56	40.51	12.52
Solyc01g006580.2	0	0	0	0.2	0	0	0	0	0	0	0	0	0	0	0.04	0	0	0	0	0	0	0	0	0	0	0	0	0	0	0
Solyc01g006590.1	0	0	0	0.09	0	0	0	0	0.03	0	0	0	0	0.03	0	0	0	0	0	0	0	0	0	0	0	0	0	0	0	0
Solyc01g006620.2	0	0	0.05	0	0	0.06	0	0.07	0.07	0	0	0.02	0	0.04	0.14	0	0	0	0	0.05	0.19	0	0	0	0	0	0	0.02	0	0
Solyc01g006630.2	22.52	22.81	27.34	23.66	24.13	27.9	27.06	27.46	23.71	28.41	24.78	20.19	20.95	18.98	16.81	24.11	20.95	24.72	22.69	23.06	24.58	14.86	16.73	13.65	19.7	21.76	19.14	19.19	22.55	15.58
Solyc01g006640.1	0.01	0	0	0	0	0	0.03	0.01	0.05	0	0.13	0.01	0	0	0	0.04	0.05	0.13	0.02	0.23	0.31	0.57	0.04	0.17	0.25	0.63	0.01	0.04	0.21	0.16
Solyc01g006650.1	1.52	1.29	1.31	2.53	1.89	1.43	1.36	1.44	1.89	1.56	2.13	1.61	0.48	0.72	0.67	1.42	0.66	1.27	1.77	1.42	1.34	1.35	2.49	1.2	1.45	1.32	1.61	1.04	1.97	1.87
Solyc01g006660.1	2.27	2.07	1.36	2.19	1.82	1.49	2.1	2.09	2.24	1.14	1.1	1.39	0.4	0.67	0.76	3.7	3.12	5.08	1.3	2.28	1.41	1.32	0.49	0.65	0.57	0.61	1.09	3.23	1.12	1.33
Solyc01g006670.2	26.52	21.22	31.3	24.93	26.37	25.52	17.53	21.57	19.2	7.25	5.84	6.39	8.24	3.96	5.34	11.65	11.44	17.88	14.15	14.1	21.75	5.15	8.08	6.34	12.48	8.33	15.82	10.14	13.54	17.32
Solyc01g006680.2	113.2	109.49	146.43	100.78	117.55	127.84	98.85	101.5	105.38	51.04	70.1	44.72	50.79	34.52	20.53	150.94	139.21	212.7	159.45	163.73	205.16	44.12	79.81	26.31	82.71	75.84	92.6	103.06	56.18	90.33
Solyc01g006690.2	15.12	12.35	13.56	11.92	21.7	16.41	20.76	24.2	12.95	3.61	12.75	11.49	0.52	0.1	0	16.74	9.53	18.35	14.71	20.94	24	6.97	4.3	3.44	0.44	1.4	1.03	13.03	0.83	7.16
Solyc01g006700.2	6.97	8.37	8.19	13.83	11.02	10.09	10.12	9.35	11.34	9.7	8.36	7.95	7.83	6.77	6.12	7.6	6.91	6.84	8.42	8.04	6.66	6.09	8.67	8.21	6.92	8.8	6.76	7.25	7.24	5.88
Solyc01g006710.2	13.25	13.38	14.19	14.17	14.78	13.53	10.37	11.85	14.78	10.91	12.01	8.69	12.98	11.15	10.41	11.26	9.63	12.9	13.47	11.98	10.48	7.98	8.26	6.52	10.49	9.79	9.72	9.37	9.88	10.84
Solyc01g006720.2	50.05	87.94	60.32	92.58	118.69	103.75	40.55	41.03	62.21	68.58	66.5	61.55	57.51	29.8	60.09	42.46	20.43	38.96	104.7	52.33	62.06	68.91	36.13	54.64	53.36	63.73	72.65	16.7	22.85	29.05
Solyc01g006730.2	0.02	0.03	0.08	0.03	0.03	0.05	0.02	0.08	0.15	0.19	0.09	0.1	0.03	0	0.05	0.33	0.54	0.53	2.11	1.35	0.77	2.19	1.72	1.13	2.81	1.69	1.56	1.15	1.22	2.34
Solyc01g006740.2	6.87	6.18	7.19	7	8.96	7.9	8.25	9.27	9.06	10.41	14.44	10.43	6.88	5.26	5.19	10.22	8.26	10.45	14.88	14.27	11.86	18.02	23.18	17.84	12.9	17.67	12.54	10.34	10.67	11.29
Solyc01g006750.2	0	0	0	0.05	0	0	0	0	0	0	0	0	0	0	0	0	0	0	0	0	0	0	0	0	0	0	0.63	0.13	0	0
Solyc01g006760.2	0	0	0	0	0	0	0	0	0	0	0	0	0	0	0	0	0	0	0	0	0.26	0	0	0	0	0	0.14	0.07	0	0
Solyc01g006780.2	1.57	0.81	1.51	0.98	0.36	0.55	0.63	0.48	2.18	26.56	22.19	15.56	0.13	0.04	0.12	2.23	1.38	2.06	2.97	1.69	2.12	8.46	15.46	15.27	3.74	10.45	5.87	2.35	1.12	2.38
Solyc01g006790.2	1.57	2.21	2.41	2.13	0.78	0.57	0.44	1.68	2.5	52.05	33.28	27.93	0.56	0.03	0.63	4.33	3.51	5.23	4.14	4.57	8.4	73.62	55.81	60.79	23.41	40.95	25.62	5.02	3.89	12.01
Solyc01g006800.2	50.36	50.81	55.67	67.3	61.45	55.99	52.61	59.16	59.25	66.49	53.62	51.56	71.25	64.86	58.92	43.55	39.71	47.32	63.96	55.25	57.28	53.2	63.03	55.32	69.57	65.89	77.58	52.81	73.65	68.14
Solyc01g006810.2	36.47	38.5	35.84	11.9	17.22	18.68	33.79	32.17	18.71	20.04	24.65	17.85	17.15	15.71	24.92	31	32.05	45.14	20.84	25.99	40.94	36.72	29.52	25.73	22.79	31.7	25.1	26.46	25.36	41.87
Solyc01g006820.2	115.74	103.33	127.26	15.39	29.1	38.29	54.44	59.48	22.14	11.35	14.66	11.25	8.33	5.39	6.72	63.97	102.94	57.16	31.86	63.57	34.44	3.76	7.95	8.23	8.73	9.16	8.92	106.49	63.07	54.79
Solyc01g006830.2	148.75	112.16	127.58	43.5	49.86	47.95	65.99	74.78	34.97	36.47	39.16	33.51	18.51	12.36	9.16	106.49	120.67	128.25	42.89	62.02	73.89	48.17	66.56	50.54	40.5	38.01	34.75	95.52	45.89	87.69
Solyc01g006840.2	0.05	0	0.08	0.09	0.12	0.01	0.07	0	0.08	0.02	0	0	0	0.02	0	0.05	0.16	0.1	0.04	0.09	0.14	0	0	0	0	0	0	0	0	0
Solyc01g006850.1	1.09	1.13	1.26	0.99	1.41	0.98	1.52	1.36	1.56	2.37	2.48	2.9	1.53	1.58	1.63	1.57	1.14	1.32	1.18	1.41	0.92	1.66	2.63	2.15	1.87	2.21	1.97	1.64	2.03	2.09
Solyc01g006860.2	15.93	13.57	15.43	15.53	15.3	14.16	15.28	15.6	16.71	24.75	19.3	18.31	17.31	17.21	16.03	9.2	10.52	11.85	9.28	11.77	9.19	12.12	16.94	11.52	13.42	12.29	15.84	9.34	9.81	9.63
Solyc01g006870.2	22.69	21.73	23.87	26.55	23.66	26.78	31.36	27.54	27.89	27.98	28.34	25.23	39.06	32.25	38.7	23.51	19.65	30.47	23.46	26.06	24.08	34.34	28.49	21.81	34.7	32.88	37.64	26.31	30.55	34.84
Solyc01g006880.2	8.86	10	10.56	11.76	10.73	10.5	7.31	8.99	20.93	20.87	26.62	19.45	13.21	10.08	13.88	8.89	6.1	10.37	10.59	8.91	5.98	8.66	12.86	8.41	7.61	8.13	6.87	7.03	4.41	5.74
Solyc01g006890.2	13.2	8.08	9.06	5.55	5.05	6.03	9.54	9.65	3.73	2.74	4.65	5.51	1.61	5.12	1.8	7.85	12.14	7.82	5	6.43	6.54	4.07	4.02	2.63	2.53	1.72	1.35	10.03	7.56	8.69
Solyc01g006900.2	123.76	129.1	118.66	179.06	165.67	181.94	221.38	170.75	210.42	285.2	225.02	259.75	489.41	411.71	312.53	152.64	140.39	167.07	354.14	229.68	288.05	341.84	465.42	422.65	675.87	603.88	726.82	272	475.89	348.08
Solyc01g006910.2	0.51	0.98	0.57	0.46	0.1	0.72	0.24	0.43	0.53	0	0.06	0.07	0.54	0.24	0.54	0.41	0.4	0.83	0.62	0.6	0.76	0	0	0	0.28	0.12	0	0.79	0.35	0.16
Solyc01g006920.2	0.81	0.86	1.33	1.01	0.87	1.03	0.84	1.36	1.73	3.39	6.21	3.29	1.44	1.26	1.63	1.21	0.96	1.29	1.12	1	0.27	0.83	1.49	1.87	1.01	0.95	0.65	0.71	0.57	1.21
Solyc01g006930.2	26.25	31.08	32.79	43.58	43.68	56.61	51.9	41.32	38.32	33.7	31.82	31.46	26.14	29.27	16.77	23.23	18.84	28.92	30.96	31.53	25.32	18.83	16.91	22.05	26.25	33.3	14.6	19.82	17.15	22.19
Solyc01g006940.2	49.77	58.31	55.26	43.08	65.87	62.97	97.74	99.48	70.27	39.8	46.19	41.92	29.37	20.42	9.4	83.89	93.84	74.9	95.44	96.57	96.43	56.56	55.93	55.15	25.56	40.94	27.03	57.39	31.26	63.96
Solyc01g006950.2	1.18	2.59	4.8	28.83	8.12	11.35	5.89	1.02	17.65	4.28	2.69	3.17	96.48	182.55	122.61	10.15	24.98	5.12	6.99	14	5.69	5	4.58	8.85	14.13	6.67	7.29	58.28	179.87	37.15
Solyc01g006960.2	12.21	11.84	12.03	14.77	14.46	13.75	10.56	12.48	12.57	11.75	12.21	8.32	9.51	11	11.35	13.75	11.38	14.38	15.97	14.49	12.2	9.46	12.68	9.44	12.19	12.87	10.73	12.56	12.3	11.13
Solyc01g006970.2	11.26	12.28	11.33	17.44	18.03	16.65	14.85	18.85	20.35	20.76	21.86	13.89	13.96	12.69	9.43	12.97	10.23	12.2	17.62	15.06	15.2	13.68	16.89	14.25	13.04	13.73	10.62	9.29	12	12.54
Solyc01g006980.2	33.46	28.49	32.52	24.9	27.09	28.66	44.7	41.24	28.77	41.57	34.72	38.15	45.94	43.13	37.44	36.85	42.17	36.14	37.16	37.28	33.85	23.93	28.4	30.44	25.5	35.58	34.9	30.6	31.76	27.1
Solyc01g006990.2	12.98	17.03	12.81	16.19	14.69	15.53	10.72	12.34	14.75	12.87	14.1	11.68	19.45	30.03	20.28	9.7	6.81	7.56	12.81	9.74	9.15	7.49	11.29	7.53	12.14	8.94	9.06	12.72	15.86	7.98
Solyc01g007000.2	0.2	0.1	0.27	0.08	0.16	0.55	0.17	0.04	0.08	0	0	0.82	6.53	19.77	2.62	0.21	0	0.14	0.06	0.07	0.24	0.04	0	0.19	0	0	0	1.01	4.78	0.51
Solyc01g007010.2	5.86	3.19	5.31	2.5	8.35	13.6	9.2	13.57	2.41	1.81	1.84	12.92	84.44	45.24	48.17	1.77	0.61	1.17	0.5	0.7	3.07	0.15	0.13	0.43	0	0.18	0.04	7.37	28.61	6.3
Solyc01g007020.2	4.73	2.89	4.03	2.21	4.63	9.71	4.94	5.86	0.56	0.63	1.37	6.86	30.5	18.52	20.89	1.87	1.35	1.37	0.35	1.06	2.59	0.17	0.11	0.95	0.06	0.27	0.23	11.2	27.47	5.74
Solyc01g007030.2	0.26	0.09	0.22	0	0.39	0.97	0.61	1	0.02	0.01	0.02	0.55	19.81	32.51	6.87	1.27	0.82	0.65	0.06	0.65	1.5	0.25	0.07	0.42	0.03	0.12	0.03	12.29	38.32	4.71
Solyc01g007040.2	0	0	0	0	0	0	0.02	0	0	0	0	0	0	0	0	0	0	0	0	0	0	0	0	0	0	0	0	0	0	0
Solyc01g007050.1	0	0.04	0	2.07	0.54	0.27	0.4	0.04	1.09	0.75	0.07	0.68	2.85	0.64	2.73	0	0	0	0	0	0	0	0	0	0.29	0	0.06	0.28	0.53	0
Solyc01g007060.2	16.22	14.88	13.93	13.83	13.56	14.81	22.65	21	19.72	14.43	15.61	15.06	21.2	17.32	18.82	17.47	15.25	21.11	18.43	16.89	21.78	15.34	17.75	11.7	16.73	14.3	14.4	18.8	27.32	21.85
Solyc01g007070.2	29.06	48.43	34.27	88.64	84.17	76.17	46.96	45.02	95.53	95.14	83.03	123.49	47.38	24.04	55.23	24.89	14.58	27.03	79.15	54.62	43.72	55.05	61.88	59.19	53.15	69.82	49.44	22.84	16.71	28.17
Solyc01g007080.2	0.85	0.04	0	0	0	0.17	0.09	0	0	0	0	0	0	0	0	0.1	0.02	0.07	0	0	0	0	0	0	0	0	0	0.36	0.03	0.06
Solyc01g007090.1	0	0	0	0	0	0	0	0	0	0	0	0	0	0	0	0	0	0.12	0	0	0	0	0	0	0	0	0	0	0	0
Solyc01g007100.2	40.2	35.77	35.52	40.33	48.66	42.9	36.93	44.41	39.09	39.54	38.7	39.73	13.41	8.23	10.02	36.22	36.21	40.96	33.44	38.42	35.74	41.17	40.76	41.66	26.32	28.78	26.5	30.77	22.85	28.61
Solyc01g007110.2	35.54	26.53	35.42	21.66	22	24.5	22.3	22.16	24.93	41.67	35.58	40.38	75.66	98.47	116.26	24.01	53.17	20.87	23.09	28.65	17	19.35	23.33	24.07	51.15	44.63	44.04	54.53	79.52	42.88
Solyc01g007120.2	14.38	18.14	21.28	22.92	23.87	23.99	18.4	18.85	21.79	28.53	23.71	25.88	26.29	26.18	23.15	16.6	15.8	16.87	23.62	21.67	20.11	24.59	37.64	25.16	26.51	26.82	26.5	17.36	23.32	22.54
Solyc01g007130.2	7.96	8.53	9.46	9.05	10.94	10.88	11.99	12.94	8.99	9.88	11.54	11.46	1.15	0.28	0.64	8.12	5.29	8.33	6.6	6.52	5.25	4.83	7.17	4.56	2.61	3.67	2.95	2.71	0.54	2.91
Solyc01g007140.2	3.24	3.59	4	5.2	4.56	4.76	3.56	3.96	4.59	5.32	4.04	4.57	7.61	6.59	4.59	3.39	3.17	3.21	4.34	3.73	2.63	3.37	4.83	3.87	3.62	5.55	3.45	2.66	3.35	3.86
Solyc01g007150.2	28.57	32.11	34.15	30.39	29.98	32.54	28.51	34.97	30.73	30.94	28.46	26.4	22.14	19.19	18.77	25.84	20.38	24.35	26.75	25.38	19.4	15.87	22.71	16.99	21.11	22.39	17.34	20.5	24.39	16.26
Solyc01g007160.2	0.24	0.39	0.23	0.15	0.17	0.36	1.13	0.56	0.27	0.07	0.02	0.18	0.05	0.27	0	0.78	0.63	0.5	0	0.14	0.04	0.31	0	0	0	0.08	0.04	0.31	0.12	0.53
Solyc01g007170.2	0.18	0.25	0.3	0.08	0.03	0.12	0.56	0.33	0.09	0.13	0.06	0.35	0.07	0.02	0.02	0.89	0.94	0.89	0.12	0.15	0.2	0.19	0.31	0.25	0.07	0.28	0.08	0.33	0.11	0.11
Solyc01g007180.2	6.33	6.66	7.35	9.85	9.18	9.22	10.4	11.11	12.29	14.08	11.65	8.3	14.11	16.44	14.03	9.33	6.95	8.28	8.67	7.5	12.96	13.64	10.88	12.24	16.45	15.7	12.2	10.42	15.42	10.07
Solyc01g007190.2	6.01	9.11	9.03	4.92	7.07	6.31	6.99	15.17	4.88	3.91	6.11	3.89	4.18	5.55	2.74	10.78	10.02	8.05	12.17	13.43	12.43	11.51	6.34	10.07	8.19	4.3	5.34	4.63	5.9	5.46
Solyc01g007200.2	0.14	0.55	0.53	0	0.21	0	1.11	1.61	0	0	0.09	0.1	0	0	0.02	0.45	0.71	0.18	0.12	0.14	0.16	0	0	0	0.15	0	0	0.07	0	0
Solyc01g007210.2	0	0	0	0	0	0	0	0	0	0	0	0	0	0	0	0	0	0	0	0	0	0	0	0	0	0	0.06	0	0	0
Solyc01g007220.2	48.94	53.97	77.29	104.65	75.05	94.87	69.6	75.69	83.77	65.95	79.31	92.53	107.45	110.84	121.44	97.84	101.88	70.73	70.77	113.03	97.11	62.38	35.12	58.17	49.29	47.54	32.98	119.09	160.07	140.7
Solyc01g007230.2	15.69	20.13	19.2	14.57	16.6	13.95	14.88	16.87	15.02	17.47	15.84	19.37	23.43	27.07	24.22	12.7	14.09	14.52	9.77	13.21	11.99	10.01	13.76	15.2	14.92	10.66	16.17	14.07	17.28	14.04
Solyc01g007240.2	0.33	0.12	0.08	0.17	0.14	0.14	0.13	0.08	0.62	0.19	0.43	0.15	0.55	0.43	0.45	0	0	0.06	0.03	0.11	0	0.3	0	0	0	0	0	0	0	0
Solyc01g007250.2	10.71	12.5	11.75	15.67	14.27	14.12	10.85	11.44	14.47	19.86	14.71	21.71	23.83	25.07	20.1	14.61	9.05	12.82	14.46	12.51	9.12	16.98	25.39	18.27	17.28	20.9	17.36	12.1	18.94	14.1
Solyc01g007260.2	3.24	3.97	3.96	1.81	3.07	2.83	4.29	4.59	2.19	2.1	3.43	3.58	2	3.73	1.42	1.78	0.95	2.22	1.13	1.33	0.52	0.51	0.43	0.68	0.49	0.7	0.47	1.23	1.02	0.88
Solyc01g007280.2	1.47	1.61	1.85	4.34	3.51	3.59	2.75	3.59	3.68	6.6	3.52	6.72	5.28	5.72	3.43	4.05	8.61	4.18	11.96	8.05	16.73	14.41	13.33	18.12	23.91	16.01	15.59	8.12	17.82	28.82
Solyc01g007290.1	3.27	4.77	5.38	3.08	3.93	4.01	3.57	2.57	3.83	2.27	4.23	4.88	1.88	0.81	0.91	3.79	3.16	3.21	4.04	2.84	4.06	2.49	2.85	2.84	1.45	1.46	1.24	5.14	3.35	0.9
Solyc01g007300.1	5.35	6.44	7.18	5.19	6.76	3.61	5.61	5.06	4.45	3.29	3.45	7.61	2.44	1.44	1.09	4.49	4.75	4.71	4.46	6.44	10.12	9.17	6.86	8.18	3.92	4.22	3.69	4.95	6.69	6.7
Solyc01g007310.2	5.92	5.1	5.64	3.08	6.93	5.62	6.06	5.96	2.89	0.68	2.63	6.61	1.91	2.53	0.33	5.39	7.99	8.27	4.35	8.97	21.84	18.8	9.53	15.35	5	5.22	3.9	4.65	7.27	9.22
Solyc01g007320.2	24.05	15.87	15.66	3.98	10.47	6.42	12.98	10.27	6.42	3.07	6.03	9.9	2.28	2.33	0.93	15.48	20.7	18.97	8.09	11.97	27.68	21.19	7.33	11.18	5.85	6.59	6.58	19.69	9.75	16.93
Solyc01g007330.2	5.95	7.65	8.01	6.62	7.7	5	11.08	6.19	4.41	3.94	5.32	8.41	11.5	6.35	3.41	6.26	7.59	7.97	4.91	5.46	63.24	12.93	7.23	6.3	7.78	6.51	9.02	9.92	7.76	29.91
Solyc01g007340.2	0.47	0.21	0.36	0.6	0.3	0.38	0.52	0.53	0.29	0.26	0.26	0.91	0.47	0.31	0.16	0.38	0.39	0.26	0.38	0.35	1.23	1.81	0.64	0.73	0.42	0.41	0.54	0.32	0.5	0.66
Solyc01g007350.2	1.43	1.94	1.68	1.08	1.22	1.54	1.8	0.79	1.03	1.29	0.94	2.09	1.48	1.77	1.04	1.78	1.75	1.65	1.4	0.77	4.1	4.82	2.82	1.49	2.99	1.92	0.75	1.58	1.1	2.23
Solyc01g007360.2	1.22	1.92	1.42	0.61	1.4	1.26	2.98	1.69	1.59	0.96	0.69	1.72	0.87	1.48	1.31	1.65	2.5	1.72	1.01	1.7	7.29	1.65	2.19	1.13	1.03	0.24	1.39	2.24	1.52	4.21
Solyc01g007370.2	2.94	2.47	2.6	2.42	2.27	3.22	2.71	2.98	1.65	0.94	1.33	2.8	2.17	1.32	0.59	2.9	2.93	2.16	2.12	2.39	4.49	1.54	1.51	3.3	2.25	1.07	1.89	4.41	2.78	1.74
Solyc01g007380.1	1.8	1.51	1.8	2.31	1.56	2.67	1.82	1.16	2.14	1.17	1.69	1.82	2.2	1.41	2.04	2.12	1.65	2.91	2.66	2.23	3.67	0.29	1.75	1.08	1.06	0.91	0.94	2.32	1.44	1.51
Solyc01g007390.1	9.37	9.11	6.53	16.34	10.68	9.8	7.68	7.56	12.93	7.93	10.7	6.11	9.04	15.09	9.94	6.08	12.57	7.68	19.52	10.02	13.81	19.2	13.19	24.48	15.93	14.78	10.36	10.32	14.59	35.93
Solyc01g007400.1	58.4	59.85	63.44	54.01	63.94	85.76	51.56	31.98	64.64	59.4	64.06	33.86	52.31	42.4	51.53	66.65	64.26	75.92	84	51.98	64.29	19.65	29.04	36.45	44.24	39.54	30.2	70.29	43.76	21.6
Solyc01g007410.2	94.9	92.88	100.93	114.16	138.95	123.02	71.61	92.04	102.35	85.64	82.67	113.08	98.16	72.07	66.78	99.04	115.64	89.16	126.28	93.04	140.62	58.24	65.94	81.99	132.63	86.33	79.82	111.11	109.78	40.37
Solyc01g007420.2	1.98	1.09	2.08	3.69	3.04	1.9	2.73	3.11	2.54	2.57	3.35	6.1	2.72	2.38	0.93	3.26	4.13	3.94	3.29	3.13	6.98	6.12	4.18	4.85	4.33	3.09	3.36	2.72	3.92	4.21
Solyc01g007430.2	5.78	3.74	5.67	4.58	6.53	4.76	3.99	1.64	6.07	4.59	4.05	4.35	5.94	5.04	4.06	4.46	6.49	4.88	8.45	4.46	10.98	7.02	4.37	7.13	10.13	5.74	5.46	6.9	6.16	6.07
Solyc01g007440.1	31.29	28.19	33.51	28.42	37.49	39.6	34.89	36.49	32.96	26.96	23.76	37.56	18.67	15.25	14.45	34.13	25.69	30.67	40.03	47.2	41.39	42.04	26.52	32.12	29.5	32.18	20.28	35.37	29.58	34.26
Solyc01g007450.1	3.81	3.29	1.99	4.02	3.55	2.93	2.98	3.25	2.76	2.15	2.17	2.08	2.43	2.03	1.02	2.6	1.25	1.18	3.48	3.23	5.11	1.41	3.2	4.62	1.15	1.12	1.34	2.84	2.38	2.24
Solyc01g007460.2	8.05	6.62	5.38	9.92	7.68	10.1	7.85	9.55	8.24	5.48	7.3	7.99	6.6	6.91	2.82	4.33	8.33	9.11	12.23	5.21	12.18	10.46	3.69	5.86	9.69	5.71	9.96	8.97	5.74	16.41
Solyc01g007470.1	1.25	0.68	0.9	1.64	1.91	2.41	1.96	1.62	2.32	1.9	1.84	3.45	1.82	1.35	1.78	1.54	2.01	0.56	1.53	1.26	4.26	2.2	2.43	2.68	0.36	1.81	2.09	2.89	2.59	7.03
Solyc01g007480.1	1.16	0.87	0.66	1.66	0.51	0.81	1.9	1.01	1.63	1.87	1.51	1.83	1.45	1.21	1.58	0.88	0.41	0.18	0.78	1.26	1.18	1.17	0.41	0.76	2.47	1.3	1.82	0.49	1.38	0
Solyc01g007490.2	7.92	8.02	7.88	8.39	8.45	10.66	8.18	6.5	8.05	9.61	6.16	11.78	8.41	6.12	5.72	5.03	6.14	6.87	10.37	7.18	13.83	10.47	10.92	11.87	11.01	7.08	6.67	7.68	10.35	12.52
Solyc01g007500.2	2.63	2.51	2.22	2.62	2.84	2.86	3.71	2.23	2.19	2.74	3.6	4.2	2.36	1.18	1.02	2.25	2.86	2.07	3.6	3.14	11.56	2.68	2.94	2.34	3.82	2.12	2.23	3.75	3.48	8.35
Solyc01g007520.2	0.72	0.6	0.34	1.14	1.28	0.69	1.43	0.31	0.15	0.43	0.35	0.48	0.57	0.29	0.43	0.87	0.95	0.82	0.8	0.89	3.93	2.5	1.25	2.95	0.91	1.2	1.38	1.41	0.6	4.86
Solyc01g007530.2	1.93	1.72	1.36	1.85	2.3	1.25	1.56	1.44	1.27	1.51	1.82	2.59	1.97	1	0.99	1.03	1.16	1.22	1.12	1.12	9.33	2.43	3.15	2.13	2.12	1.81	2.48	3.26	1.53	5.1
Solyc01g007540.2	1.08	1.08	1.33	1.52	2.16	1.04	2.06	0.96	1.47	1.62	1.81	1.3	1.59	1.06	0.86	0.8	1.33	1.33	1.58	0.82	4.37	2.76	1.05	1.2	1.19	0.83	1.94	1.39	0.7	2.1
Solyc01g007560.2	0.15	0.09	0.03	0.16	0.22	0.14	0.26	0.16	0.15	0.07	0.1	0	0.43	0.05	0.12	0.3	0.34	0.32	0.46	0.19	0.71	1.91	0.68	0.42	0.21	0.44	0.25	0.6	0.65	0.26
Solyc01g007570.2	0.07	0.03	0.05	0.09	0.03	0.13	0.09	0.05	0.12	0.08	0.07	0.07	0.07	0.1	0.07	0.2	0.13	0.1	0.12	0.15	0.09	0.05	0.17	0.1	0.01	0.07	0.19	0.02	0.14	0
Solyc01g007600.2	1.42	1.05	0.91	1.48	1.34	1.18	1.18	1.28	2.15	1.09	1.84	2.88	1.74	1.43	1.31	1.22	2.5	1.66	2.38	2.08	3.76	2.18	3.23	2.21	2.87	2.82	1.84	2.57	2.48	2.14
Solyc01g007610.2	1.44	0.83	0.73	1.05	0.76	1.17	1.18	1.22	1.19	1.19	1	0.96	1.36	1.78	0.94	1.22	1.99	1.29	1.86	2.74	5.26	6.3	2.53	4.11	3.81	3.24	3.84	2.18	4.06	5.04
Solyc01g007630.2	20.31	18.6	16.32	11.06	15.86	14	16.8	13.95	10.98	8.75	10.23	16.51	4.29	3.07	1.87	12.23	14.48	14.6	14.93	15.8	27.77	22.03	16.97	15.1	8.12	9.95	8.47	13.49	15.06	9.78
Solyc01g007640.2	0.34	0.23	0.29	0.93	0.49	0.47	0.39	0.35	0.68	0.72	0.42	0.88	0.93	0.88	0.74	0.41	0.42	0.36	0.79	0.66	1.05	1.27	0.9	1.24	1.45	1.06	1.18	0.71	1.57	1.6
Solyc01g007650.2	0.04	0.09	0.04	0.14	0.08	0.08	0	0.04	0.64	0.14	0.19	0.09	0.18	0.07	0.08	0.19	0	0.04	0	0.03	0.12	0	0	0.17	0.04	0.07	0	0	0	0
Solyc01g007660.2	11.04	8.02	7.5	3.85	7.3	5.63	6.95	5.7	5.83	2.46	3.89	4.72	2.29	1.65	1.52	8.14	8.68	6.99	5.16	6.07	5.46	1.55	1.42	2.88	1.33	1.42	1.88	8.58	2.85	3.02
Solyc01g007670.2	95.3	82.11	99.68	46.85	69.77	62.17	108.55	119.32	75.42	53.25	54.41	121.19	47.83	59.65	29.24	76.05	141.76	108.99	81.32	106.45	290.04	332.92	119.53	174.63	115.64	86.4	98.7	108.24	139.21	328.8
Solyc01g007680.1	0	0	0	0.15	0.25	0	0	0	0.53	0	0	0	0	0	0.13	0	0	0	0.05	0.05	0.36	0	0	0.27	0.23	0.06	0.19	0.12	0.6	0
Solyc01g007690.2	16.07	20.94	19.51	15.69	18.91	21.28	27.23	14.41	14.46	11.73	18.67	19.55	72.27	33.16	18.74	22.64	23.36	29.2	14.84	17.65	396.88	69.17	29.69	19.67	139.98	32.13	43.71	35.35	30.22	307.86
Solyc01g007700.2	0.6	0.86	0.63	0.73	0.22	0.58	0.75	0.89	0.58	0.43	0.54	0.19	2.12	1.36	0.42	0.43	0.96	0.9	0.27	0.72	11.93	2.43	0.72	1.06	5.5	1.27	2	0.73	0.82	13.18
Solyc01g007710.2	103.34	104.27	103.28	79.37	87.84	106.9	149.12	76.44	83.95	67.43	118.41	106.05	421.24	202.33	122.47	153.9	140.91	161.23	98.39	92.06	2308.59	435.93	159.79	115.41	795.87	192.98	249.62	210.73	162.31	1773.39
Solyc01g007720.2	2.36	2.06	0.94	1.27	1.59	1.63	8.53	2.09	1.16	1.32	1.45	2.19	3.34	2.35	1.5	2.55	3.12	2.61	1.6	2.2	7.79	1.08	0.81	0.6	2.38	1.83	1.27	3.25	1.05	5.73
Solyc01g007730.2	75.79	80.63	81.54	84.37	101.37	71.62	118.12	84.68	56.61	57.35	77.79	115.34	370.07	146.53	86.72	100.67	117.72	101.37	73.52	85.19	2467.84	348.79	123.38	137.63	882.83	183.89	233.54	179.53	174.47	1049.6
Solyc01g007740.2	42.43	49.09	46.88	56.14	53.5	57.3	69.33	64.64	65.55	61.19	51.33	49.81	47.92	44.89	23.39	2.02	1.69	2.44	2.6	2.04	1.73	2.82	5	3.45	1.82	2.53	2.28	1.75	1.01	3.36
Solyc01g007750.2	10.35	12.96	11.82	17.74	25.09	21.65	22.14	23.94	21.02	14.27	20.12	23.2	3.45	1.32	1.14	22.5	21.95	23.42	29.5	28.2	32.95	26.59	21.55	23.37	12.11	14.15	10.43	15.97	8.72	13.56
Solyc01g007760.2	9.96	10.8	12.04	12.79	12.28	13.45	12.87	11.91	14.65	8.21	8.31	6.92	10.34	9.9	4.57	12.27	12.5	12.7	13.19	16.5	10.78	10.15	12.69	9.66	10.88	14.87	10.31	12.68	17.48	13.26
Solyc01g007770.2	15.04	13.98	17.87	26.26	17.66	22.14	11.85	18.12	19.68	31.15	30.63	33.13	94.69	76.25	84.64	14.27	17.95	8.58	15.37	23.48	11.83	17.17	33.13	31.99	61.43	29.39	50.68	28.3	67.05	21.7
Solyc01g007780.2	5.48	4.5	5.38	3.54	4.85	6.15	5.78	6.83	4.62	5.59	5.35	7.58	15.25	16.98	15.87	4.6	7	5.61	4.49	8.29	8.66	4.27	7.21	8.77	16.02	7.3	14.76	8.52	18.31	11.01
Solyc01g007790.2	12	13.55	15.22	13.43	15.64	13.54	18.24	18.07	18.55	15.12	15.4	11.87	16.65	13.71	14.6	8.12	10.21	10.09	10.9	11.71	13.26	11.99	10.57	10.47	15	12.46	10.95	9.67	8.96	12.85
Solyc01g007800.2	3.21	1.69	1.89	0.26	0.61	1.1	3.02	2.84	1.25	0.58	1.06	0.68	0.37	0.36	0.17	3.47	1.52	2.69	0.97	0.83	1.61	0.55	0.28	0.83	0.23	0.46	0.14	0.48	0.35	1.31
Solyc01g007810.1	2.93	0.53	2.59	0.19	1.68	1.72	11.66	13.29	3.3	0	1.69	0.18	0	0	0	3.71	3.11	6.38	0.35	1.25	4.02	0.52	0.22	0.74	0.15	0	0	1.99	0	7.8
Solyc01g007820.1	6.93	7.06	4.51	4.1	4.71	6.32	6.14	7.62	3.76	4.33	8.66	7.1	12.05	13.28	9.32	12.9	15.76	16.51	15.99	10.83	12.43	7.11	12.53	11.8	11.51	15.93	13.2	11.43	15.17	9
Solyc01g007830.1	2.19	2.51	1.39	1.5	1.58	1.2	0.92	1.33	2.59	0.73	1.96	0.88	2.41	1.11	3.21	3.49	1.54	5.81	2.65	2.65	3.14	1.03	0.3	0	1.56	0.69	1.8	2.48	2.12	3.5
Solyc01g007840.2	8.96	12.03	12.15	11.26	9.48	10.18	11.02	12.61	10.13	11.9	13.03	16.93	9.01	6.92	10.21	14.18	12.18	12.85	15.02	15.6	15.86	17.58	23.92	18.79	24.39	17.91	22.88	9.8	10.51	10.36
Solyc01g007850.2	8.32	9.28	9.47	12.2	11.09	10.6	7.87	8.73	17.58	14.06	15.97	11.42	7.44	4.72	7.74	8.02	4.54	8.84	11.8	8.35	3.84	2.97	8.18	5.3	3.81	5.22	4.69	7.41	3.35	4.12
Solyc01g007860.2	124.29	113.84	120.66	120.36	116.37	121.39	146.3	131.39	120.6	125.31	142.28	164.25	78.34	86.14	73.53	100.21	97.57	93.33	102.86	91.59	114.72	137.72	123.94	130.59	130.02	112.84	100.4	90.32	99.69	123.19
Solyc01g007870.2	3.15	2.29	3.24	2.43	2.45	1.38	6.18	5.48	2	2.72	5.61	5.61	0.82	2.69	1.49	3.3	2.78	3.79	1.83	2.19	4.24	9.38	2.94	4.88	0.8	1.61	1.12	1.7	0.1	3.23
Solyc01g007880.2	12.07	11.88	10.72	10.74	12.52	10.85	11.82	13.51	11.55	16.17	16.3	14.86	8.9	6.03	7.32	7.56	7.23	8.06	9.68	9.8	9.11	10.02	11.21	9.57	9.37	9.72	8.46	8.78	6.35	8.04
Solyc01g007890.1	22.22	22.76	18.95	25.74	40.72	32.09	30.05	39.51	30.77	19.62	20.21	22.84	4.44	3.17	1.89	19.56	21.39	19.41	40.62	37.34	35.75	28.39	25.68	27.29	16.33	14.99	11.38	19.33	12.62	32.11
Solyc01g007900.2	13.11	11	14.74	18.46	14.73	14.87	11.95	13.36	13.06	19.52	15.74	16.01	22.31	28.06	27.83	13.83	9.89	10.94	13.84	12.49	9.67	9.75	19.9	10.57	18.75	14.88	13.89	12.9	13.99	8.77
Solyc01g007910.2	35.69	33.92	43.6	59.43	38.14	47.57	33.61	28.26	41.16	35.98	28.79	33.47	57.01	80.56	73.5	35.18	29.81	30.61	35.79	32.37	28.22	18.93	28.89	23.84	37.32	42.34	34.62	39.97	63.98	28.81
Solyc01g007920.2	15.37	21.75	22.23	35.28	43.92	37.26	31.12	29.86	49.88	33.14	35.37	42.93	13.05	6.94	7.55	22.69	21.02	23.61	40.12	38.15	40.01	49.9	50.06	52.95	34	47.94	35.33	17.76	19.7	23.07
Solyc01g007930.2	12.69	12.11	16.5	15.54	17.21	17.56	16.16	20.38	17.17	20.38	19.3	15.95	15.78	15.8	20.05	11.32	14.37	12.83	15.82	23.82	24	21.2	28.3	20.63	34.26	23.31	26.97	16.31	22.07	26.13
Solyc01g007940.2	0.07	0.04	0	0	0	0	0	0	0	0	0.06	0	0	0	0	0	0.02	0	0	0	0	0	0	0	0	0	0	0	0	0
Solyc01g007950.2	2.13	28.63	3.65	1.5	2.02	2.27	3.56	2.24	2.39	4.92	3.09	6.74	96.75	77.43	50.81	1.48	1.1	2.14	0.36	1.19	0.37	0.89	1.84	1.33	2.64	1.71	1.87	6.84	11.21	0.88
Solyc01g007960.2	0.29	0.63	0.29	7.14	1.9	3.23	0.93	0.35	4.46	1.4	0.39	0.86	0.65	1.05	1.1	0.14	0.13	0.27	0.31	0.39	0.06	0.64	0.51	1.86	0.29	0.36	0.13	0.61	0.76	0
Solyc01g007970.1	0.03	0.07	0.03	0.66	0	0.2	0.09	0	0.63	0.26	0	0.16	0.11	0.02	0.03	0.73	0.08	0.16	0.56	0.34	0.16	0.18	0.39	1.27	0.65	0.25	0.2	0.24	0.44	0.08
Solyc01g007980.2	26.37	51.09	33.61	42.59	27.16	35.07	32.25	34.05	47.01	20.93	22.29	22.19	56.33	66.66	20.3	9.4	7.56	10.43	5.7	9.26	8.59	8.43	8.01	11.76	11.23	6.41	10.56	10.73	16.45	7.37
Solyc01g007990.2	27.84	22.48	32.83	20.22	9.82	18.28	12.46	11.41	17.73	10.25	8.77	7.23	66.87	101.64	83.51	23.92	22.4	19.35	19.41	36.48	9.64	11.04	18.28	21.66	40.41	14.28	20.43	59.94	191.56	30.06
Solyc01g008000.2	265.04	282.58	268.79	212.51	210.72	247.1	315.73	292.85	263.57	338.68	299.99	368.83	270.1	377.32	308.16	165.44	167.36	157.03	183.85	189.85	193.45	227.58	238.88	227.06	282.55	251.83	247.75	196.27	291.3	202.37
Solyc01g008010.2	24	32.77	32.22	37.84	41.03	38.19	31.26	35.47	31.59	25.68	22.98	25.89	27.27	20.56	34.9	24.71	27.8	29.1	29.88	32.96	30.42	26.9	24.04	27.81	39.25	33.1	41.92	27.25	27.32	23.28
Solyc01g008020.2	53.21	64.11	59.69	62.97	59	61.31	47.18	54.79	42.31	32.38	31.76	33.28	18.1	13.03	14.94	62.75	57.91	65.13	69.63	56.97	56.02	38.31	55.15	44.46	59.16	42.5	51.24	48.16	38.92	45.98
Solyc01g008030.2	0.3	0.16	0.08	0.34	0	0	0.54	0.08	0.08	0.13	0	0	0.16	0.33	0	0	0	0	0	0	0	0	0	0	0	0	0	0	0	0
Solyc01g008040.1	0.05	0.09	0	0	0	0	0.08	0	0.09	0.08	0.16	0.19	0	0.04	0.14	0	0	0	0.04	0	0	0	0	0	0	0	0	0	0	0
Solyc01g008050.2	0	0	0	0.22	0	0.02	0.03	0	0	0	0	0	0	0.06	0.14	0.13	0.07	0.1	0.28	0.18	0.13	0.07	0.1	0.28	0.06	0.06	0	0.36	0.13	0.17
Solyc01g008060.2	44.74	45.56	44.33	44.23	45.03	45	38.04	41.83	34.67	35.99	29.36	33.77	42.47	40.56	42.67	43.03	39.91	46.69	44.19	43.91	52.21	47.52	46.89	38.48	53.77	46.38	47.62	49.83	52.64	60.77
Solyc01g008070.2	29.59	39.39	42.66	95.33	81.01	71.73	52.82	62.6	79.22	135.17	107.75	114.44	135.02	90.02	152.11	36.61	26.03	28.96	83.52	68.44	67.37	107.4	136.37	137.42	258.8	162.61	299.97	72.96	143.56	82.02
Solyc01g008080.2	75.25	67.5	63.5	55.16	48.68	57.39	95.42	64.48	71.08	88.53	81.28	91.2	76.92	89.18	68.41	53.07	56.95	45.6	48.24	40.07	49	60.96	62.05	61.33	44.62	65.84	45.66	44.22	52.8	45.35
Solyc01g008090.2	120.48	116.44	101.74	125.28	92.19	121.84	137.22	105.21	121.58	117.57	102.33	106.66	160.53	215.49	145.05	121.96	152.49	111.48	97.58	84.71	90.57	108.46	142.01	121.14	104.58	134.24	111.89	82.94	133.42	92.82
Solyc01g008100.2	18.13	21.85	20.81	24.11	24.34	20.3	26.19	22.27	17.96	22.25	18.34	33.67	29.79	21.58	15.98	22.64	21.16	20.64	24.21	26.12	30.08	23.61	37.15	26.52	13.86	20.25	16.97	17.65	16.32	22.88
Solyc01g008110.2	143.03	193.86	140.44	98.73	105.02	116.58	147.32	107.89	67.65	69.8	75.94	121.27	123.88	47.44	22.19	166.72	114.95	151.02	95.68	92.39	115.5	67.51	118.9	90.17	56.39	64.64	52.9	133.66	113.71	98.9
Solyc01g008120.2	26.42	25.84	25.73	31.83	30.3	28.82	18.48	24.71	26.02	25.44	24.47	21.53	21.87	17.88	24.82	19.3	14.35	17.11	22.18	17.92	14.7	10.37	15.89	14.72	15.37	14.32	13.4	16.37	14.47	12.75
Solyc01g008130.2	2.86	5.88	5.84	12.99	6.39	6.99	2.53	2.85	9.9	8.27	5.17	8.63	19.54	19.5	31.82	4.65	3.83	3.42	4.57	6.4	4.27	4.36	3.97	10.54	12.69	9.51	13.82	14.61	30.98	23.14
Solyc01g008140.2	7.93	7.42	8.6	14.82	11.3	11.27	8.14	9.73	9.05	5.03	6.94	8.04	10.65	15.55	8.67	7.86	5.77	6.7	7.72	6.94	5.66	4.28	4.56	4.04	5.28	4.17	4.09	8.45	7.21	6.54
Solyc01g008150.1	8.86	5.47	5.88	1.35	2.46	1.8	2.92	3.63	2.82	0.72	1.07	0.35	3.25	0.75	0.68	2.7	2.85	3.02	5.64	4.33	4.94	8.25	0.33	1.95	0.93	1.95	0.98	3.33	2.55	0.41
Solyc01g008160.2	13.35	18.04	16.97	15.49	18.04	17.28	23.62	20.39	20.85	42.73	31.9	54.72	31.85	21.74	28.85	24.16	22.74	19.54	19.66	19.46	19.83	26.87	51.34	37.13	22.01	32.36	28.77	12.61	19.78	17.3
Solyc01g008170.2	23.73	25.19	26.11	30.47	30.79	29.93	26.08	28.76	34.24	34.68	37.63	35.47	21.79	19.93	23.12	25.28	19.81	24.68	31.93	26.49	20.79	26.37	49.46	26.92	30.69	30.96	22.28	22.59	19.03	16.79
Solyc01g008180.2	19.94	19.05	18.8	17.17	20.64	18.1	21.41	26.88	12.85	8.9	9.52	10.36	9.68	5.04	2.58	23.19	19.75	23.09	19.94	21.17	21.1	9.42	18.89	8.51	11.83	10	5.91	11.93	10.86	15.99
Solyc01g008190.2	7.21	7.74	8.82	8.89	7.45	7.38	6.13	7.49	6.85	9.05	9.39	9.66	8.83	5.73	9.36	6.71	4.08	6.56	6.52	6.37	5.64	4.14	9.8	5.92	8.03	7.11	7.42	5.34	4.97	2.25
Solyc01g008200.2	6.69	7.64	6.41	5.55	7.37	7.57	8.95	7.82	6.48	9.46	7.75	10.17	8.02	8.41	10.23	9.36	10.02	7.7	7.15	7.28	6.98	10.98	16.83	10.54	13.05	12.57	10.95	7.68	7.26	10.37
Solyc01g008210.2	5.95	3.99	4.65	2.69	3.06	3.35	5.33	5.47	3.69	3.29	3.11	3.25	2.84	2.92	6.57	1.7	3.83	2.82	5.39	5.05	4.55	3.3	1.87	3.84	4.14	2.31	2.79	4.38	4.64	3.77
Solyc01g008220.2	5.13	3.11	5.04	3.57	4.5	2.4	3.54	3.57	3.75	2.97	2.01	4.22	1.43	1.71	5.74	2.94	1.44	4.1	6.16	4.68	1.77	1.56	2.05	1.28	2.27	2.62	2.22	4.49	3.64	1.02
Solyc01g008230.2	41.07	55.15	45.14	30.46	34.9	36.71	52.86	56.31	28.93	33.12	50.35	40.89	22.19	15.83	21.29	45.98	31.25	47.46	31.66	35.21	33.13	31.37	37.56	32.75	34.63	24.89	23.36	46.77	54.07	21.87
Solyc01g008240.2	0	0	0	0.09	0	0	0	0	0	0	0	0	0	0	0	0	0	0	0	0	0	0	0	0	0	0	0.37	0.12	0	0
Solyc01g008250.2	71.74	59.77	67.93	90.72	99.19	79.14	95.03	85.27	104.53	92.64	110.45	94.91	27.31	14.66	23.12	63.8	71.44	63.06	104.28	99.35	93.16	71.81	95.09	77.21	41.38	49.03	40.5	58.78	24.42	50.7
Solyc01g008260.2	8.23	9.38	12.15	11.25	13.19	14.69	16.12	16.91	18.47	19.88	22.58	25.47	12.29	13.42	14.67	14.38	16.04	16.49	19.21	16.26	21.72	26.88	30.44	26.44	30.46	29.75	20.26	12.29	19.27	20.52
Solyc01g008270.2	35.32	33.85	36	28.18	34.77	30.95	44.07	34.95	31.35	29.66	28	29.72	27.65	35.2	24.41	36.53	34.19	33.85	32.19	30.53	34.38	33.81	42.47	28.77	32.64	34.58	31.91	31.26	41.24	36.7
Solyc01g008280.2	13.93	17.89	18.1	24.5	17.61	19.58	12.97	13.8	24.3	28.16	21.73	23.41	22.15	19.13	32.79	15.62	9.62	15	27.7	20.9	13.81	18.92	29.04	21.88	33.65	31.4	32.61	11.8	16.97	9.35
Solyc01g008290.2	7.28	9	9.57	8.23	8.64	9.59	9.31	10.08	9.69	14.69	11.24	12.04	13.14	13.36	9.6	9.03	6.61	7.51	9.62	8.48	7.27	7.08	14.23	9.2	8.4	9.46	7.55	6.89	8.55	8.83
Solyc01g008300.1	2.42	5.26	2.3	4.61	4.27	3.48	3.27	3.96	7.79	9.47	5.06	6.38	23.51	15.83	23.86	14.97	9.72	15.13	23.58	14.74	14.22	9.38	33.54	20.53	29.38	20.25	27.05	32.61	50.98	9.3
Solyc01g008310.2	39.14	43.23	44.7	50.27	48.8	50.62	40.42	50.47	50.65	42.04	37.15	26.57	46.42	48.21	49.77	36.52	28.86	34.96	40.08	35.97	24.35	16.6	21.87	22.62	24.33	30.58	25.02	29.51	27.05	19.54
Solyc01g008320.2	18.31	19.53	16.47	25.69	23.27	24.42	16.41	19.15	28.51	22.02	24.31	19.05	18.93	18.84	21.77	12.47	9.26	13.63	17.33	13.68	12.58	12.51	22.87	12.02	26.92	17.31	20.18	12.55	14.26	12.7
Solyc01g008330.2	46.73	44.88	48.94	56.6	54.95	54.71	50.18	52.85	37.27	41.18	34.64	25.61	32	32.19	26.8	54.6	52.16	44.94	57.59	54.69	48.72	25.65	28.8	31.22	31.69	38.28	41.41	38.02	39.1	26.03
Solyc01g008340.2	18.55	18.83	19.19	19.73	17.1	20.62	15.6	11.84	18.64	22.8	19.45	17.11	27.37	25.38	22.58	10.71	7.96	10.64	11.53	10.14	9.44	8.1	12	9.5	10.02	13.57	9.53	8.92	10.43	8.63
Solyc01g008350.2	0.32	0.33	0.16	0.07	0.28	0.22	0.29	0.37	0.4	0.2	0.52	0.37	0.39	0.42	0.33	0.18	0.39	0.38	0.17	0.27	0.37	0.1	0.19	0.16	0.34	0.27	0.27	0.37	0.21	0.22
Solyc01g008360.2	1.29	0.77	0.71	0.65	1.44	0.78	1.34	1.44	1.37	1.4	1.61	2.5	1.76	2.58	1.69	0.63	0.4	0.57	0.53	0.5	0.54	1.33	1.54	0.7	1.41	1.31	2.05	0.88	1.11	0.22
Solyc01g008370.2	98.7	95.71	105.34	100.15	102.28	103.86	101.65	120.41	79.45	93.66	80.97	107.77	85.49	89	89.41	86.52	67.05	70.81	75.29	67.24	60.7	32.33	48.62	49.36	57.66	56.65	60.05	66.24	64.01	39.93
Solyc01g008380.1	3.16	2.96	2.12	2.76	3.62	3.14	3.92	5.08	6.66	5.65	7.91	5.37	5.25	5.96	4.71	1.66	0.41	1.36	2.42	1.14	1.56	1.8	0.52	2.29	1.62	2.31	1.43	1.94	0.95	1.38
Solyc01g008390.1	0.06	0.02	0.02	0	0	0.03	0.02	0	0.02	0.02	0.06	0	0	0	0	0.37	0.26	0.24	0.32	0.43	0.08	0.28	0.16	1	0.12	0.15	0.07	0.25	0.51	0
Solyc01g008400.2	2.54	2.53	3.33	2.39	3.58	4.07	4.11	4.86	8.23	6.46	5.61	6.41	6.53	7.98	3.5	2.96	1.77	0.63	2.2	2.77	2.58	2.25	2.67	5.51	5.37	3.27	1.83	3.26	4.16	0
Solyc01g008410.1	0.12	0.02	0.2	0.04	0.02	0	0.11	0.03	0.12	0.15	0	0.02	0.16	0.06	0.02	0.18	0.1	0.02	0.04	0.21	0.03	0.06	0.02	0.56	0.17	0.02	0.06	0.06	0.24	0
Solyc01g008420.2	2.41	1.89	1.54	2.29	2.47	3.28	4.49	1.73	5.27	2.02	3.1	2.01	1.34	0.64	1.18	0.82	1.88	1.17	0.83	0.53	0.24	0.34	1.04	0.42	0.2	0.34	0.46	1.52	0.67	1.21
Solyc01g008430.1	0	0	0	0	0	0	0	0	0	0	0.12	0	0	0	0	0	0	0	0	0	0	0	0	0	0	0	0	0	0	0
Solyc01g008440.2	14.43	13.76	16.34	23.02	22.78	22.49	21.96	20.39	25.14	25.63	27.93	22.88	24.87	21.57	24.27	12.56	12.26	13.67	18.44	18.65	17.99	15.39	18.63	13.32	18.78	16.92	16.6	15.05	15.76	14.66
Solyc01g008450.1	0.06	0.19	0	0.14	0.12	0.03	0.3	0	0.06	0.05	0.11	0.25	0.39	0.6	0.06	0.11	0.06	0	0	0.09	0	0	0	0	0.06	0	0	0	0.23	0
Solyc01g008460.2	12.63	14.82	16.08	18.21	17.42	18.7	17.2	16.69	21.48	33.51	30.36	40.63	35.99	33.95	36.34	21.05	14.93	16.14	21.41	21.9	20.73	24.39	36.04	32.91	28.74	37.11	34.02	18.61	27.33	20.56
Solyc01g008470.2	7.89	7.47	7.81	6.63	5.1	6.74	7.28	7.96	5.41	6.64	6.19	7.14	8.44	7.8	6.88	10.23	10.39	9.3	8.64	8.43	8.87	8.99	11.63	9.41	11.15	10.41	10.46	9.79	11.37	11.79
Solyc01g008480.2	15.77	14.2	16.28	19.26	18.66	20.58	9.84	12.69	18.37	10.34	11.15	7.99	12.67	6.59	9.75	8.08	4.61	9.61	10.64	8.39	5.48	3.21	6.89	3.41	5.97	5.34	5.13	7.12	5.02	4.03
Solyc01g008490.2	10.48	11.43	11.81	22.07	17.42	15.81	15.3	14.51	16.36	22.08	19.74	20.31	8.57	5.07	3.07	11.43	8.95	11.44	18.03	16.04	16.04	17.86	26.66	19.85	20.85	18.83	14.2	9.09	8.85	10.74
Solyc01g008500.2	3.37	4.29	3.62	15.24	3.96	5.11	5.26	3.07	11.17	3.6	1.48	2.76	4.96	3.98	2.41	5.38	7.72	4.79	7.74	6.87	4.56	1.57	0.95	4.53	2.07	3.02	1.36	7.66	15.97	9.17
Solyc01g008510.2	0.41	0.68	0.26	0.56	0.4	2.01	4.07	1.05	8.36	1.87	10.45	2.56	0.09	0.51	0	0.08	0.4	0.35	0.82	0.58	1.07	17.88	17.98	21.09	2.19	5.39	7.25	1.45	2.72	5.09
Solyc01g008520.2	4.06	4.3	5.53	5.02	4.6	5.42	6.34	7.78	8.53	4.18	5.74	4.59	1.15	0.83	1.72	4.85	5.2	6.88	9.17	7.88	6.62	1.94	2.83	1.87	2.67	1.69	0.61	4.29	1.17	1.32
Solyc01g008530.2	19.5	20	22.81	13.37	18.7	20.55	23.58	23.41	18.19	14.23	18.09	11.85	11.92	16.13	7.03	21.19	24.11	20.83	19.11	23.18	19.21	8.4	5.73	9.02	5.53	8.3	5.78	19.63	12.02	18.26
Solyc01g008540.2	0	0	0	0	0	0	0	0	0.02	0	0	0	0	0	0	0	0	0	0	0	0	0	0	0	0	0.11	0	0	0	0
Solyc01g008550.2	165.13	174.94	182.84	250.44	216.82	220.9	195.91	194.12	194.53	179.19	159.76	164.35	102.2	92.61	56.62	141.92	130.2	130.38	208.18	179.19	194.45	170.41	159.83	176.83	158.98	169.76	119.28	153.34	190.35	192.93
Solyc01g008560.2	25.27	21.65	30.05	22.01	20.74	26.25	19.37	21.71	27.54	24.5	32.99	29.18	82.69	149.13	59.17	19.82	63.17	19.24	23.15	38.64	20.08	23.6	28.04	23.63	24.77	27.89	27.99	75.78	151.13	92.21
Solyc01g008570.1	0	0	0	0	0	0	0	0	0	0	0	0	0.03	0	0	0	0	0	0	0	0	0	0	0	0	0	0	0	0	0
Solyc01g008580.1	0	0	0	0	0	0	0	0	0	0	0	0	0	0	0	0.21	0	0	0	0	0	0	0	0	0	0	0	0	0	0
Solyc01g008600.2	5.17	4.65	5.04	3.63	4.02	4.61	26.12	13.66	3.67	11.76	9.68	10.95	9.05	8.03	9.95	13.34	9.67	11.02	4.16	4.54	2.75	6.99	11.2	6.35	5.3	7.31	6.17	4.04	4.61	2.39
Solyc01g008610.2	0	0	0	0.83	0.05	0.27	0	0	0.2	0	0	0	0	0	0	0.27	0	0.04	0.08	0.08	0.04	0	0	0.15	0.04	0	0	0.02	0.74	0
Solyc01g008620.2	4.82	11.89	6.97	426.97	57.73	68.13	61.69	3.02	181.08	28.75	2.92	9.65	1.75	1.13	10.82	16.37	8.94	12.1	23.1	23.54	7.52	4.38	0.81	8.28	0.83	0.74	0.84	5.37	4.27	1
Solyc01g008640.2	0	0	0	0	0	0.03	0.03	0	0	0	0	0	0.06	0.27	0	0	0	0	0	0	0	0	0	0	0	0	0	0	0	0
Solyc01g008650.2	0	0.09	0.03	0	0	0.08	0.31	0.06	0.06	0	0	0	0	0	0	0.43	0.29	0.34	0.02	0.1	0.33	0	0	0	0	0	0	0.14	0	0
Solyc01g008660.2	5.07	6.45	6.93	4.63	6.88	8.35	6.87	8.24	6.71	8.14	8.75	7.14	4.67	3.12	3.96	6.41	4.04	6.54	8.44	6.45	5.5	5.56	6.14	8.5	3.96	6.19	6.28	1.94	2.99	2.47
Solyc01g008670.2	2.02	1.73	2.46	3.13	1.37	0.99	3.61	1.68	2.21	1.27	2	1.55	1.3	2.35	1.02	4.43	2.43	2	0.25	0.37	0.77	0.7	0.4	0.83	0.52	0.39	0.17	2.23	2.01	1.29
Solyc01g008680.2	0.74	0.18	0.55	0.2	0.46	0.08	0.12	0.23	0.32	0.41	0.27	0.4	0.97	0.73	0.48	1.01	0.34	0.7	0.4	0.46	1.18	0.48	0.63	0.63	0.71	0.69	0.25	1.05	1.91	2.2
Solyc01g008690.2	0.29	0.42	1.07	0.97	0.23	0.27	0.02	0.28	0.12	0	0.13	0	2.27	6.4	7.21	0.44	0.54	0.06	0.37	0.22	0	0	0	0	0.58	0	0.34	0.95	0.42	0.49
Solyc01g008700.2	18.43	16.47	19.14	13.73	17.95	15.06	23.14	21.35	18.43	22.03	19.54	17.2	16.15	14.95	10.73	21.89	19.96	24.5	18.49	19.36	19.79	16.98	24.35	17.73	15.99	20.86	18.25	15.71	13.78	10.18
Solyc01g008730.2	11.72	14.32	15.56	20.34	16.69	16.06	13.1	13.48	18.55	17.85	17.87	14.58	24.35	24.43	26.56	12.74	10.82	13.1	20.62	16.33	15.19	13.53	19.68	13.49	32.9	20.21	26.82	16.41	23.35	18.03
Solyc01g008740.1	0	0	0	0	0	0	0	0	0	0	0	0	0	0	0	0	0	0	0	0	0	0	0	0	0	0	0	0.03	0	0
Solyc01g008750.1	0	0	0	0.06	0	0	0	0	0.01	0	0	0	0	0	0	0	0	0	0.01	0.01	0.01	0	0	0.01	0	0	0	0	0	0.01
Solyc01g008760.2	5.57	6.75	6.52	10.84	10.49	10.89	11.04	11.08	11.09	12.72	9.26	9.19	11.24	9.52	12.17	7.4	5.66	6.36	9.86	10.21	10.79	11.85	13.54	11.22	14.5	15.63	13.82	8.73	11.98	14.35
Solyc01g008770.2	32.72	28.34	29.83	25.81	28.97	30.05	26.08	29.99	19.81	16.88	14.83	12.27	14.62	10.46	9.57	29.2	25.61	28.3	25.07	26.25	20.82	7.74	9.51	9.24	9.88	11.64	8.85	20.02	10.94	15.19
Solyc01g008780.2	56.71	50.05	52.97	112.2	92.87	78.42	59.43	62.96	73.81	59.84	53.18	55.46	28.33	20.58	26.65	53.05	45.32	54.22	90.01	81.26	84.75	85.49	72.66	78.26	95.15	63.03	64.01	53.52	28.52	41.06
Solyc01g008790.2	18.61	14.14	18.41	5.88	11.74	10.73	31.85	28.74	15.45	10.83	18.59	17.28	4.75	4.31	0.6	10.35	8.94	14.46	14.54	19.42	26.89	10.86	7.3	8.64	4.32	7.07	3.49	9	2.68	12.4
Solyc01g008800.1	9.59	9.43	11.51	13.08	10.45	12.51	6.68	9.81	10.65	10.87	9.04	8.6	15.31	13.36	11.36	5.74	5.79	5.07	6.58	6.44	6.92	4.14	4.12	3.81	4.03	4.8	3.82	8.51	10.57	9.42
Solyc01g008810.2	28.15	28.51	27.17	20.33	24.64	26.66	32.63	33.45	22.3	27.35	21.99	31.82	25.73	33.7	27.36	18.27	19.05	24.99	18.79	19.38	18.04	23.77	28.85	22.83	23.21	24.52	27.99	26.02	29.99	23.72
Solyc01g008820.2	35.02	40.51	39.79	51.44	39.87	44.17	36.6	32.24	33.68	51.39	40.42	42.11	42.33	56.22	53.64	39.58	35.97	37.3	40.28	39.04	46.79	55.65	57.44	60.41	58.22	42.37	62.33	38.09	59.79	45.83
Solyc01g008830.1	4.8	4.86	6.47	6.17	8.03	8.13	6.63	8.11	7.31	5.3	6.2	4.13	3.85	6.6	3.41	14.3	16.49	19.22	15.15	18.8	7.77	12.1	7.26	10.67	9.7	13.17	13.68	12.13	12.33	10.45
Solyc01g008840.2	30.84	33.73	41.03	50.25	43.55	46.65	32.58	35.86	47.8	48.19	37.15	32.67	62.35	68.41	66.7	25.49	21.2	24.71	34.38	32.84	28.27	28.97	31.78	35.32	44.61	47.38	43.33	28.13	44.69	27.8
Solyc01g008850.2	186.37	95.95	127.79	93.31	60.25	62.62	34.2	33.6	26.88	174.06	204.37	150.38	397.47	404.07	491.84	80.53	158.25	68.51	37.86	78.03	41.89	91.41	193.37	92.02	240.26	114.79	239.93	221.99	369.84	145.05
Solyc01g008860.1	0	0	0	0	0	0	0	0	0	0	0.04	0	0	0	0	0	0	0	0	0	0	0	0	0	0	0	0	0	0	0
Solyc01g008870.1	0	0	0	0.15	0	0	0	0	0.05	0	0	0	0	0	0	0	0	0	0	0	0	0	0	0	0	0	0	0	0	0
Solyc01g008880.1	0	0.18	0.09	0	0	0	0.08	0	0	0	0	0	0	0	0	0.2	0.34	0.22	0.04	0	0.04	0.34	0	0.09	0	0	0	0.08	0.16	0
Solyc01g008890.2	22.27	21.73	23.28	24.8	23.95	24.36	26.45	23.64	25.39	24.93	21.75	20.37	24.42	22.12	23.06	26.06	28.84	36.59	30.73	28.42	29.03	30.98	35.53	26.08	31.67	34.9	31.65	22.6	21.52	20.57
Solyc01g008900.2	5.67	6.73	6.35	5.24	5.82	5.9	4.8	6.15	5.53	7.02	6.87	7.83	5.43	2.81	2.39	7.51	5.37	6.64	7.51	7	6.83	5.53	8.67	5.48	5.11	7.03	5.79	5.23	4.22	3.36
Solyc01g008910.2	1.99	1.72	3.24	3.55	2.51	2.37	6.03	3.09	2.75	3	1.64	5.04	7.6	2.26	3.47	3.77	3.5	2.57	5.9	3.6	5.13	2.52	5.15	3.34	4.44	3.61	5.32	4.95	3.95	5.74
Solyc01g008920.2	63.18	57.21	64.82	83.11	85.5	78.08	49.09	54.6	66.67	53.56	61.08	52.13	7.43	3.87	3.19	70.55	59.39	68.15	107.63	91.62	89.37	90.94	93.32	114.63	48.15	68.35	49.58	59.5	29.02	61.71
Solyc01g008930.2	18.16	19.77	21.97	21.47	21.66	19.9	36.01	31.77	19.45	40.63	36.39	39.59	31.97	27.58	13.01	18.67	15.94	18.92	20.05	24.67	25.56	17.87	19	15.67	11.5	16.66	10.68	17.56	9.36	18.39
Solyc01g008940.2	14.31	13.83	17.39	6.61	6.96	12.42	7.43	5.73	14.1	3.92	6.18	3.21	5.06	5.07	6.27	9.14	5.63	10.13	12.98	8.76	17.4	2.34	3.36	5.1	4.75	3.19	1.7	2.73	4.77	4.31
Solyc01g008950.2	210.34	222.87	219.99	255.07	204.05	239.17	246.21	203.29	219.37	225.48	178.9	219.53	218.97	249.71	243.79	204.16	186.43	196.67	227.21	192.64	228.19	228.86	248.24	270.26	352.1	297.96	322.41	197.58	280.36	216.35
Solyc01g008960.2	108.02	121.42	135.06	158.9	159.12	158.83	144.49	171.96	141.32	142.39	127.76	100.26	53.32	62.45	22.48	124.52	99.33	115.81	171.02	145.58	117.43	69.16	56.56	73.24	59.97	86.85	40.79	82.64	72.8	80.33
Solyc01g008970.2	266.15	281.77	268.91	188.48	216.12	223.81	233.52	268.1	243.61	233.57	278.9	261.95	217.87	235.93	232.14	172.67	109.07	165.77	133.77	115.42	73.32	65.53	131.81	100.17	93.89	100	87.82	123.93	83.67	55.21
Solyc01g008980.2	9.17	9.04	9.86	11.45	12.47	11.34	14.88	11.15	18.36	16.17	14.79	14.77	16.35	13.95	12.75	11.16	10.43	11.52	14.09	13.62	13.43	24	22.89	19.55	21.61	21.54	21.3	11.7	13.21	21.5
Solyc01g008990.2	16.68	16.96	20.28	17.05	17.69	20.47	20.62	19.79	21.01	25.92	30.22	28.16	23.47	23.63	27.58	14.02	13.76	14.04	15.53	14.19	14.44	18.25	24.18	15.75	16.23	19.44	15.25	13.58	15.61	17.73
Solyc01g009000.2	25.24	22.82	25.37	42.26	38.26	37.23	32.74	30.41	40.17	45.23	38.85	42.17	24.7	18.59	22.43	27.56	18.91	27.35	50.67	37.18	38.44	33.19	47.89	32.55	51.92	57.85	49.82	22.59	26.42	26.35
Solyc01g009010.2	36.12	39.92	38.66	49.02	44.74	49.43	50.7	46.3	39.94	53.66	46.54	42.66	55.91	37.29	35.3	48.19	39.08	40.56	55.71	52.53	40.78	27.54	47.43	42.36	36.85	48.07	41.34	41.87	43.22	34.9
Solyc01g009020.2	116.72	90.46	115.26	118.13	100.79	106.37	97.54	75.38	117.18	99.39	82.98	126.82	179.69	205.99	184.97	100.66	117.36	93.97	125.02	131.61	127.55	106.14	144	92.03	169.44	121.34	172.91	122.16	199.88	189.93
Solyc01g009030.2	10.99	10.82	11.92	14.21	12.79	12.71	11.59	11.34	11.58	13.33	14.02	12.55	13.27	13.14	13.75	8.93	7.72	7.86	11.7	11.45	8.25	9.43	12.22	9.76	15.6	13.05	12.6	10.75	12.31	7.29
Solyc01g009040.2	2.29	1.08	1.2	0.13	0.48	0.62	6.17	2.22	0.21	0.02	0	0	0.06	0.1	0	2.88	2.96	1.62	0.13	0.34	0.33	0	0	0.06	0	0	0	1.48	0.16	0.16
Solyc01g009050.2	26.53	29.04	30.97	33.85	38.19	38.84	31.07	34.6	37.41	30.9	29.66	23.71	25.07	21.59	16.08	31.14	26.12	29.59	40.36	39.16	35.22	29.47	30.8	30.97	25.22	33.16	25.98	29.53	30.29	30.4
Solyc01g009060.2	19.61	21.6	21.93	24.21	23.65	23.12	20.37	22.22	21.36	23.98	23.78	26.12	23.87	20.79	28.06	19.84	15.99	18.18	25.06	20.82	18.7	16.82	24.42	18.02	23.81	22.22	22.52	15.86	18.72	17.66
Solyc01g009070.2	11.6	12.88	12.88	20.45	17.07	18.07	17.35	19.42	19.41	17.63	11.98	10.66	17.14	11.89	20.02	15.32	14.42	20.69	23.84	21.93	25.75	25.76	18.37	18.59	36.12	33.15	43.22	15.86	18.41	17.78
Solyc01g009080.2	45.61	37.35	37.28	14.17	29.35	18.72	34.2	38.31	12.22	11.67	12.46	15.81	3.05	2.8	0.5	36.15	52.34	37.3	32.05	39.58	59.88	32.38	29.9	37.51	12.41	24.22	12.45	47.69	16.76	57.94
Solyc01g009090.2	28.03	33.54	33.26	36.48	36.01	37.99	34.55	35.55	35.55	45.07	42.27	40.43	37.48	39.11	42.35	31.81	25.21	27.76	34.34	32.32	29.04	30.19	43.69	36.55	36.85	37.8	37.9	24.55	35.12	23.43
Solyc01g009100.2	82.89	69.6	79.51	78.15	59.28	72.2	97.77	66.47	75.85	81.62	58.98	65.5	108.74	132.71	112.12	85.84	85	66.99	60.57	62.1	59.13	62.78	73.98	70.07	61.24	82.78	70.05	54.4	88.43	64.92
Solyc01g009110.2	18.57	19.63	20.1	20.03	22.81	22.32	20.6	23.63	22.24	20.85	16.82	20.56	26.67	23.48	16.33	23.46	19.94	25.54	28.71	27.96	36.28	35.82	27.62	29.01	32.71	39.73	39.62	25.82	27.79	35.67
Solyc01g009120.2	12.74	14.43	15.1	13.85	16.14	14.47	6.18	11.44	17.36	13.49	11.43	9.15	10.82	6.14	9.78	10.96	6.4	11.97	12.72	13.12	5.25	3.46	6.59	8	7.8	9.17	8.76	11.3	5.39	3.94
Solyc01g009150.2	12.82	11.06	12.73	11.15	10.44	13.37	10.68	11.61	11.66	12.7	11.7	12.71	9.87	10	10.86	11.83	10.04	12.04	10.8	11.88	10.8	9.99	12.22	9.03	10.29	10.76	10.72	9.93	11.05	10.56
Solyc01g009160.2	1.24	1.79	2.49	1.18	2.4	4.73	5.63	4.02	0.94	1.92	3.35	4.76	17.36	21.59	16.74	8.4	7.02	5.03	0.88	1.69	2.97	1.48	0.99	2.75	1.09	3.47	1.15	14.41	28.19	7.42
Solyc01g009170.2	50.59	62.58	64.43	98.76	81.77	79.63	47.38	65.5	36.43	27.87	33.35	39.02	22.51	21.18	21.06	49.83	28.97	39.83	63.92	51.31	44.63	25.5	45.61	30.27	44.14	22.07	23.63	28.05	29.92	23.75
Solyc01g009180.2	16.94	19.15	20.72	31.64	25.26	23.39	16.85	19.42	20.57	25.7	20.04	21.69	20.69	20.06	16.9	19.91	16.02	17.52	27.62	26.06	19.27	18.07	31.71	23.67	24.66	21.38	25.59	15.74	20.29	16.85
Solyc01g009190.1	0.19	0.1	0.22	0.09	0.07	0	0.05	0.12	0.08	0.07	0.07	0.12	0.12	0.07	0.04	0	0.04	0.1	0	0	0	0	0	0	0	0.05	0	0	0	0
Solyc01g009200.2	2.04	1.94	1.66	0.06	0.79	0.66	3.41	2.87	0.88	0.63	1.12	1.71	1.43	4.71	0.69	1.72	2.81	3.35	0.44	1.36	2.15	2.24	0.67	0.96	1.32	2.24	2.44	4.78	3.76	2.75
Solyc01g009210.1	0	0	0	0	0	0	0.74	0	0	0	0	0	0.29	0	0	0	0.14	0.12	0.23	0	0	0	0	0	0	0	0.13	0.13	0.77	0
Solyc01g009220.2	2.63	2.18	1.94	0.28	1.27	1.05	4.55	3.77	1.43	0.53	1.74	2.7	3.69	9.03	2.13	2.89	4.47	5.14	0.39	2.17	2.55	3.73	3	2.7	4.29	6.03	4.91	4.67	9.02	7.53
Solyc01g009230.2	18.19	16.84	18.92	25.1	21.73	22.64	14.22	18.25	15.91	14.44	14.38	12.51	8.94	6.75	5.83	19.38	13.66	15.91	23.51	17.6	9.05	4.86	12.49	9.45	6.95	8.79	6.34	12.4	6.61	5.58
Solyc01g009240.2	0.12	0.12	0.02	0.13	0.02	0.22	1	0.42	0.1	0.04	0.14	0.19	0.3	0.52	0.14	0.37	0.11	0.4	0.4	2	0.59	0.14	0	0.13	0	0.27	0.18	0.45	0.6	0.32
Solyc01g009250.2	0.81	0.76	0.62	1.39	2	1.78	1.96	2.36	1.49	1.93	2.65	2.66	2.01	1.96	2.98	0.56	0.59	1.28	1.22	0.79	1.02	2.09	1.66	1.17	1.52	0.77	0.98	0.69	1.02	0.37
Solyc01g009260.1	0.38	0.52	0.87	0.57	1.32	0.52	0.75	0.65	0.67	1.62	2.53	3.4	0.56	0.53	0.42	0.1	0	0.06	0.88	0.84	0.3	0.36	0.38	0.34	0.21	0.62	0.26	0.32	0	0
Solyc01g009270.1	0.04	0.11	0.15	0.28	0.28	0.48	0.36	0.63	0.67	1.34	1.47	2.54	0.32	0.35	0.36	0.03	0	0.03	0.33	0.34	0.24	0.33	0.12	0.32	0.34	0.35	0.24	0.17	0.44	0.27
Solyc01g009280.2	18.65	19.21	19.09	19.5	19.81	20.24	14.48	18.03	17.88	18.71	18.82	15.78	16.41	13.87	22.39	14.59	12.23	16.17	18.38	14.82	11.05	8.4	13.68	8.05	12.71	12.86	11.39	11.75	8.4	9.93
Solyc01g009290.2	13.11	14.16	13.79	16.24	15.9	16.24	19.45	19.54	19.22	22.7	22.32	20.48	22.57	26.03	21.7	14.81	15.86	14.04	22.24	19.76	17.76	22.56	26.59	23.36	23.86	27.07	25.55	18.64	24.62	23.47
Solyc01g009300.2	12.79	12.89	10.77	19.31	16.05	17.13	12.48	13.98	8.88	8.98	10.91	8.14	6.42	3.81	5.88	8.59	7.56	7.97	8.43	8	13.11	3.85	4.82	2.85	3.74	3.82	3.98	6.31	3.69	4
Solyc01g009310.2	55.17	66.85	70.51	97.92	73.46	89.89	66.65	60.85	84.09	51.23	46.56	44.27	30.34	27	15.05	61.15	45.28	50.41	64.15	58.83	49.27	48.94	40.83	61.25	39.91	40.74	32.91	37.06	52.48	35.13
Solyc01g009320.1	0	0	0	0.09	0	0.04	0	0	0.13	0	0	0	0	0	0	0	0	0	0	0	0	0	0	0	0	0	0	0	0	0
Solyc01g009330.1	0	0	0	0	0	0	0	0	0	0	0	0	0	0	0	0.06	0	0.03	0	0	0	0	0	0	0.07	0.07	0.04	0	0	0
Solyc01g009340.2	1.29	1.37	1.39	0.38	1.44	1.72	8.84	6.89	0.56	0.21	1.14	1.28	0.71	1.11	0.04	3.57	3.6	5.37	0.79	0.92	0.93	1.55	0.49	2.97	1.42	2.09	3.18	1.98	1.26	1.21
Solyc01g009350.2	0	0	0	0	0	0	0	0.05	0	0	0	0	0	0	0	0	0	0	0	0	0	0	0	0	0	0	0	0	0	0
Solyc01g009370.1	0	0	0	0	0	0	0	0	0	0	0	0	0	0	0.07	0	0	0	0.08	0	0	0	0	0	0.38	0.06	0.1	0	0.13	0
Solyc01g009380.2	12.08	13.03	13.69	11.83	14.3	12.89	11.56	12.98	13.82	14.12	14.13	11.34	17.18	13.39	16.54	11.8	12.58	14.04	15.26	15.37	12.42	14.62	23.14	10.45	14.63	18.57	18.22	19.84	24.49	14.11
Solyc01g009390.2	7.74	8.58	7.96	14.19	11.44	9.65	8.14	9.94	9.65	14.1	10.14	15.09	15.57	12.8	16.79	4.94	4.34	5.2	7.29	7.29	7.16	7.49	13.31	11.21	18.57	12.15	15.04	7.75	9.97	6.81
Solyc01g009410.2	0	0.15	0.57	0.42	0.05	0.24	0.58	0.4	0.28	0.04	0	0.05	0	0.04	0	0.16	0.05	0.06	0.1	0.18	0	0	0	0	0.16	0	0	0.12	0	0
Solyc01g009420.2	138.01	134.88	142.15	156.81	130.45	156.99	157.24	161.69	150.86	108.03	97.68	101.02	81.68	89.29	89.31	143.52	111.24	134.62	117.45	121.93	135.14	76.95	84.02	86.14	78.29	99.14	73.75	134.9	133.39	87.96
Solyc01g009430.2	96.05	74.93	56.49	207.71	253.17	263.54	142.66	159.98	248.47	114.21	150.09	167.95	90.39	90.67	42.53	41.03	11.1	35.27	118.8	72.37	107.25	45.25	38.38	40.04	30.82	58.25	54.06	62.72	71.11	55.45
Solyc01g009440.1	0	0	0	0	0	0	0.07	0	0	0	0	0	0.09	0.21	0	0.15	0.24	0.34	0	0	0	0	0	0	0	0	0	0.08	0.38	0.19
Solyc01g009450.2	66.84	66.93	74.16	74.25	75.48	78.95	68.2	70.69	76.35	70.25	59.95	61.86	75.44	71.7	65.83	31.41	35.33	34.49	34.14	33.94	44.89	46.21	25.17	29.01	34.36	39.73	37.4	27.39	35.56	35.06
Solyc01g009460.2	0.38	0.2	0.4	0.21	0	0.18	1.19	0.2	0.39	1.12	1.19	0.78	0	0	0	0	0	0	0	0	0	0	0	0	0	0	0	0	0	0
Solyc01g009470.1	0	0	0	0	0.04	0	0	0	0	0.02	0.04	0.13	2.69	2.8	12.29	0.17	0.24	0.22	0.16	0.26	0.21	0.33	0.72	0.15	0.59	1.48	8.5	0.29	0.93	0.06
Solyc01g009480.2	0	0.04	0	0.56	0.07	0.09	0.09	0.04	0.2	0	0.03	0	1.89	4.15	0.56	0.41	0.72	0.29	0.06	0.65	0.14	0.19	0.22	0.72	1.01	0.61	0.66	3.18	15.5	2.61
Solyc01g009500.2	15.49	13.49	14.08	12.61	12.92	12.92	12.67	16.35	9.8	8.61	8.02	6.1	7.42	5.63	6.46	15.97	17.83	15.74	13.71	16.76	14.43	9.83	10.63	10.86	12.96	7.41	8.32	18.36	12.74	14.06
Solyc01g009520.2	123.85	109.57	119.89	108.53	111.23	124.13	153.23	117.14	164.66	99.48	89.44	99.22	115.16	132.59	80.21	101.57	98.61	85.84	78.07	76.16	86.4	67.64	71.94	64.34	49.87	77.11	49.6	65.08	70.93	66.4
Solyc01g009530.1	0.24	0	0	0.04	0	0	0	0	0	0	0.04	0	0.08	0	0	0	0	0	0	0	0	0	0	0	0	0	0	0	0	0
Solyc01g009540.1	0	0	0	0	0	0	0	0	0	0	0	0	0	0	0	0	0	0	0	0	0	0	0	0	0	0.16	0	0	0	0
Solyc01g009550.1	0	0	0	0	0	0	0	0	0	0	0	0	0	0	0	0	0	0	0	0	0	0	0	0	0	0	0.09	0	0	0
Solyc01g009570.2	57.24	107.2	55.97	14.72	25.21	23.21	60.48	49.3	34.95	23.54	24.43	17.48	19.36	22.96	6.01	7.02	7.55	7.32	1.5	1.43	4.18	4.05	6.47	5.68	2	3.78	2	7.15	4.81	4.16
Solyc01g009600.2	0	0	0	0	0	0	0	0	0	0	0	0	0	0	0	0	0	0.02	0	0	0	0	0	0	0	0	0	0	0	0
Solyc01g009610.2	27.5	29.66	33.48	16.95	26.92	27.81	40.61	33.49	20.39	11.43	15.13	14.47	11.36	10.57	3.42	36.16	40.49	38.85	25.14	36.21	39.15	21	15.93	15.8	9.61	11.11	6.02	29.99	15.44	28.63
Solyc01g009620.2	11.4	13.31	15.35	12.78	15.63	15.8	21.3	21.12	16.5	18.19	15.59	21.58	19.08	18.87	13.44	18.26	16.55	14.92	15.24	19.61	19.33	18.46	18.37	18.84	18.73	25.36	22.98	14.39	20.3	17.31
Solyc01g009630.2	38.56	44.49	47.75	48.09	56.96	50.82	50.94	51.99	46.02	72.01	55.33	78.24	71.64	68.54	62.75	33.46	28.36	29.22	39.61	34.49	29.03	33.21	52.38	40.34	43.34	50.94	46.38	25.19	35.81	25.9
Solyc01g009660.1	0	0	0	0	0	0	0	0	0	0	0	0	1.55	4.26	9.45	0	0	0	0	0	0	0.49	0	0.83	0.76	3.5	3.69	0.41	1.48	0.64
Solyc01g009670.2	12.12	14.17	15.96	16.79	22.5	18.48	20.73	22.91	19.2	13.46	14.94	9.06	6.15	6.09	2.93	14.46	16.21	15.66	16.33	14.3	18.25	12.84	10.89	10.27	2.4	4.51	5.62	8.66	4.36	13.23
Solyc01g009680.2	0.56	1.23	0.83	1.56	1.68	1.74	1.25	1.61	0.67	0.4	0.34	0.11	0.32	0.16	0.14	62.46	39	66.3	124.01	121.96	138.72	55.2	45.61	78.52	26.14	25.83	19.14	29.57	31.38	18.92
Solyc01g009690.1	1.59	1.87	2.88	13.2	3	6.07	1.95	1.11	8.66	2.58	0.3	1.35	0.13	0.3	1.39	7.12	3.94	5.75	8.67	6.81	2.36	2.02	2.19	7.98	3.6	2.1	1.51	7.02	12.06	1.24
Solyc01g009700.1	1.22	2.37	4.01	21.04	3.21	5.62	2.26	1.19	13.57	5.67	0.84	2.05	0.37	1.07	8.61	0.39	0.2	0.27	0.64	0.41	0.14	0.22	0.76	0.69	0.5	0.27	0.27	0.52	0.53	0.03
Solyc01g009710.1	0.45	0.85	0.31	0.34	0.36	0.14	0.13	0.16	0	0.32	0	0	0	0	0	0	0	0	0	0	0	0	0	0	0	0	0	0	0	0
Solyc01g009720.1	0.55	0.76	0.76	0.23	0.49	0.6	0.77	0.97	0.81	0.77	0.86	0.49	0.72	0.94	1.08	0.8	0.4	0.64	0.42	0.3	0.09	0	0.29	0.26	0.23	0.09	0.22	0.38	0.24	0.63
Solyc01g009750.2	72.21	74.26	70.68	75.11	58.84	70.21	76.79	64.83	81.36	122.79	118.81	107.62	113.14	95.08	126.28	46.84	47.22	47.51	66.99	53.89	63.16	82.32	108.47	96.74	156.8	141.2	150.95	60.15	91.16	66.56
Solyc01g009760.2	7.27	5.27	7.75	6.2	4.73	3.49	3.4	4.27	3.93	6.54	3.46	5.85	7.23	9.4	9.72	4.16	5.25	3.96	10.28	7.97	4.56	2.31	7.14	3.24	31.19	7.41	20.2	6.15	12.95	5.61
Solyc01g009770.2	3.97	3.41	6.14	1.09	1.23	2.45	6.67	3.78	1.38	1.18	3	1.8	1.41	1.78	0.62	1.93	1.9	1.53	0.19	0.76	0.66	0.37	0.93	0.62	0.54	0.98	0.6	1.19	0.58	1.07
Solyc01g009780.2	30.9	28.68	31.48	34.35	25.25	31.74	26.83	21.12	39.49	26.36	32.62	26.72	60.46	84.92	82.5	28.53	42.8	27.45	30.03	30.87	26.28	32.78	26.28	36.29	41.74	40.03	36.98	57.3	82.32	59.27
Solyc01g009810.2	1.28	5.68	0.22	156.11	18.94	27.68	25.76	2.81	92.13	16.48	3.59	4.92	0.09	0.15	3.66	0.24	0.17	0.14	0.42	0.87	0.16	0	0	0.35	0.08	0.08	0	0.32	0	0
Solyc01g009820.2	16.97	14.08	19.76	21.38	17.43	17.55	14.7	19.45	17.54	22.67	19.33	19.2	54.46	56.94	73.91	12.59	16.72	12.84	17.45	18.1	11.35	10.94	19.2	12.81	24.6	16.5	21.02	29.16	48.62	20.84
Solyc01g009830.2	0.22	0.05	0	0	0	0.13	0	0.05	0.05	0	0	0	0.09	0.04	0.09	0	0	0	0	0	0	0	0	0	0	0	0	0	0	0
Solyc01g009850.2	14.98	14.97	15.23	10.53	12.07	16.06	21.12	16.1	18.16	13.03	11.75	18.29	18.68	22.61	17	22.9	22.45	22.19	19.19	19.26	20.44	19.49	26.81	22.81	19.85	23.67	19.01	16.13	16.6	19.73
Solyc01g009860.2	255.47	234.52	290.15	538.91	345.59	386.44	206.03	205.61	313.78	685.85	364.06	457.62	404.21	559.64	550.65	261.35	154.19	205.81	341.91	259.78	256.78	386.97	316.72	379.15	396.58	353.3	601.62	366.5	646.76	486.99
Solyc01g009870.2	0.13	0.17	0.03	0.11	0.11	0.06	0.15	0.03	0.13	0.5	0.61	0.23	3.97	5.13	7.58	0.12	0.56	0.05	0.16	0.92	0.21	1.22	0.67	1.56	1.55	1.37	2.31	3.29	12.15	4.7
Solyc01g009880.2	0	0	0	0	0	0	0	0	0	0	0	0	0	0	0	0	0	0	0	0	0	0	0	0	0	0.04	0	0	0	0
Solyc01g009890.1	0.13	0.54	0	0	0	0	0.82	0.28	0	0	0	0	0	0	0	0.61	0	0	0	0.09	0	0	0	0	0	0	0	0.12	0	0.83
Solyc01g009900.2	0.54	0.28	0.28	0.06	0.31	0	0.98	0.23	0	0	0.29	0.06	0	0	0	0.2	0.16	0	0	0	0	0	0.1	0.11	0	0	0	0	0	0
Solyc01g009910.1	0	0	0.44	0	0	0	0.13	0.15	0.15	0	0	0.29	0	0	0	0.13	0	0	0.23	0	0	0	0	0	0	0	0	0	0	0
Solyc01g009930.1	0.15	0.6	0.41	9.28	1.86	1.98	1.39	0.34	5.17	2.33	0.51	0.97	0.8	0.24	4.13	1.06	0.31	0.76	0.22	0.51	0.07	0.41	0.2	3.43	0.03	0.03	0	0.7	0.73	0.2
Solyc01g009950.1	0	0	0	0	0	0	0.2	0	0	0	0	0	0	0	0	0	0	0	0	0	0	0	0	0	0	0	0	0	0	0
Solyc01g009960.2	0	0.05	0	0	0.23	0	0.09	0	0.05	0.08	0	0	0.05	0.08	0	1.06	0.7	1.67	0.28	0.27	0.94	0.19	0.3	0.32	0.3	0.46	0.09	0.51	0.31	1.81
Solyc01g009970.2	26.56	27.75	29.84	29.26	34.91	32.82	37.8	39.61	34.27	46.83	42.01	41.78	29.82	18.42	10.51	33.66	36.6	34.75	39.78	42.8	48.32	48.57	52.92	60.24	28.46	39.17	28.2	37.73	31.72	36.9
Solyc01g009990.2	121.58	103.54	107.27	88.48	121.03	114.55	221.38	178.1	135.82	147.15	143.8	182.79	158.23	157.96	95.73	200.42	284.34	174.13	155.17	156.58	192.77	149.92	203.33	172	87.6	144.49	129	129.1	120.15	183.52
Solyc01g010000.2	22.34	24.63	17.25	13.04	10.93	11.33	8.14	9.03	9.63	19.29	15.12	14.03	5.72	1.7	3.36	10.24	3.87	8.83	6.75	4.71	6.64	9.01	9.38	7.01	9.02	8.23	6.38	5.54	2.54	6.51
Solyc01g010010.1	0.07	0.28	0.14	0	0.4	0.16	0.06	0.84	0.36	0.12	0.06	0	0.15	0.24	0.27	0.19	0	0.17	0.11	0.05	0	0	0.13	0	0.03	0	0.36	0	0	0.44
Solyc01g010020.2	8.21	7.69	10.12	11.42	14.58	18.09	15.59	18.37	14.65	6.28	8.49	10.34	12.4	12.93	16.42	16.47	21.1	17.66	10.9	14.96	21.95	10.95	3.15	9.93	5.03	4.17	5.44	14.29	19.25	18.42
Solyc01g010030.2	11.61	8.39	7.97	7.64	9.43	9.2	10.7	10.61	5.78	10.64	10.78	8.25	7.08	6.68	6.08	11.83	13.72	10.01	7.67	9.25	9.51	6.28	9.89	6.95	5.83	6.71	6.58	11.29	6.7	12.5
Solyc01g010060.2	2.18	1.92	5.06	9	9.62	28.24	10.66	14.12	6.86	1.66	6.43	6.67	7.73	8.58	5.32	9.46	54.66	7.14	11.4	17.37	19.47	5.47	3.59	15.81	3.39	5.81	2.38	10.68	9.76	17.78
Solyc01g010080.2	0.4	0.32	0.17	0.13	0.19	0.18	0.4	0.19	0.15	0.02	0.02	0	0.2	0.14	0.09	0.15	0.05	0.23	0.02	0.1	0.61	0.12	0	0.1	0.06	0.05	0	0.09	0.02	0.15
Solyc01g010130.2	21.61	20.13	22.65	14.66	22.95	21.5	29.64	31.72	19.08	11.88	27.51	18.84	6.59	3.9	1.01	14.51	10.69	17.41	6.74	9.97	10.93	6.33	7.05	4.73	2.38	3.46	1.78	8.41	1.11	6.69
Solyc01g010140.1	0	0	0	0	0	0	0	0	0	0	0	0	0	0	0	0	0	0.03	0	0	0	0	0	0	0	0	0	0	0	0
Solyc01g010150.2	10.61	8.81	9.11	16.16	11.86	10.61	12.14	12.71	8.92	11.92	9.94	11.78	7.63	5.92	5.44	5.12	4.31	4.64	5.84	5.21	4.11	3.64	7.93	4.75	4.7	4.56	4.94	4.59	3.28	4.33
Solyc01g010180.2	102.1	61.54	80.53	19.55	26.11	31.37	30.5	20.4	17.35	5.16	22.02	20.86	14.81	16.55	7.62	30.27	25.55	21.41	8.64	10.35	11.98	15.01	4.16	8.04	3.6	4.54	3.71	13.11	10.16	21.18
Solyc01g010190.2	22.71	12.44	22.05	9.32	10.03	11.68	22.41	21.92	11.62	7.93	9.01	13.67	6.08	4.06	1.36	15.82	12.29	16.85	16.93	20.3	13.99	28	23.62	21.03	30.75	18.08	12.77	12.64	15.66	15.94
Solyc01g010200.2	78.29	66.05	111.87	80.29	94.18	96.69	174.62	141.98	115.57	62.27	63.2	72.52	52.11	51.16	8.48	81.78	64.25	107.15	135.75	150.11	120.56	127.87	121	111.66	159.54	147.56	71.19	51.6	83.87	65.93
Solyc01g010220.2	19.78	10.86	20.67	7.58	8.81	9.47	18.75	20.1	6.63	2.75	5.75	6.35	5.6	9.32	4.14	12.71	13.34	10.73	7.78	12.28	8.78	6.87	8.52	6.12	4.08	3.36	3.8	11.15	11.03	15.21
Solyc01g010230.2	33.49	17.84	32.22	11.52	23.82	32.15	61.36	44.92	23.37	6.36	16.98	18.04	8.96	16.35	3.08	19.13	22.23	21.14	15.8	23.24	14.81	5.29	3.36	7.45	2.37	5.03	2.52	22.66	10.26	10.74
Solyc01g010250.2	19.66	31.75	27.27	54.18	42.04	43.28	21.73	30.92	41.41	63.07	49.21	54.31	64.62	46.16	71.04	10.07	2.65	3.74	89.12	30.56	22.23	9.66	49.56	46.03	148.34	49.08	69.4	12.82	23.85	8.99
Solyc01g010260.2	0	0	0	0	0.03	0.03	0	0	0	0	0	0	0	0.04	0.09	0	0	0	0	0	0	0	0	0	0	0	0	0	0.04	0
Solyc01g010270.2	90.96	87.02	89.47	71.62	93.77	101.24	77.73	71.47	71.81	45.12	46.08	41.61	32.95	28.44	29.39	79.65	57.23	85.5	93.24	88.71	130.15	70.35	68.35	69.26	80.8	74	64.62	68.06	73.5	87.28
Solyc01g010280.2	0.02	0	0.08	0.52	0.19	0.27	0.14	0.11	1.52	1	0.85	0.33	0.06	0	0	0.35	0.16	0.17	1.1	0.47	0.32	0.71	1.09	1.33	0.78	0.65	0.75	0.26	0.32	0
Solyc01g010290.2	37.67	37.51	43.63	53.54	42.33	43.06	39.77	47.13	45.73	41.26	29.19	26.84	17.14	10.78	13.21	45.51	33.86	49.24	77.43	68.05	74.53	55.79	63.95	49.16	103.27	66.47	104.21	40.67	42.78	53.37
Solyc01g010300.1	0	0	0	0	0	0	0	0	0	0	0	0	0	0.34	0	0	0	0	0	0	0	0	0	0	0	0	0	0	0	0
Solyc01g010310.2	12.19	13.71	18.41	9.84	13.75	14.59	19.54	20.71	8.33	8.08	9.14	10.86	3.65	2.51	1.31	26.66	19.6	22.88	20.96	29.05	29.76	21.23	23.56	24.89	18.17	17.66	13.21	15.3	13.59	17.99
Solyc01g010350.2	0	0	0	0.08	0.05	0	0	0.04	0	0	0	0	0	0	0	0	0.04	0.06	0.12	0.08	0.14	0	0	0	0	0	0.07	0.07	0.03	0
Solyc01g010360.2	0	0	0	0	0	0	0	0	0	0	0	0.05	0	0	0	0	0	0	0	0	0	0	0	0	0	0	0	0	0	0
Solyc01g010370.2	5.89	4.9	5.64	3.42	3.77	3.88	4.74	5.13	2.47	2.52	3.78	3.19	3.25	1.64	2.3	4.19	4.09	4.94	2.33	2.63	2.45	1.11	1.21	0.52	1.46	1.16	1.52	2.9	1.3	1.26
Solyc01g010390.2	8.98	3.94	5.38	3.78	5.66	5.66	9.28	9.86	4.36	0.87	3.24	1.64	0.93	1.08	0.29	8.54	11.11	9.58	6.18	8.45	8.79	2.47	1.12	2.73	3.4	1.03	2.12	11.28	3.68	10.29
Solyc01g010410.2	0	0.07	0.09	0.05	0.02	0.06	0.04	0.14	0	0.02	0.02	0.16	0.23	0.09	0.35	0	0.13	0.09	0.04	0.11	0	0	0	0	0.06	0	0	0.04	0	0
Solyc01g010420.2	0	0.07	0	0	0	0	0	0.07	0	0	0	0	0	0	0.21	0	0.07	0.06	0.2	0.07	0.13	0	0	0	0	0	0	0	0	0
Solyc01g010430.2	7.68	4.64	9.35	16.71	9.16	8.69	3.89	4.45	8.74	9.3	18.66	11.4	96.17	155.46	132.68	2.72	9.61	2.52	5.34	9.86	6.71	7.42	3.39	5.28	9.59	3.27	5.86	13.63	30.93	28.22
Solyc01g010440.2	21.12	25.42	24.87	27.15	31.13	29.58	32.06	34.5	41.06	39.95	46.84	52.28	25.4	25.32	20.46	26.28	18.42	21.37	32.51	26.76	24.33	28.47	41.65	29.2	19.94	27.5	20.19	18.47	20.44	18.59
Solyc01g010450.1	0	0	0	0	0	0	0	0	0	0	0	0	0	0.1	0	0	0	0	0	0	0	0	0	0	0	0	0	0	0	0
Solyc01g010460.2	16.82	16.05	14.56	12.66	19.06	15.79	13.68	15.99	18.02	11.67	16.58	9.73	4.82	5.25	2.93	20.83	21.84	24.05	18.94	19.67	11.54	7.05	10.04	7.52	2.97	4.8	3.97	16.55	4.63	8.14
Solyc01g010470.2	21.67	18.25	19.13	17.21	26.73	21.87	39.91	35.02	26.35	17.96	20.57	13.13	11.46	11.38	4.66	35.29	49.07	50.79	36.82	44.14	61.78	37.29	30.07	24.98	13.17	18	12.93	27.93	16.71	46.28
Solyc01g010480.2	50.31	35.34	42.38	40.98	27.27	23.09	12.3	7.74	25.43	62.75	69.46	63.71	80.47	33.8	37.14	38.6	29.76	41.94	7.61	5.27	7.28	52.53	135.23	60.97	47.54	37.46	69.29	21.51	21.46	14.93
Solyc01g010490.2	0	0	0	0	0	0	0	0	0	0	0	0	0	0	0	0	0	0	0	0	0	0	0	0	0	0	0.01	0	0	0
Solyc01g010500.1	0	0.08	0.13	0	0.04	0	0	0.17	0	0	0	0	0	0	0	0.11	0.04	0.03	0.07	0	0	0.16	0.29	0.02	0	0.04	0	0.11	0	0.32
Solyc01g010510.2	2.84	3.09	3.18	2.47	2.7	2.06	1.66	2.68	4.48	5.47	6.78	6.96	3.17	2.39	2.73	1.55	0.92	1.86	1.6	1.45	1.26	1	3.27	2.12	1.04	1.5	1.42	2.25	1.17	1.23
Solyc01g010520.2	51.63	47.75	55.76	63.71	66.99	75.74	70.82	91.11	61.01	59.49	40.82	47.98	49.05	23.97	26.61	33.12	31.18	34.88	35.33	38.57	34.48	18.09	21	15.72	22.11	29.92	34.18	30.75	25.7	19.79
Solyc01g010530.1	0	0	0	0	0	0	0	0	0	0	0	0	0	0	0.03	0	0	0	0	0.05	0	0	0	0	0	0	0	0	0	0
Solyc01g010540.2	49.66	57.29	64.42	56.01	50.81	54.87	75.51	61.08	64.95	76.85	68.76	79.26	77.76	92.2	71.93	73.03	76.16	61.48	64.13	60.02	60.07	66.99	84.34	77.55	63.11	99.23	69.84	55.19	78.59	57.68
Solyc01g010570.2	10.88	13.61	13.57	11.93	14.24	13.64	15.88	19.04	18.27	22.93	23.94	27.55	11.44	10.48	11.95	12.38	9.96	11.3	13.65	12.7	12.38	19.1	17.21	16.23	11.37	14.69	10.01	6.78	8.88	11.16
Solyc01g010580.2	111.12	99.32	100.64	99.27	88.24	105.2	138.19	128.32	111.99	127.52	118.13	141.41	103.68	129.27	80.33	105.34	113.93	88.68	87	81.95	83.3	94.11	93.04	87.45	85.64	125.38	82.32	73.46	93.78	66.37
Solyc01g010590.2	21.08	18.93	21.17	18.38	20.5	22.79	28.03	25.19	23.46	15.91	14.57	16.36	21.22	15.53	13.74	20.18	18.77	22.2	21.66	23.74	31.33	24.48	18.55	22.75	26.14	24.16	27.48	23.23	23.99	31.48
Solyc01g010600.2	0	0.06	0	0	0	0.05	0	0.03	0	0	0	0	0	0	0	0.34	0.31	0.52	0.14	0.16	0.21	0	0	0	0	0	0	0.13	0	0
Solyc01g010610.1	0	0.1	0	0	0.19	0	0	0.32	0.31	0	0	0	0.21	0.09	0	0.37	0	0.08	1.08	0.5	0.28	0	0.78	0.83	0.54	0.8	1.16	0	0	0
Solyc01g010630.1	0	0	0	0	0	0	0	0	0	0	0	0	0	0	0	0	0.06	0.04	0	0	0	0	0	0	0	0	0	0	0	0
Solyc01g010640.2	56.67	60.25	56.77	40.66	53.78	42.35	58.96	55.1	44.87	17.32	28.97	21.15	4.44	1.45	1.82	74.52	73.78	75.67	70.59	77.59	79.51	35.96	29.66	53.4	15.07	23.42	13.81	53.61	17.53	33.82
Solyc01g010650.2	11.03	15.33	13.95	15.27	18.39	19.44	22.76	21.79	29.23	42.2	45.83	51.38	18.46	11.84	33.93	16.17	14.13	15.92	17.47	18.3	24.35	28.39	22.66	17.08	18.84	18.27	25.62	11.45	10.02	17.07
Solyc01g010660.2	15.83	11.64	14.42	12.78	11.05	11.07	9.69	11.04	10.88	14.07	15.74	12.37	25.03	40.9	37.18	11.73	30.54	12	16.83	28.1	14.36	14.01	15.47	14.9	20.95	17.11	21.76	30.12	36.16	32.55
Solyc01g010680.1	0.11	0.06	0.17	0.03	0.03	0.16	0.25	0.15	0.03	0.07	0	0.4	0.18	0.15	0.03	0	0.27	0.09	0.25	0.18	0.57	0.28	0	0.06	0	0	0	0.08	0.21	0
Solyc01g010690.1	0.38	0.16	0.21	0.1	0.09	0.17	0.04	0.19	0.49	0.11	0.08	0	0.09	0.1	0	0.08	0.22	0.51	0	0.44	0.04	0	0	0	0	0	0	0.17	0.08	0
Solyc01g010700.2	8.22	8.96	10.07	17.64	21.42	19.34	20.45	16.42	33.85	48.79	59.21	44.52	27.36	29.61	30.45	14.67	11.59	13.34	24.13	22.45	16.82	36.69	25.56	37.82	19.41	42.25	26.7	21.06	20.94	12.3
Solyc01g010710.2	5.54	5.48	6.83	2.2	5.16	4.59	9.25	11.39	3.75	1.16	4.06	2.54	0.12	0	0.03	0.36	0.31	0.39	0.26	0.3	0.32	0.06	0	0.06	0	0.09	0	0.29	0.03	0.41
Solyc01g010720.2	0	0	0	0	0	0	0.03	0	0	0	0	0	0	0	0	0	0	0	0	0	0.06	0	0	0	0.02	0	0	0	0	0
Solyc01g010740.2	0	0	0	0	0	0	0	0	0	0	0	0	0.03	0	0.06	0	0	0	0	0	0	0	0	0	0	0	0.03	0	0	0
Solyc01g010750.2	106.7	111.99	119.96	150.15	137.29	135.1	136.07	138.97	123.97	207.87	178.5	248.59	218.24	210.29	256.79	90.19	73.69	84.31	108.04	105.92	92.49	142.07	198.88	138.89	248.51	200.17	234.32	100.52	140.28	113.36
Solyc01g010760.2	28.59	26.76	32.4	40.41	32.82	40.3	34.31	36.3	29.89	26.63	26.75	24.44	35.5	42.95	34.93	65.89	78.07	65.86	68.97	68.65	64.33	65.16	88.5	71.23	87.7	77.6	82.46	55.73	64.74	61.51
Solyc01g010770.2	3.46	6.72	7.16	52.61	56.44	49.57	27.79	33.16	86.39	45.87	43.69	52.56	15.02	9.81	5.47	3.67	3.76	4.3	21.55	10.53	18.02	52.7	23.1	44.55	17.6	30.62	16.87	5.24	6.21	12.74
Solyc01g010780.2	37.35	32.16	35.57	39.86	44.63	44.78	33.94	36.26	32.41	25.6	24.18	27.12	30.96	27.39	25.42	35.85	32.89	41.95	40.88	41.27	44.85	36.95	37.88	32.32	38.01	33.71	39.86	34.73	39.79	54.23
Solyc01g010790.1	0	0	0	0	0	0	0	0	0	0	0	0	0	0	0.1	0	0	0	0	0	0	0	0.09	0	0	0	0.09	0	0.09	0
Solyc01g010800.1	0	0	0	0	1.03	1.02	0.72	0	0.55	0	0.48	0	1.98	0.47	0.53	0	0	0	0	0	0	0	0	0	0	0	0	0	0	0
Solyc01g010810.2	10.45	12.29	12.84	11.62	12	13.42	13.34	12.86	12.46	16.32	16.91	16.12	15.76	15.82	14.4	12.77	10.18	12.06	13.37	13.67	12.11	8.94	18.46	13.4	12.23	16.34	12.49	10.99	13.38	10.11
Solyc01g010820.2	15.34	16.12	15.37	21.69	17.59	17.36	17.27	18.75	18.94	26.84	26.92	34.36	21.31	19.59	24.27	17.04	12.89	15.07	18.81	16.74	15.06	19.2	30.13	20.83	25.53	24.49	26.63	15.14	19.22	14.93
Solyc01g010830.2	19.13	20.96	22.16	21.14	21.97	20.57	21.11	19.76	18.38	16.18	15.07	13.61	23.25	19.27	20.79	13.37	13.18	16.59	18.15	14.18	15.16	12.27	22.22	11.48	17.04	15.25	16.35	12.31	13.78	15.45
Solyc01g010860.2	11.59	11.83	11.97	21.32	17.16	17.31	13.21	16.33	17.13	17.81	15.11	19.57	12.49	14.05	15.44	10.04	6.72	10.55	15.34	12.77	17.64	15.27	19.21	13.32	18.18	13.5	13.6	10.12	7.07	9.02
Solyc01g010870.2	20.01	22.04	22.02	29.91	25.63	26.16	21.18	23.71	24.54	26.79	21.25	23.35	30.98	22.59	24.58	20.37	15.96	17.77	24.64	19.99	16.86	17.34	24.48	21.54	24.59	23.97	22.58	16.97	25.49	18.51
Solyc01g010880.2	10.9	12.28	12.99	15.84	13.54	16.5	13.9	13.32	12.72	11.41	11.81	9.05	33.59	50.15	17.93	13.73	19.69	16.03	14.74	19.08	16.14	9.04	11.56	10.64	10.8	8.82	9.62	20.95	33.14	17.5
Solyc01g010890.2	0	0	0	0	0	0	0	0	0	0	0	0	0	0	0	0.09	0	0	0.02	0	0	0	0	0	0	0	0	0.09	0	0
Solyc01g010910.1	0.92	0.76	0.56	0.06	0.07	0.1	4.1	0.33	0.11	0	0.05	0	0.22	0.05	0	1.94	1.33	1.29	0.25	0.14	0	0	0	0.26	0	0.13	0	0.31	0	0
Solyc01g010920.1	4.38	3.87	5.37	5.62	5.48	4.73	8.4	7.69	6.86	5.78	8.76	5.87	5.87	5.52	5.18	6.72	8.92	7.87	10.32	8.27	11.09	7.64	7.86	6.11	14.88	10.11	10.05	8.49	9.49	9.06
Solyc01g010930.2	4.1	5.45	4.04	4.46	3.55	5.21	3.86	3.17	4.89	4.85	4.56	4.47	3.03	3.58	3.77	4.95	4.8	5.07	5.96	5.18	3.53	1.29	1.61	1.54	2.8	3.25	2.11	3.05	3.36	2.71
Solyc01g010940.2	33.71	30.7	31.39	39.24	33.63	32.7	27.48	24.13	26.65	31.86	24.4	33.27	57.44	68.58	105.06	30.33	30.97	29.69	25.02	26.82	29.81	38	53.58	39.65	103.33	70.81	146.76	37.89	71.97	32.02
Solyc01g010950.2	12.38	13.67	14.49	15.78	16.44	14.44	11.99	13.89	12.66	14.78	13.08	15.01	13.67	14.57	17.24	14.74	11.9	13.44	16.18	15.46	16.05	21.11	22.03	21.9	31.47	21.25	26.49	13.97	17.62	19.55
Solyc01g010970.2	0.54	0.43	0.44	2.32	0.97	1.18	1.1	1.77	0.62	2.28	2.11	1.78	0.37	0.07	0.31	1.16	0.58	0.57	3.01	1.48	1.66	0.51	4.23	1.35	2.83	1.21	1.17	0.52	0.39	0.39
Solyc01g010990.2	16.64	13.34	12.31	6.48	7.07	8.71	8.47	8.11	9.36	11.18	16.34	11.44	7.58	7.24	6.53	9.17	10.13	10.01	7.89	7.4	7.77	11.47	12.69	11.89	7.07	6.66	4.95	8.15	2.96	3.78
Solyc01g011000.2	173.23	192.43	212.21	280.99	242.82	249.53	224.84	219.1	245.44	260.13	196.75	267.86	274.59	306.89	263.26	192.28	175.39	157.17	222.08	201.17	219.45	267.42	341.46	308.74	304.65	312.79	308.95	178.45	344.31	238
Solyc01g011010.2	17.69	14.04	13.55	12.39	13.42	12.6	17.14	10.22	20.36	21.73	17.44	10.51	16.04	24.97	29.1	12.34	13.34	16.32	15.7	12.49	16.1	22.94	26.12	20.81	29.32	25.4	23.45	14.59	16.98	21.86
Solyc01g011020.1	0	0	0.34	0	0	0	0	0	0	0	0	0	0	0	0	0	0	0	0	0	0	0	0	0	0	0	0	0	0	0
Solyc01g011030.2	9.84	10.05	13.24	9.11	10.05	9.42	13.86	12.95	12.09	13.66	16.15	17.7	7.32	5.08	9.42	13.3	12.59	12.71	14.46	13.15	12.53	11.52	17.48	14.65	12.85	15.7	12.43	10.62	9.08	10.96
Solyc01g011040.2	48.55	43.34	48.47	32.32	33.81	37.22	39.47	40.56	29.52	38.61	34.37	36.33	39.04	43.46	40.88	44.58	54.81	46.52	31.65	39.42	44.64	39.47	45.63	41.87	51.46	49.69	54.41	50.54	62.4	49.95
Solyc01g011050.2	0	0	0	0	0.07	0	0	0	0	0	0	0	0	0	0	0	0	0	0	0	0	0	0	0	0	0	1.19	0.2	0	0
Solyc01g011060.1	0	0	0	0	0	0	0	0	0	0	0	0	0	0	0	0	0	0	0	0	0	0	0	0	0	0.08	0	0	0	0
Solyc01g011080.2	7.04	4.35	4	5.49	4.14	5.39	5.58	3.87	9.68	7.48	13.05	5.32	9.12	9.08	9.59	5.14	3.25	5.39	9.08	4.34	3.14	3.57	11.29	5.01	7.82	7.13	2.9	6.29	3.71	3.56
Solyc01g011090.2	3.7	3.43	3.64	3.14	2.5	2.66	1.29	1.75	2.98	2.03	2.39	1.41	1.68	1.04	2.12	2.17	1.54	2.19	1.99	1.33	0.83	0.35	0.68	0.43	0.72	0.83	0.62	2.05	0.75	0.53
Solyc01g011100.2	35.72	33.66	32.49	25.16	28.92	27.23	23.57	28.91	25.06	22.7	23.36	17.18	26.4	31.06	27.37	27.61	26.62	29.13	27.49	24.14	23.44	22.07	22.93	21.98	25.13	25.55	25.2	35.77	35.5	27.19
Solyc01g011110.1	0	0	0	0	0	0	0.23	0	0	0	0	0	0	0	0	0	0	0	0	0	0	0	0	0	0	0	0	0	0	0
Solyc01g011180.1	0.13	0	0.14	0	0.26	0	0	0.43	0	0.11	0	0	0.42	0.12	0	0	0.26	0	0.11	0.09	0	0.4	0	0	0.36	0.12	0	0.37	0	0
Solyc01g011190.1	0	0	0	0	0	0	0	0	0	0	0.12	0	0	0	0	0	0	0	0	0	0	0	0	0	0	0	0	0	0	0
Solyc01g011200.2	1.6	2.19	2.11	1.18	1.57	2.33	3.97	3.85	2.59	2.56	2.93	1.56	3.65	2.46	1.39	1.52	1.43	0.79	2.44	2.3	2.14	6.06	3.19	4.72	2.48	1.75	2.97	3.46	2.59	6.87
Solyc01g011220.1	2.16	1.96	1.73	2.78	3.46	1.88	2.57	3.78	2.03	3.2	2.94	2.49	3.15	1.74	0.89	1.47	0.95	0.98	2.08	2.07	1.15	1.13	1.68	2.2	1.67	2.11	1.22	1.9	1.76	2.5
Solyc01g011230.2	1.82	1.62	2.64	1.67	0.92	1.83	2.82	1.76	1.62	3.24	2.26	1.16	3.14	1.85	0.61	0.32	0.77	1.4	2.16	2.09	0.57	0.35	1.35	2.26	0.47	0.84	0.5	1.13	0.49	0.77
Solyc01g011340.2	60.87	54.62	58.14	50.93	42.46	47.03	37.02	36.13	46.2	43.61	37.26	30.74	46.74	58.27	58.43	47.29	37.92	43.6	42.91	36.87	26.89	22.99	38.01	23.44	47.64	47.58	39.05	53.45	48.05	33.44
Solyc01g011350.2	18.1	23.57	32.39	68.37	97.75	82.85	41.2	51.73	62.93	21.69	43.39	37.86	18.86	15.43	10.81	21.87	19.02	20.97	57.03	55.65	56.88	36.79	20.76	27.15	16.67	26.21	14.62	21.83	14.75	26.37
Solyc01g011390.2	0	0	0	0	0	0	0	0	0	0	0	0	0	0	0	0	0	0	0	0	0	0	0	0	0	0	0.23	0	0	0
Solyc01g011410.1	0.12	0	1.08	1.3	1.66	1.55	1.45	0.12	0.48	0.68	0.62	0.83	0.49	0.1	0.46	0.64	0.11	0.49	0.57	0.16	1.83	1.51	0.11	0.36	0.83	0.2	0.11	3	0	0
Solyc01g011420.1	0	0.74	0	0	0	0.34	0.32	0	1.1	1.2	1.59	1.09	0	0	1.07	0	0	0	0	0	0	0	0	0	0	0	0	0	0	0
Solyc01g011430.2	0.32	0.15	0.11	0.35	0.28	0.2	0.73	0.12	0.89	1.78	3.98	3.09	3.77	1.65	3.39	0.11	0	0.12	0.32	0.08	0.05	0.53	0.14	0.73	1.23	1.96	1.48	0.41	0.29	1.24
Solyc01g011450.1	0.23	0	0.24	0.13	0.23	0	0.37	0.12	0	0	0.1	0	0	0	0	0	0	0	0	0	0	0	0	0	0	0	0	0	0	0
Solyc01g011470.1	0	0	0	0	0	0	0	0	0	0	0	0	0	0	0	32.9	39.41	23.89	0.75	2.82	10	11.25	1.84	6.78	1.8	1.68	2.79	10.22	2.12	49.93
Solyc01g011490.1	0.12	0.37	0	0.13	0	0	0.05	0.06	0.37	0	0	0.06	0.06	0	0.12	3.25	3.09	5.3	4.7	2.97	1.71	1.19	2.63	3.69	2.3	3.5	3.13	4.52	1.55	0
Solyc01g011510.2	51.04	47.23	43.8	34.03	43.58	48.11	37.07	39.69	42.32	29.94	40.46	35.01	45.58	34.59	27.06	30.83	19.33	30.25	21.26	26.33	41.92	31.49	22.58	23.55	23.1	35.83	17.8	23.24	21.21	42.27
Solyc01g012580.1	0	0	0	0	0.1	0	0	0	0	0	0	0	0	0	0	0	0	0.17	0.08	0	0	0	0	0	0	0	0	0	0.09	0
Solyc01g012620.1	0	0	0	0	0	0	0	0	0	0	0	0	0	0	0	0	0	0	0	0	0	0	0	0	0.12	0	0	0	0	0
Solyc01g012700.2	0.07	0	0.03	0.04	0	0	0.03	0.07	0	0.03	0	0	0	0	0.07	0.06	0.03	0.06	0	0	0	0	0.03	0	0.06	0	0.03	0.06	0.06	0.05
Solyc01g012760.1	0	0.08	0.13	0	0	0	0.07	0	0	0.03	0.07	0.08	0	0.04	0	0	0	0	0.07	0	0.08	0.5	0.2	0	0.04	0.07	0.08	0.04	0	0.1
Solyc01g013890.1	0	0	0	0	0	0.03	0.08	0	0.03	0	0.03	0.03	0	0	0	0	0	0.03	0	0	0	0.12	0	0	0	0	0	0.03	0	0
Solyc01g013900.2	0.19	0.2	0	0.11	0	0	0.17	0	0.1	0	0	0.1	0	0.25	0	1.07	0.66	0.48	0.39	1.35	1.87	1.44	0.37	0	1.81	0.5	0.82	0.62	1.43	0.38
Solyc01g014100.2	0	0	0	0	0.24	0.48	5.52	0.4	2.33	3.23	3.59	1.92	2.92	5.04	1.13	0.58	0.43	0	1.04	1.5	1.64	0.38	1.51	1.49	5.65	7.94	0.72	1.28	4.79	0.8
Solyc01g014110.2	3.92	5.15	4.98	5.69	8.03	8.93	11.11	14.77	5.14	2.13	5.65	5.16	0.3	0.37	0.07	10.95	5.3	11.89	12.47	15.13	13.29	12.15	13.55	9.89	7.22	4.08	1.88	6.98	2.75	7.12
Solyc01g014120.2	4.8	3.64	4.46	6.04	7.56	7.78	5.92	7.9	5.34	2.05	5	3.68	0.15	0.07	0.06	7.63	2.11	6.92	10.19	6.39	6.73	4.56	5.28	4.27	2.01	2.52	0.82	4.42	1.76	1.18
Solyc01g014130.1	0	0	0	0	0	0	0	0.16	0	0	0	0	0	0	0	0	0	0	0	0	0	0	0	0	0	0	0	0	0	0
Solyc01g014140.2	4.53	3.79	6.74	5.11	2.86	4.85	2.57	3.03	8.11	2.36	0.73	3.09	0.12	0.31	0.35	0.05	0.11	0	0	0	0	0	0	0	0	0	0	0	0	0.93
Solyc01g014150.1	0.08	0.08	0	0.22	0.04	0.04	0	0.08	0.64	0.07	0	0	0	0	0.15	0	0	0	0	0	0	0	0	0	0	0	0	0	0	0
Solyc01g014160.1	0.05	0	0	0	0	0	0	0	0	0	0	0	0	0	0	0	0	0	0	0	0	0	0	0	0.03	0	0	0	0	0
Solyc01g014180.2	228.56	240.97	259.37	324.27	303.5	334.94	342.97	334.64	469.78	446.93	401.95	465.45	271.73	261.63	307.3	268.45	245.5	281.23	441.19	345.38	382.44	573.02	438.34	493.25	635.76	646.14	550.56	335.86	389.43	454.53
Solyc01g014200.1	3.82	2.13	4.3	0.83	0.85	2.11	2.12	4.69	0.61	1.62	3.82	4.06	6.55	13.27	4.26	0	0	0	0	0	0	0	0	0	0	0	0	0	0	0
Solyc01g014220.1	0.14	0.18	0.18	0.04	0	0	0.12	0.04	0	0	0	0.25	0	0	0	0	0.07	0	0	0.02	0.06	0.03	0.1	0.04	0	0	0	0.1	0.03	0.06
Solyc01g014230.2	10.62	11.03	12.37	14.43	11.43	11.25	8.05	9.4	12.29	9.68	8.62	10.23	10.78	12.67	13.19	7.09	6.66	7.15	10.67	9.36	9.16	6.48	8.25	5.71	8.76	7.44	8.23	11.39	13.56	10.74
Solyc01g014250.2	19.93	20.93	20.85	26.33	30.36	26.02	21.24	26.16	54.15	62.75	68.46	46.69	28.42	24.8	36.4	15.65	13.51	25	37.53	26.42	9.58	9.74	34.9	16.94	25.01	22.78	21.85	18.95	10.41	2.18
Solyc01g014270.2	25.44	24.44	25.17	35.94	40.52	43.17	59.19	43.32	76.73	52.72	66.45	46.54	24.68	26.34	8.29	0	0	0	0	0	0	0	0	0	0	0	0	0	0	0
Solyc01g014280.2	0.87	0.45	0.68	0	0	0	0.55	0.05	0.09	0	0	0	0	0	0	7.49	3.06	3.6	0.38	0.45	0.39	0	0	0	0	0	0	0.04	0	0
Solyc01g014290.1	0.41	0.18	0.12	0	0	0	0.37	0	0	0	0	0	0	0	0	2.61	0.17	1.43	0	0.08	0	0	0	0	0	0	0	0.05	0	0
Solyc01g014300.1	0	0	0	0	0	0	0	0	0	0	0	0	0	0	0	0	0	0.11	0	0	0	0	0	0	0	0	0	0	0	0
Solyc01g014320.2	4.64	8.34	3.38	0.28	0.36	0.35	1.3	0.82	0.25	1.61	1.52	1.51	0.46	0	0.15	1.86	0.97	1.25	0.41	0.52	0.35	0.03	0	0.16	0	0.3	0.35	0.63	0.11	0
Solyc01g014330.2	0.28	0.39	0.59	0	0	0	0.38	0	0	0.36	0.17	0.05	0	0	0.09	0.04	0.28	0.04	0	0.03	0	0	0	0.2	0	0	0	0	0	0
Solyc01g014380.2	3.07	2.01	4.77	7.55	14.14	9.81	11.21	13.15	11.08	4.58	8.32	7.35	0.18	0.03	0.11	2.63	0.61	3.3	4.31	3.38	4.28	1.98	3.06	2.19	0.78	0.58	0.51	1.14	0.07	1
Solyc01g014390.2	4.24	1.42	2.87	12.24	9.01	6.69	10.45	6.37	28.89	26.8	14.32	8.94	8.73	10.05	7.48	0	0.25	0.11	1.34	0.18	0.23	2.26	0.12	0	1.02	0.66	1.68	0	0	0
Solyc01g014470.1	0.47	0.12	0.62	1.27	1.94	1.59	0.85	0.25	0.92	0.25	0.37	0.24	0.25	0.26	0	0.06	0	0.15	0.64	0.21	0.22	0.3	0.34	0.12	0.8	0.31	0	0	0.44	0.57
Solyc01g014480.2	14.76	14.91	16.92	16.94	13.71	13.93	10.26	13.25	11.72	13.16	15.08	13.57	15.13	17.85	17.1	12.27	10.22	11.99	11.67	10.27	7.23	6.32	9.31	7.76	10.56	7.29	8.44	10.25	13.72	9.46
Solyc01g014490.2	15.85	17.22	17.9	13.93	16.02	17.62	17.91	19.34	17.19	13.08	13.04	10	15.65	13.72	9.2	14.54	15.15	17.75	13.7	15.67	14	11.09	11.35	10.93	10.58	13.24	10.26	10.47	12.22	11.1
Solyc01g014530.2	0	0	0	0	0.05	0	0	0.11	0	0.09	0	0	0	0	0	0	0	0.22	0.84	0.04	0.15	0	0.08	0.19	0.23	0.3	0.12	0.29	0	0.46
Solyc01g014550.1	0.06	0.08	0.11	0.23	0	0.12	0.17	0.48	0.17	0.17	0.09	0.13	0.09	0.07	0.16	0.21	0.18	0.26	0.2	0.17	0.25	0.49	0.77	0.36	0.85	0.56	0.65	0.27	0.29	0.46
Solyc01g014560.2	2.86	3.35	4.24	2.34	3.83	3.14	8.09	7.15	4.94	4.23	5.9	5.2	3.9	1.27	1.64	4.3	2.79	6.04	2.55	3.16	4.75	8.39	8.85	5.79	7.23	8.37	4.26	2.89	2.69	5.1
Solyc01g014610.1	0	0.5	0.76	0	0	0.12	0	0.13	0	0.62	0.33	0	0	0.11	0.24	0	0	0.1	0	0	0	0	0	0.25	0	0	0.23	0	0	0
Solyc01g014620.1	4.56	6.35	7.77	5.61	5.85	5.55	8.78	12.34	6.77	7.73	10.95	9.7	4.99	2.05	2.32	10.4	5.3	11.46	8.24	7.17	7.26	13.61	13.12	11.11	4.93	4.87	2.49	4.51	3.12	2.73
Solyc01g014680.1	0	0	0	0	0.14	0	0.26	0	0	0	0	0	0	0	0	0.26	0	0.72	0.94	0.5	0.13	0.14	0.69	6.05	0.51	0.63	0.68	0.66	0.53	0
Solyc01g014690.2	0.07	0	0.21	0.22	0.76	0.56	0.41	0.28	0.27	0.66	0.06	0	0	0.12	0	0.3	0.51	0.39	1.89	0.97	1.16	2.77	1.39	2.17	1.06	1.33	0.44	0.12	0.31	0.31
Solyc01g014700.2	0.23	0.05	0.29	0.71	0.94	1.07	0.92	1.41	1.15	0.37	0.54	0.07	0	0.25	0	1.95	0.8	1.14	6.14	2.59	3	1.27	3.3	2.27	0.55	1.89	0.76	1.06	1.13	1.17
Solyc01g014730.1	2.62	0	0	0.74	2.21	0.31	0.59	0	2.37	0	0	0	0.35	0	2.62	0	0	0.55	0.54	1.39	1.84	1.32	0.32	0.68	2.37	4.34	1.26	1.53	0	0
Solyc01g014740.1	0.19	0	1.5	0.76	0.37	0.83	0.95	0.1	0.3	0.73	0.43	0.69	0.71	0.25	0	0	0	0	0.32	0.2	0	0	0.56	0	0	0.08	0.09	0.18	0.27	0
Solyc01g014820.1	0	0	0.04	0	0	0	0	0	0	0	0	0	0	0	0	0	0	0	0	0	0	0	0	0	0	0	0	0.03	0	0
Solyc01g014830.1	0	0	0	0	0	0	0	0	0	0	0	0	0	0.09	0	0	0	0	0	0	0	0	0	0	0	0	0	0	0	0
Solyc01g014840.2	2.84	2.85	2.76	5.64	3.06	2.85	1.43	1.84	4.53	3.44	2.12	1.89	8.22	7.71	8.77	1.04	2.06	0.9	1.61	1.87	1.4	0.76	0.89	1.38	0.73	1.09	0.55	4.03	4.02	4.43
Solyc01g014850.2	12.26	15.26	14.35	10.74	14.11	13.56	13.83	16.72	8.81	13.54	11.41	16.25	12.89	15.55	11.03	13.32	13.91	11.23	12.21	11.7	12.43	15.85	17.86	14.54	14.93	15.17	13.73	12.65	15.31	16.75
Solyc01g014870.1	0	0	0	0	0	0	0.08	0	0	0	0	0	0	0	0	0	0	0	0	0	0	0	0	0	0	0	0	0	0	0
Solyc01g015000.2	0	0	0	0	0	0.06	0.03	0.19	0	0	0	0.03	0	0	0	1.42	1.18	0.81	1.31	0.82	0.22	0.6	0.32	0.31	0.38	0.37	0.37	0.64	0.75	0.24
Solyc01g015020.2	28.13	35.88	36.12	42.76	40.54	41.84	30.37	31.67	44.73	52.86	58.77	50.46	39.69	38.4	52.75	36.54	24.5	38.65	58.43	41.81	33.51	33.5	49.77	40.36	44.28	46.65	42.56	30.49	25.55	18.31
Solyc01g015110.1	0	0	0.03	0.06	0	0.1	0	0.11	0	0	0	0.14	0	0.09	0	0	0	0	0	0	0	0	0	0	0	0	0	0	0	0
Solyc01g015220.1	0	0	0	0	0	0	0	0.17	0	0	0	0	0	0	0	0	0	0	0	0	0	0	0	0	0	0	0	0	0	0
Solyc01g016340.1	0	0	0	0	0	0	0	0.07	0	0	0	0	0	0	0	0	0	0	0	0	0	0	0	0	0	0	0	0	0	0
Solyc01g016360.1	1.89	4.09	1.11	0.38	0.21	0.21	0.6	0.53	0.4	0.71	0.3	0.46	0.18	3.99	0.95	1.71	1.48	2.21	0.92	2.08	0.73	2.42	4.04	3.93	2.77	2.16	2.89	2.13	4.47	0.89
Solyc01g016370.1	1.91	3.89	0.88	0.39	0.19	0.49	0.5	0.7	0.66	0.46	0.33	0.3	0.65	1.62	0.65	1.04	0.58	0.98	0.72	0.93	0.17	0.02	0.24	0.24	0.45	0.51	0.66	0.58	0.88	0.08
Solyc01g016380.2	0.04	0.04	0	0	0.04	0	0.14	0.12	0.04	0	0	0	0	0	0.04	0.14	0.9	0.1	0	0.11	0.2	0.12	0	0.06	0.23	0.14	0.15	0.18	0.18	0.21
Solyc01g016390.2	0.03	0	0.02	0.03	0	0.08	0.13	0.03	0.03	0	0	0	0	0	0.03	0.19	0.03	0.07	0.06	0.05	0.16	0	0.14	0.12	0.13	0.1	0.21	0.03	0.19	0.23
Solyc01g016400.1	0.84	0	0.33	3.32	1.12	0.81	0.66	0	1.96	5.79	0.66	0.43	1.56	0.56	2.52	0.39	0.31	0.09	16.03	1.19	1.28	3.82	20.35	2.08	37.6	5.94	7.68	1.86	1.57	0.59
Solyc01g016410.2	8.82	7.86	8.19	13.48	7.32	9.52	9.26	8.81	7.91	15.72	10.37	11.46	7.36	5.77	10.19	7.04	5.14	7.03	17.1	9.57	8.87	10.1	20.96	11.65	39.77	17.1	17.96	5.53	8.83	4.25
Solyc01g016460.2	0	0	0	0	0	0	0	0	0	0	0	0	0	0	0	43.41	52.32	72.58	59.19	63.69	96.09	188.91	97.34	96.31	68.41	80.28	62.02	46.53	42.21	78.7
Solyc01g016470.2	45.19	51.21	53.39	48.58	42.09	50.05	62.15	50.08	66.83	65.44	48.9	71.98	81.49	101.01	84.93	41.69	43.07	37.81	40.53	37.57	35.72	40.14	58.99	58.18	43.74	62.55	51.56	24.93	48.66	29.99
Solyc01g016510.1	0	0	0	0	0	0.15	0	0	0	0	0	0	0	0	0	0	0	0.13	0.77	0	0	0	0	0	0	0.14	0	0	0	0
Solyc01g016520.1	0	0	0	0.19	0	0.49	0	0	0.18	0	0	0	0	0	0	0	0	0	0	0	0.8	0.34	0	0	0	0	0	0	0.16	0
Solyc01g016530.1	0	0	0	0	0	0	0	0	0	0	0	0	0	0	0	0.09	0	0	0.08	0	0	0	0	0	0	0.43	0	0	0	0
Solyc01g016540.1	0	0	0	0	0	0	0	0	0.06	0	0	0	0	0	0	0.28	0.24	0	0.2	0	0	0	0.12	0.25	0.16	1.33	0.23	0	0	0
Solyc01g016550.1	0	0	0	0	0	0	0	0	0	0	0	0	0	0	0	0.09	0	0	0	0	0	0	0	0	0	0	0	0	0	0
Solyc01g016560.1	18.46	21.24	22.67	18.38	20.5	18.1	12.35	14.37	21.58	16.84	26.9	19.62	14.47	18.65	16.84	0	0	0	0	0	0	0	0	0	0	0	0	0	0	0
Solyc01g016570.1	13.7	12.18	12.78	10.93	11.08	10.59	11.46	11.62	11.05	12.59	14.84	13.3	12.92	19.48	10.46	0	0	0	0	0	0	0	0	0	0	0	0	0	0	0
Solyc01g016720.2	0	0.09	0	0	0	0	0	0	0.28	0.23	0.49	0.84	0	0	0	0	0	0	0	0	0	0	0	0	0	0	0	0	0	0
Solyc01g016770.1	0.15	0.95	0	0	0.15	0	0.82	0	0.63	0.52	0.82	0	0.16	0	0.3	0	0	0	0	0	0	0	0	0	0	0	0	0	0	0
Solyc01g016780.1	0.13	0.55	0	0	0	0	0	0.85	0.28	0	0.24	0	0.42	0	0	0	0	0	0	0	0	0	0	0	0	0	0	0	0	0
Solyc01g016810.1	0.19	0.58	0.39	0	0	1.78	1.67	0.79	0.19	0	1.5	0	1.57	1.8	0	0	0	0	0	0	0	0	0	0	0	0	0	0	0	0
Solyc01g016950.1	0	0	0	0	0	0	0	0	0.03	0	0	0	0	0	0	0	0	0	0	0	0	0	0	0	0	0	0	0	0	0
Solyc01g016970.1	0	0	0	0.15	0	0	0.24	0	0.27	2.12	1.54	1.89	0.7	0.53	3.24	0	0	0	0	0	0	0	0	0	0.3	0.06	0.13	0	0.06	0
Solyc01g017050.1	0	0.25	0	0.09	0.15	0.15	0.07	0.09	0	0.07	0	0	0.09	0	0.08	0	0.08	0.07	0.07	0.06	1.13	0.16	0.08	0.08	0.58	0	0.08	0.22	0.15	0.32
Solyc01g017090.2	0.11	0.32	0.16	0	0.18	0.11	0.14	0	0.04	0.1	0.03	0.12	0.08	0	0.04	0.11	0.15	0.23	0.19	0.22	0.75	2.2	0.22	0.64	0.21	0.13	0.07	0.18	0.07	0.28
Solyc01g017100.1	0	0	0	0	0	0	0	0	0	0	0	0	0	0	0	0.06	0	0	0	0	0	0	0	0	0	0	0	0	0	0.06
Solyc01g017110.1	0	0.02	0	0	0.04	0	0	0.02	0	0.02	0	0.02	0	0	0	0	0	0	0	0	0	0	0	0	0	0	0	0	0	0
Solyc01g017230.1	0	0	0	0	0	0	0	0	0	0	0	0.04	0	0.04	0	0	0	0	0	0	0	0.04	0	0.17	0	0	0	0.04	0	0.26
Solyc01g017240.1	0.07	0	0	0	0	0	0	0	0.07	0	0	0	0	0	0	0	0	0	0	0	0	0	0	0	0	0	0	0	0	0
Solyc01g017300.1	0.06	0	0	0.24	0.15	0.09	0.08	0	0.09	0	0.05	0.03	0.1	0	0.06	0.03	0.09	0.03	0.13	0.06	0.51	0.37	0	0.03	0.25	0	0	0	0.06	0.15
Solyc01g017320.1	0	0	0	0	0	0	0	0	0	0	0	0	0	0	0	0	0	0	0	0	0.35	0	0	0	0	0.11	0	0	0	0
Solyc01g017340.1	0	0	0	0	0	0.14	0.07	0	0.04	0	0	0	0	0	0	0	0	0	0.21	0.21	0.03	0	0	0	0.1	0	0	0	0.07	0.35
Solyc01g017350.1	0	0	0.06	0	0	0.06	0.05	0	0	0	0	0.12	0.12	0	0.06	0.05	0.06	0	0	0.08	0	0	0.06	0	0.05	0.26	0.06	0.05	0.22	0.19
Solyc01g017370.1	0	0	0	0	0	0	0	0	0	0	0	0	0	0	0	0	0	0.04	0	0	0	0	0	0	0	0	0	0	0	0
Solyc01g017380.1	0	0	0	0.11	0	0	0.18	0	0.1	0.17	0	0.2	0	0	0.1	0	0	0	0.08	0	0	0	0.29	0.21	0.18	0	0	0	0.09	0
Solyc01g017460.1	0	0	0	0.18	0	0.16	0.15	0	0	0	0.15	0.17	0	0	0	0	0	0	0	0	0	0.5	1.11	0.34	0.15	0.14	0.16	0.46	0.15	0
Solyc01g017470.1	0	0	0	0	0	0	0	0	0	0	0	0	0	0	0	0	0	0	0	0	0	0.06	0	0	0	0	0	0	0	0
Solyc01g017520.1	0	0	0	0	0	0	0	0	0	0.09	0	0	0.11	0	0	0	0	0	0	0	0	0	0.1	0	0.28	0	0	0	0.1	0.08
Solyc01g017530.1	0.34	0.26	0.4	0.53	0.29	0.24	0.42	0.54	0.31	0.9	0.23	2	0.27	0.6	0.21	0.28	0.75	0.68	0.6	1.32	3.05	16.93	9.8	8.63	2.84	2.77	3.22	0.99	2.81	10.25
Solyc01g017550.1	0.17	0	0.03	0	0	0.06	0	0	0	0	0	0	0.11	0	0.1	0.28	0.13	0	0.03	0.3	0	0	0	0	0	0	0	0.06	0.12	0.21
Solyc01g017560.1	0.48	0.06	0.31	0.2	0	0.29	0	0.38	0	0.1	0.27	0.73	0	0.11	0	0	0	0	0	0	0	0	0	0	0	0	0	0	0	0
Solyc01g017570.1	0	0	0	0	0	0	0	0	0	0	0	0	0	0	0	0	0	0	0	0	0	0	0.12	0	0	0	0	0	0	0
Solyc01g017590.1	3.1	2	2.03	1.75	2.61	3.34	1.4	2.06	4.41	0.66	1.39	0.79	4.93	5.14	4.26	0	0	0	0	0	0	0	0	0	0	0	0	0	0	0
Solyc01g017600.2	31.33	78.8	66.38	6.03	61.34	52.36	62.65	99.38	31.97	7.22	27.23	16.39	2.74	4.37	1.36	30.66	33.88	36.52	0.87	20.31	39.88	27.67	6.39	6.29	12.39	13.96	7.03	27.05	11.88	15.3
Solyc01g017610.1	0	0	0.1	0	0	0	0	0	0	0	0	0	0	0	0	0	0	0	0	0	0	0	0	0	0	0	0	0	0	0
Solyc01g017630.1	0	0	0	0	0	0	0	0	0	0	0	0	0	0	0	0	0	0.13	0	0	0	0	0	0	0	0.07	0	0	0	0
Solyc01g017710.1	1.64	5.26	4.8	11.64	5.53	8.8	3.4	10.12	8.14	19.41	18.96	21.31	5.39	4.35	4.26	0	0	0	0	0	0	0	0	0	0	0	0	0	0	0
Solyc01g017720.1	0.27	1.1	1.25	1.5	1.54	3.06	3.12	2.69	3.31	0.9	3.82	1.64	1.84	1.89	1.07	0	0	0	0	0	0	0	0	0	0	0	0	0	0	0
Solyc01g017730.1	0	0.15	0.23	0.81	0.77	0.97	0.59	0.31	0.45	0.73	0.32	0.37	0.08	0.77	0.14	0	0	0	0	0	0	0	0	0	0	0	0	0	0	0
Solyc01g017760.1	0	0	0	0	0	0	0.2	0	0.09	0	0.08	0	0	0	0	0	0	0	0	0	0	0	0	0	0	0	0	0	0	0
Solyc01g017840.1	0	0	0	0	0	0	0	0	0	0	0	0	0	0	0	0	0	0.02	0	0	0	0	0	0	0	0	0	0	0.02	0
Solyc01g017850.1	0	0	0	0	0	0	0	0	0	0	0	0	0	0	0	0	0	0	0	0.02	0	0	0	0	0	0	0	0	0	0
Solyc01g017860.2	13.32	9.31	10.19	8.92	8.87	8.31	8.3	6.81	12.33	11	10.49	7.43	5.86	1.73	1.19	5.24	5.22	7.04	6.82	5.81	4.96	3.06	7.33	3.37	4.31	5.64	2.39	6.15	1.11	2.25
Solyc01g017870.1	0	0	0	0	0	0	0	0	0	0	0	0	0	0	0	0	0	0	0	0	0	0	0	0	0	0	0	0	0.18	0
Solyc01g018010.1	11.99	16.66	19.14	12.81	14.3	13.31	19.34	11.43	15.34	29.64	22.65	18.1	18.42	19.84	17.99	0	0	0	0	0	0	0	0	0	0	0	0	0	0	0
Solyc01g018020.1	0.02	0	0.02	0	0	0	0.02	0	0.2	5.88	1.21	1.71	9.61	7.32	18.33	0.36	0.06	0.16	0.03	0.15	0.02	0.7	2.67	3.47	27.22	29.08	74.42	3.48	9.87	0.53
Solyc01g018090.1	0.26	0.09	0.09	0.1	0.16	0.25	0	0.09	0	0	0.23	0	0	0	0.17	0	0	0.07	0.14	0.18	1.27	0.17	0.33	0	0.23	0.53	0	0.56	0.16	0.48
Solyc01g020130.2	0.19	0.11	0.06	0	0	0.05	0	0	0	0	0.07	0	0	0.05	0	0.08	0.11	0.3	0	0.04	0	0.06	0	0	0	0	0	0.08	0	0
Solyc01g020140.2	0	0	0	0	0	0	0.13	0.15	0	0	0	0	0.15	0.04	0.05	0.04	0.14	0.08	0.16	0.1	0.18	0	0	0	0	0	0	0	0	0
Solyc01g020150.2	0	0.22	0.33	0	0	0.3	0.09	0.44	0	0	0.37	0.32	0.22	0	0.1	0	0.1	0.61	0.09	0.22	0.39	0	0	0.22	0	0	0	0.68	0	0.67
Solyc01g020160.1	0	0	0	0	0.21	0	0.6	0.12	0	0	0	0	0	0	0.11	0.21	0.22	0.19	0	0.16	0.1	0	0.21	0.23	0	0	0	0.72	0.41	0
Solyc01g020190.2	2.03	3.86	2.02	4.47	3.5	2.17	1.74	4.37	2.05	1.56	1.02	1.74	3.3	1.63	1.79	0	0	0.04	0	0	0	0	0	0	0	0	0	0.04	0	0
Solyc01g020200.1	0	0.06	0.17	0.06	0.05	0	0	0.12	0	0.09	0.05	0	0	0.1	0	0	0.21	0	0.14	0.15	0.05	0.06	0.16	0.06	0.05	0.39	0.21	0	0.26	0.13
Solyc01g020220.1	5.9	6.05	5.21	4.19	6.61	5.66	6.46	5.87	7.07	13.02	18.87	9.62	6.95	6.03	4.39	4.63	4.09	4.28	4.1	3.37	4.47	6.84	12.76	9.05	5.47	6.17	5.75	2.99	2.52	3.33
Solyc01g020230.2	2.31	2.3	1.58	2	2.74	2.3	5.6	2.55	1.65	3.38	2.95	1.27	4.33	3.77	3.64	1.73	2.79	2.02	1.91	2.76	5.64	5.73	10.22	3.59	5.7	2.97	3.15	3.89	3.32	5.26
Solyc01g020240.2	19.65	21.62	19.76	18.99	21.14	23.37	34.61	34.83	30.77	29.9	31.32	29.64	23.9	22.06	14.09	21.39	19.06	22.46	23.76	24.71	25.11	24.17	27.37	28.19	24.8	27.98	25.28	19.84	15.96	22.22
Solyc01g020250.1	0	0	0	0	0	0	0	0	0.05	0	0	0	0	0	0	0	0	0	0	0	0	0	0	0	0	0	0	0	0	0
Solyc01g020270.1	0	0	0	0	0	0	0	0	0.08	0	0	0	0	0	0	0.07	0.19	0.07	0	0.06	0	0.04	0	0	0	0.14	0.23	0.07	0.44	0
Solyc01g020320.2	11.6	10.35	13.76	13.03	11.59	11.71	15.3	16.27	13.76	17.24	16.46	18.74	14.86	13.11	11.46	16.11	16.61	14.82	16.99	15.55	17.68	25.74	25.27	25.22	18.39	22.67	20.7	11.69	15.55	20.5
Solyc01g020340.1	2.87	2.39	2.18	1.48	1.56	1.26	1.2	1.34	4.85	3.88	4.92	3.4	2.35	2.29	2.23	1.57	0.7	1.65	1.41	1.48	0.28	0.57	0.76	1.09	0.85	1.39	0.85	0.63	0.56	0.3
Solyc01g020350.1	0	0	0.17	1.11	1.26	0	0	0	1.36	0.55	1.91	0.34	0	0	0.33	0	0.16	0	0.68	0	0	0	0	0	0	0	0	0.61	0	0
Solyc01g020440.2	16.14	18.22	18.37	25.5	24.85	24.43	21.44	23.37	20.35	11.7	10.64	8.21	6.65	6.98	2.59	19.68	16.8	16.6	21.83	23.73	19.44	10.01	8.98	15.09	10.54	14.79	7.79	15.24	15.42	12.02
Solyc01g020460.1	0	0	0	0	0	0	0	0	0	0	0	0	0	0	0.03	0	0	0	0	0	0	0	0	0	0	0	0	0	0	0
Solyc01g020500.1	8.33	13.04	13.17	12.12	15.89	11.36	23.37	23.87	28.93	25.55	30.57	17.83	23	12.63	14.82	2.07	0.91	0.31	1.53	2.09	0.35	1.49	7.17	1.54	2.01	1.31	0.36	3.8	0.35	0
Solyc01g020520.2	4.54	4.13	4.5	3.53	5.18	5.1	4.28	3.92	3.99	3.54	3.21	3.28	3.2	4.99	2.84	4.71	2.96	5.15	5.67	5.67	4.28	2.53	4.16	2.68	3.77	2.9	2.72	5.41	4.04	3.05
Solyc01g020600.1	0	0	0	0	0	0	0	0	0	0	0	0	0	0	0	0	0	0.02	0	0	0	0	0	0	0	0	0	0	0	0
Solyc01g021600.2	0.2	0.07	0.66	1.35	0.83	0.67	0.9	0.64	0.55	0.79	0.12	0.41	1.55	1.41	0.8	1.05	0.65	0.28	0.38	0.28	0.62	0	0	0	0	0.18	0.26	0.49	0.5	3.51
Solyc01g021620.1	0	0	0	0	0	0	0	0	0	0	0	0	0	0.34	0	0	0	0	0	0	0	0	0	0	0	0	0	0	0	0
Solyc01g021640.2	11.32	14.02	12.32	19.07	16.27	17.11	8.76	10.66	14.42	10.34	8.37	5.63	12.73	13.22	12.75	11.25	8.34	11.2	13.87	11.15	8.49	5.96	6.37	6.15	8.11	10.39	7.59	10.57	9.75	5.79
Solyc01g021660.1	0.07	0	0	0	0	0	0	0	0	0	0	0	0	0.13	0.07	0	0	0	0	0	0	0	0	0	0	0	0	0	0	0
Solyc01g021670.2	44.06	56.48	56.46	80.31	68.59	64.56	63.24	61.91	88.06	102.99	79.92	124.34	119.36	91.49	104.14	47.43	43.4	46.54	73.91	71.54	74.71	57.36	99.22	77.21	89.62	98.66	107.75	52.62	75.48	56.47
Solyc01g021680.1	0.13	0	0	0.58	0.12	0.25	0	0.27	0.67	0.66	0.46	0.26	0	0	0.13	0.36	0	0.44	0.86	0.18	0.24	0	0	0	0	0	0	0.12	0.24	0
Solyc01g021720.1	1.37	3.35	2.05	3.2	1.98	3.57	1.41	0.63	6.69	3.23	5.8	1.71	1.77	1.65	2.25	1	1.35	2.73	3.89	1.87	0.82	0.2	0.95	1.32	2.13	2.07	0.94	2.37	1.65	0
Solyc01g021730.2	0.05	0	0.1	0.11	0.05	0.23	0.09	0	0.3	0.39	0.06	0.1	0.31	0.08	0.19	0.09	0	0.04	0.04	0.22	0.27	0.1	0.23	0.6	0.82	0.21	0.23	0.18	0.27	0
Solyc01g022740.2	6.1	6.25	7.62	6.18	4.91	5.1	5.07	4.43	5.3	5.4	5.04	6.6	3.13	1.76	2.48	5.46	5.11	5.65	4.81	4.17	4.8	5.05	6.58	5.56	6.53	4.84	3.44	5.38	4.33	4.34
Solyc01g022750.2	69.52	64.41	71.41	93.18	77.27	75.58	74.35	72.91	70.75	118.24	66.53	104.78	106.61	96.98	117.5	64.8	58.7	57.77	70.87	65.82	68.11	77.21	82	75.29	110.41	115.62	110.72	65.48	81.41	62.13
Solyc01g028800.1	0.2	0	0.07	0.05	0.13	0.02	0.11	0.02	0.12	0	0	0.09	0.17	0	0.21	0	0.03	0.12	0	0.13	0.02	0	0	0	0	0	0	0.01	0.13	0
Solyc01g028810.2	218.41	266.57	267.93	326.34	362.88	349.39	355.56	396.87	379.13	527.67	529.74	591.68	232.87	221.14	99.69	361.7	384.07	309.36	360.56	365.2	315.24	284.79	562.05	450.98	153.19	275.23	258.75	166.82	193.21	178.53
Solyc01g028830.2	43.02	35.28	48.84	43.36	48.19	43.08	44.16	52.3	29.3	21.52	25.92	21.06	12.34	11.95	7	44.35	33.15	42.9	46.76	51.29	43.18	12.36	14.07	16.04	21.22	21.78	11.87	32.14	19.33	31.63
Solyc01g028850.1	0.07	0.18	0.07	0	0.47	0.17	0.28	0	0.25	0.06	0	0	0	0	0.07	0.35	0.48	0.76	0.74	0.19	0.06	0.49	0	0.29	0.37	0.06	0.07	0.32	0.13	0
Solyc01g028860.2	144.23	147.52	159.74	161.06	158.02	164.84	126.99	155.31	134	135.1	135.42	135.67	108.79	115.05	90.15	128.37	108.64	110.22	141.93	133.59	108.24	81.12	115.03	97.03	95.22	106.62	80.29	109.7	122.74	83.82
Solyc01g028870.2	48.14	49.18	46.71	62.61	65.27	56.61	60.63	66.01	63.09	57.04	50.9	49.43	27.24	20.5	14.87	57.47	51.85	47.51	70.29	62.12	49.62	33.34	59.71	47.55	28.15	44.71	32.08	42.5	29.79	36.84
Solyc01g028900.2	59.15	71.01	73.96	108.88	105.41	109.5	86.18	93.7	98.34	77.68	71.71	73.56	98.87	112.25	89.31	65.28	62.3	66.73	100.51	94.9	104.66	87.25	65.55	89.5	133.63	112.65	138.24	95.46	134.74	122.79
Solyc01g028930.2	25.98	26.63	27.73	30.22	30.16	28.53	25.69	26.23	24.67	26.69	20.37	19.12	33.78	34.16	33	24.45	29.32	24.46	26	28.56	27.48	26.94	30.33	30.46	35.44	30.33	31.89	30.29	42.2	34.59
Solyc01g028970.1	0	0	0	0	0	0	0	0	0	0	0	0	0	0	0	0	0	0.01	0	0	0	0	0	0	0	0	0	0	0	0
Solyc01g033980.2	5.1	6.39	5.02	5.52	5.85	7.04	6.02	5.98	4.64	6.48	7.87	6.84	6.55	10.26	5.97	6.55	3.31	3.36	6.21	3.89	5.87	6.95	9.48	7.74	4.48	4.54	3.23	3.75	7.62	5.56
Solyc01g034000.1	0	0	0	0	0	0	0	0	0	0	0	0	0	0	0	0	0	0.01	0	0	0	0	0	0	0	0	0	0	0	0
Solyc01g034010.1	0	0	0	0	0	0	0	0	0	0	0	0	0	0	0	0	0.03	0.01	0.01	0	0	0	0	0	0	0	0	0	0	0
Solyc01g034020.2	47.3	46.58	53.89	51.83	50.41	51.08	43.34	43.72	39.91	50.23	39.97	40.22	35.2	35.07	27.97	41.95	39.67	39.76	48.89	42.74	32.19	27.67	42.5	31.78	26.66	36.27	17.47	35.83	32.83	28.07
Solyc01g034040.1	0.01	0.04	0.04	0.08	0.01	0.05	0.04	0.06	0.06	0.06	0.01	0.07	0.08	0	0	0	0	0	0.02	0.12	0	0	0	0	0	0.2	0	0	0	0
Solyc01g034050.1	0	0	0.18	0	0	0	0	0	0	0.1	0	0	0	0	0	0	0	0.14	0	0.08	0	0	0	0	0	0	0	0	0	0.05
Solyc01g034080.1	0.07	0.04	0.11	0.04	0.07	0.03	0.33	0.42	0.17	0.23	0.55	0.41	0.23	0.03	0.38	0.29	0.32	0.47	1.41	1.14	1.69	0.88	1.47	1.62	3.29	0.38	1.22	0.17	0.03	0.43
Solyc01g034100.1	0	0	0	0	0	0	0	0	0	0	0	0	0	0	0	0	0	0	0	0	0	0	0.05	0	0	0	0	0	0.02	0
Solyc01g034130.1	0	0	0	0	0	0	0	0	0	0	0	0	0	0	0	0	0	0	0	0	0	0	0	0	0.01	0	0	0	0	0
Solyc01g034150.2	15.28	15.59	15.84	15.52	16.2	17.48	15.99	18.61	17.62	10.62	12.06	7.09	14.53	13.31	8.47	17.52	18.6	25.99	21.04	23.92	24.03	20.19	15.9	13.21	16.77	19.33	17.96	21.36	19.83	20.2
Solyc01g034160.1	0	0	0	0	0	0	0	0	0	0	0	0	0	0	0	0	0	0	0	0	0	0	0	0	0	0	0.03	0	0	0
Solyc01g034170.1	0	0	0	0	0	0	0	0	0	0	0	0	0	0	0	0	0.9	0	0.38	0.11	0	0	0.15	1.26	0	0	0	0	0	0
Solyc01g035220.1	0	0	0	0	0	0	0	0	0	0	0	0	0	0	0	0	0	0	0	0	0	0	0	0	0	0	0	0	0	0.99
Solyc01g044240.2	17.76	13.22	26.27	19.93	28.54	30.92	26.14	26.07	25.74	3.5	3.6	5.5	5.49	4.92	2.9	5.34	1.09	5.09	11.89	2.48	3.02	0.52	0.23	0.44	0.29	0.25	0.11	0.39	0.38	0.21
Solyc01g044250.1	1.27	1.31	0.96	2.47	1.33	0.99	1.25	0.61	1.55	1.75	1.55	1.41	3.18	0.61	0.46	2.14	1.93	1.46	0.1	2.19	3.55	3.02	2.67	2.03	2.92	1.52	1	1.39	3.87	4.89
Solyc01g044270.2	12.24	10.58	10.64	7.94	7.75	7.3	9.03	10.22	8.98	11.26	10.71	11.4	7.72	8.41	8.8	11.68	19.39	12.68	11.75	13.24	8.59	8.91	12.66	10.57	12.66	11.52	10.28	12.14	10.74	12.09
Solyc01g044320.1	0	0	0	0	0	0	0	0	0	0	0	0	0	0	0	0	0	0	0	0.07	0.03	0	0	0	0.03	0	0	0	0	0
Solyc01g044340.2	3.48	3.9	6.46	9.17	7.05	5.38	2.62	3.1	5.66	5.47	4.81	4.8	1.96	1.38	3.48	2.61	0.49	3.03	5.09	3.21	1.23	2.54	2.3	2.25	2.12	2.69	2.66	2.61	0.56	0.88
Solyc01g044350.2	4.61	4.74	5.35	7.4	6.06	6.5	5.36	5.41	5.69	6.63	6.69	8.64	4.73	3.35	4.96	4.44	3.17	3.53	6.74	5.77	6.02	5	6.16	6.6	9.14	7.6	6.49	3.84	4.59	3.71
Solyc01g044360.2	33.18	36.39	37.16	45.25	39.91	42.06	29.25	31.72	38.55	41.56	39.23	32.76	34.02	32.78	36.33	34.07	24.98	27.83	35.56	30.11	22.41	21.52	34.57	25.24	27.09	27.71	23.57	24.51	30.33	19.38
Solyc01g044370.1	6.44	3.39	3.87	7.13	6.73	6.14	8.55	7.43	12	7.05	4.12	2.09	5.56	3.04	1.54	6.71	9.67	11.33	14.02	11.43	15.89	8.75	4.44	7.05	7.43	8.91	6.7	8.48	8.75	15.87
Solyc01g044380.1	1.88	1.79	1.24	3.13	1.81	2.28	2.23	2.43	3.38	2.47	0.98	1.32	1.42	0.88	0.64	1.15	1.41	2.97	3.28	2.45	2.5	2.45	0.58	0.62	1.08	1.53	0.57	2.03	1.43	0.83
Solyc01g044420.2	0.03	0.08	0	0.03	0.03	0.08	0.17	0.15	0	0.02	0.02	0	0.03	0.07	0.03	0.29	0.13	0.07	0.19	0.36	0.54	0.22	0.16	0.33	0.12	0	0.08	0.41	0.1	0.08
Solyc01g044480.2	0.22	0.11	0.12	0.14	0.16	0.15	0.05	0.11	0.31	0.11	0.06	0.03	0.14	0.07	0.27	0.06	0.05	0.19	0.14	0.05	0.01	0	0.06	0.04	0.05	0.04	0.06	0.13	0.02	0.02
Solyc01g044490.2	5.78	7.15	7.54	7.44	6.74	6.36	10.97	10.55	9.26	9.03	6.73	14.77	14.86	18.4	12.66	7.74	7.96	7.94	8.49	9.29	14.66	21.62	15.98	14.66	18.4	17.15	15.86	7.97	13.76	15.61
Solyc01g044520.1	0	0	0	0	0	0	0	0	0	0	0	0	0	0	0	0	0	0	0	0	0	0	0	0	0	0	0	0.09	0	0
Solyc01g044540.1	1.17	2.59	2.62	1.32	0.97	2.08	2.41	1.78	2.07	5.94	3	5.47	5.5	3.55	4.34	0	0	0	0	0	0	0	0	0	0	0	0	0	0	0
Solyc01g045570.1	0	0.33	0	0.27	0	0	0.28	0.59	0.16	0.33	0.28	0	0	0	0.32	0.07	0.08	0	0.2	0	0.37	0	0	0.08	0	0	0.15	0	0	0
Solyc01g047590.1	0.04	0.02	0	0	0	0	0	0	0	0	0	0	0	0	0	0	0	0	0	0	0	0	0	0	0	0	0.02	0.02	0	0.02
Solyc01g048590.1	3.95	3.89	3.82	3.78	6.06	3.01	3.2	1.84	3.25	3.69	5.64	11.84	14.31	5.75	3.45	5.48	6.39	6.17	4.79	3.29	28.16	6.34	8.34	2.74	12.48	5.9	4.38	7.84	7.77	10.23
Solyc01g049650.2	29.83	31.11	37.93	40.64	52.33	57.11	55.27	66.58	33.68	19.05	18.98	25.3	21.04	17.01	22.9	31.78	25.58	33.7	33.62	41.94	40.73	11.94	10.58	9.15	9.11	8.91	5.52	19.76	7.2	14.08
Solyc01g049680.2	56.83	61.68	64.23	70.08	69.31	76.85	90.61	74.27	65.24	46.72	38.65	36.92	82.15	97.42	63.58	73.3	88.33	96.38	90.71	88.1	131.57	108.03	60.38	82.12	98.05	87.75	91.23	95.24	123.96	135.58
Solyc01g049690.2	64.49	73.41	73.41	85.54	82.04	89.94	66.8	73.35	76.88	45.79	40.42	32.96	73.23	61.08	59.13	80.27	72.92	89.69	89.57	83	75.36	42.16	31.59	43.16	54.69	51.89	45.42	72.93	61.49	41.23
Solyc01g049700.2	0	0	0	0	0	0	0	0	0	0	0	0	0	0.03	0	0	0	0	0.03	0	0	0	0	0	0	0	0	0	0	0
Solyc01g049770.2	19.8	26.03	32.58	38.03	40.76	39.19	43.24	59.62	64.73	48	42.53	26.93	44.37	53.97	36.28	19.85	33.79	29.63	50.56	49.37	84.2	93.54	60.98	68.78	75.96	64.91	70.88	27.95	39.93	51.73
Solyc01g049780.1	0	0	0.05	0	0.05	0	0	0	0.05	0	0	0.1	0.2	0	0	0	0	0	0	0	0	0	0	0	0	0	0	0	0	0
Solyc01g049810.2	1.45	1.25	1.14	1	0.54	0.74	1.24	1.29	0.74	1.74	1.75	1.92	1.38	1.3	0.83	1.95	1.71	1.4	1.01	1	1.41	2.11	2.22	3.26	1.57	1.63	1.68	1.61	1.28	2.04
Solyc01g049820.2	0.57	0.1	0.14	0.07	0.18	0.25	0.25	0.21	0.14	0	0.17	0	0.02	0.07	0.06	0.09	0.08	0.39	0.03	0.11	0.32	0	0.13	0	0.17	0.07	0.19	0.39	0.19	0.2
Solyc01g049830.2	0.07	0	0.04	0	0.1	0	0.09	0.07	0	0	0	0.04	0	0	0	0.19	0	0.03	0	0.02	0	0	0.07	0	0	0	0.1	0	0.1	0
Solyc01g049840.1	0.23	0.12	0.08	0.09	0.11	0.26	0.21	0.12	0.2	0.16	0.48	0.08	0	0	0	0.57	0.38	0.36	0.13	0.52	1.19	0	0.41	0.04	0	0.27	0.19	0.5	0.4	0
Solyc01g049860.1	0	0	0	0	0	0.06	0	0	0	0	0	0	0	0	0	0	0	0	0	0	0	0	0	0	0	0	0	0	0	0
Solyc01g049880.2	45.29	53.37	64	20.28	31.49	30.37	59.03	62.31	56.07	50.79	64.18	39.81	28.76	25.92	19	46.33	52.08	69.48	48.48	46.4	72.61	93.5	66.88	66.55	74.96	77.1	63.59	37.2	35.12	55.38
Solyc01g049890.2	126.74	142.49	136.75	169	155.19	167	144.31	138.51	187.67	163.22	140.82	150.81	186.05	169.78	232.2	129.15	103.54	124.79	146.9	131.15	142.96	105.91	126.31	109.6	147.9	152.54	141.88	144.41	150.09	122.04
Solyc01g049900.2	2.95	2.73	3.28	3.04	3.87	3.88	3.47	4.84	4.19	3.58	5.13	3.42	3.89	3.88	2.57	0.02	0.02	0.03	0	0.03	0	0.02	0	0	0	0.02	0	0	0.05	0
Solyc01g049910.2	2.19	5.29	3.06	5.15	7.04	5.78	1.81	5.06	7.93	4.17	8.19	4.86	6.97	3.56	6.21	0	0	0	0	0	0	0	0	0	0	0	0	0	0	0
Solyc01g049920.1	0.23	1.91	1.32	1.56	0.67	1.55	1.56	1.84	0.71	3.02	3.41	2.83	3.18	2.04	2.76	0	0	0	0	0	0	0	0	0	0	0	0	0	0	0
Solyc01g049930.2	2.86	2.37	2.77	2.5	2.14	4.39	2.65	3.89	4.15	4.3	3.79	6.53	1.29	2.28	2.08	3.6	2.39	1.75	3.97	4.9	1.61	0.58	3.88	2.53	1.81	3.66	1.72	3	4.81	1.2
Solyc01g049960.2	61.3	58.01	62.12	67.39	65.27	74.25	81.65	81.13	67.41	64.63	44.71	43.48	67.46	73.9	58.94	51.83	52.58	49.52	65.29	63.63	78.88	48.61	61.08	59.2	78.97	95.93	83.45	54.86	71.11	81.27
Solyc01g049990.1	0	0	0	0	0.76	0.3	0	0	0	0	0	0	0	0	0	0	0	0	0	0	0	0	0	0	0	0	0	0	0	0
Solyc01g050000.2	5.38	4.75	5.04	5.4	4.07	4.73	3.65	4.92	5.84	7.14	7.62	4.32	3.24	1.41	3.28	0	0.06	0	0	0	0	0	0	0	0	0	0	0	0	0
Solyc01g050010.2	8.69	8.32	10.26	8.91	7.79	11.06	10.78	10.65	8.94	12.1	12.03	6.8	6.89	5.88	6.54	0	0	0	0	0	0	0	0	0	0	0	0	0	0	0
Solyc01g050040.2	9.93	11.12	11.67	10.14	12.73	12.5	10.79	11.73	13.79	11.53	12.5	14.85	10.12	10.48	10.93	0	0	0	0	0	0	0	0	0	0	0	0	0	0	0
Solyc01g050050.1	1.44	1.62	0.25	0.81	0.58	1.96	0.65	0.77	2.11	1.02	0.32	0.49	0.51	0.21	0.48	0.56	0.94	0.1	0.4	0.17	0.67	0	2.44	0	0.43	0.21	0	0	0	0
Solyc01g050060.1	1.08	0.84	0.94	0.3	1.21	0.43	0.4	0.1	3.62	0.46	0.64	1.47	1.05	0.4	0.45	0.25	0	0.45	0.45	0.13	0	0	0.35	0	0	0	0	0	0.17	0
Solyc01g050070.2	13.68	13.43	13.43	14.83	11.96	13.36	13.25	14.03	17.14	16.89	17.01	13.55	12.22	12.44	16.8	11.93	6.97	10.87	13.19	10.31	12.48	7.69	15.75	7.89	13.79	13.37	9.84	10.75	11.23	7.63
Solyc01g056220.2	0	0	0.06	0	0	0	0	0	0	0	0	0	0	0	0	0	0	0	0	0	0	0	0	0	0	0	0	0	0	0
Solyc01g056240.1	0.11	0	0	0	0.1	0	0	0.11	0	0	0	0	0	0	0	0	0	0	0	0	0	0	0	0	0	0	0	0	0	0
Solyc01g056260.1	2.88	2.73	3.26	0	1.39	1.04	2.38	2.94	0.5	0.91	4.2	2.46	1.02	0.74	0.24	0	0	0	0	0	0	0	0	0	0	0	0	0	0	0
Solyc01g056270.2	1.42	1.13	1.33	0.08	0.46	0.7	0.95	1.09	0.64	0.43	1.21	0.75	0.27	0.13	0	0	0	0	0	0	0	0	0	0	0	0	0	0	0	0
Solyc01g056280.2	0	0	0	0.05	0	0	0	0	0	0	0	0	0	0	0.04	0	0	0	0	0	0	0	0	0	0	0	0	0	0	0
Solyc01g056290.2	0	0	0	0	0	0	0	0	0	0	0.06	0	0	0	0	0	0	0	0	0	0	0	0	0	0	0	0	0	0	0
Solyc01g056310.2	0.08	0.13	0.03	0.09	0.16	0.17	0.11	0.08	0.05	0.28	0.27	0.03	0	0	0	0.07	0.05	0.11	0.31	0.09	0.05	0.2	0	0	0.14	0.09	1.07	0.4	0	0.17
Solyc01g056320.1	6.72	7.12	5.47	8.26	5.62	6.74	3.1	5.09	12.37	9.11	7.38	7.81	9.68	6.22	9.12	0	0	0	0	0	0	0	0	0	0	0	0	0	0	0
Solyc01g056330.1	0	0	0	0	0.26	0	0	0	0	0.23	0	0	0	0.06	0	0	0	0.11	0	0	0	0.54	0	0.28	0	0.06	0.51	0.31	0	0
Solyc01g056340.2	10.31	10.2	9.98	15.45	14.65	13.49	10.98	14.55	13.81	11.71	12.13	9.55	10	8.74	7.16	11.78	10.71	11.41	14.83	16.53	12.52	10.83	15.81	12.46	9.92	11.47	10.42	12.31	10.84	11.37
Solyc01g056350.1	30.81	27.74	41.48	51.73	41.07	33.86	38.53	42.4	62.98	65.81	81.85	123.59	34.36	15.5	43.38	36.19	27.43	34.15	36.05	48.88	49.97	78.14	80.17	77.55	32.66	47.95	34.52	24.53	29.66	30.39
Solyc01g056360.2	0	0	0	0	0	0	0	0	0	0	0	0	0	0	0	0	0	0	0	0	0	0	0	0	0	0	0.12	0	0	0
Solyc01g056480.2	5.43	6.49	5.5	7.22	4.99	5.72	4.15	4.95	11.16	8.16	9.01	8.17	4.19	2.99	3.86	28.89	20.45	32.55	29.34	25.87	11.6	7.39	13.15	9.2	9.08	14.31	7.71	24.01	7.12	5.48
Solyc01g056490.1	0.01	0	0	0	0	0	0	0.01	0	0	0	0	0	0	0	0.01	0.02	0	0	0	0	0	0	0	0	0	0	0	0	0
Solyc01g056520.2	15.27	14.83	14.5	25.59	22.04	20.95	12.14	14.22	16.39	16.49	15.51	8.73	11.74	12.39	13.79	13.25	11.63	12.77	21.67	16.73	13.62	11.02	18.58	12.53	27.64	19.46	19.86	13.73	15.11	11.11
Solyc01g056560.1	0	0	0	0	0	0	0	0	0	0	0	0	0	0	0	0	0	0	0	0	0	0	0.09	0	0	0	0	0	0	0
Solyc01g056570.2	15.13	15.46	15.72	28.36	23.31	21.95	15.05	16.95	18.45	19.09	15.24	19.88	14.31	8.81	14.77	14.23	10.27	14.54	18.43	15.76	17.23	12.62	16.78	10.82	13.61	13.67	13.36	11.64	9.59	13.57
Solyc01g056580.2	0.08	0.06	0.08	0.2	0.08	0.11	0.02	0.17	0.2	0.08	0.07	0.16	4.3	1.94	2.75	0	0	0	0.02	0.08	0	0	0	0	0	0	0	0	0.04	0
Solyc01g056600.2	2.97	5.85	5.66	6.96	5.33	4.07	2.41	5.95	8.43	5.17	6.74	5.43	4.94	2.84	4.31	4.39	2.63	4.43	5.4	4.89	2.01	2.06	4.17	5.38	4.9	4.78	3.47	3.53	2.61	2.52
Solyc01g056610.1	0.34	0.93	0.94	1.01	0.32	0.32	0.1	1.07	2.55	0.28	1.11	0.8	0	0.5	1.46	0.21	0.88	1.14	1.02	1.35	2.2	0.23	0	0.23	0.3	0.4	0.75	0.1	0.52	0
Solyc01g056620.2	8.41	7.94	6.66	9.88	8.84	11.61	11.2	13.43	11.02	13.92	13.49	10.84	11.62	12.7	8.76	7.48	8.94	8.96	10.24	10.49	14.85	15.33	14.84	12.71	12.29	12.46	15.34	10.28	9.4	8.98
Solyc01g056670.1	0	0	0	0	0	0	0.27	0	0	0	0.13	0	0	0.26	0	0	0	0	0	0.32	0	0	0	0	0	0	0	0.14	0	0
Solyc01g056690.2	16.02	13.93	14.62	14.87	14.9	16.77	15.16	15.17	13.61	6.62	5.92	3.29	4.49	2.87	2.53	12.07	9.66	13.33	13.4	11	11.15	5.46	5.01	6.04	4.37	4.59	3.29	9.66	4.85	7.76
Solyc01g056720.2	38.83	46.66	43.71	45.77	42.49	41.64	39.74	36.82	43.65	43.28	44.61	55.39	42.92	45.12	41.87	38.88	34.36	36.95	43.1	40.89	36.28	38.66	60.36	52.72	64.21	46.2	58.12	41.28	50.29	41.92
Solyc01g056730.1	9.95	11.33	8.35	10.02	9.68	9.63	5.66	8.31	10.76	7.74	10.14	6.34	6.38	3.42	3.95	0	0	0	0	0	0	0	0	0	0	0	0	0	0	0
Solyc01g056740.1	5.7	4.83	5.74	6.74	6.46	6.98	6.28	7.36	8.44	8.8	10.09	7.98	2.8	3.06	2.3	0	0	0	0	0	0	0	0	0	0	0	0	0	0	0
Solyc01g056750.1	4.32	5.1	5.32	7.2	4.79	5.96	5.57	6.36	6.39	6.8	6.77	3.52	2.31	2.18	3.23	0	0	0	0	0	0	0	0	0	0	0	0	0	0	0
Solyc01g056760.2	8.56	8.62	8.03	11.58	9.7	10.43	10.91	10.82	12.52	8.69	9.64	8.11	6.53	8.01	3.5	0	0	0	0	0	0	0	0	0	0	0	0	0	0	0
Solyc01g056770.1	8.39	6.52	6.2	8.64	12.38	11.72	15.58	11.31	14.69	10.55	16.06	8.98	4.45	6.12	4.69	0	0	0	0	0	0	0	0	0	0	0	0	0	0	0
Solyc01g056780.2	171.68	175.01	156.42	122.8	157.67	139.17	271.49	236.48	167.21	101.85	115.14	115.75	63.79	52.14	14.59	247.4	319.71	232.26	219.24	235.59	295.24	160.21	138.8	186.39	45.16	104.07	80.25	179.4	93.98	178.15
Solyc01g056790.2	2.26	3.49	3.19	1.86	2.56	1.92	1.29	3.36	3.41	3.58	5.37	3.38	3.58	1.68	2.65	3.9	2.79	3.27	4.19	4.1	1.84	1.74	4.51	2.2	2.92	2.47	1.69	3.64	2.04	1.55
Solyc01g056800.1	4.31	3.23	3.53	1.93	3.21	4.48	5.43	5.42	4.78	6.2	6.2	6.28	5.9	4.05	1.82	6.87	6.03	7.9	4.82	4.84	6.27	5.24	11.01	6.53	7.9	8.84	5.79	7.4	5.63	8.11
Solyc01g056810.2	11.2	11.77	11.05	10.74	10.4	9.47	19.15	18.77	11.93	12.39	14.82	12.01	13.61	15.49	8.49	14.26	16.22	18.31	17.22	20.12	21.59	28.66	21.09	18.88	20.46	23.57	21.19	18.56	20.12	23.78
Solyc01g056820.1	0.13	0	0	0.2	0.08	0.08	0	0.09	0.27	0.18	0.31	0.04	0	0	0.04	0.08	0.09	0	0.25	0.12	0	0	0.76	0	0.32	0.19	0.21	0.81	0	0
Solyc01g056830.2	4.58	5.01	4.01	4.82	2.97	4.15	4.02	5.55	2.92	5.58	5.86	4.31	2.47	4	2.32	5.26	5.31	5.52	7.28	7.23	3.64	3.93	8.87	4.89	4.6	5.82	6.21	4.91	4.93	2.46
Solyc01g056850.2	8.85	6.84	7.06	4.72	4.33	6.18	10.54	9.54	9.97	17.64	12.06	8.62	13.52	8.96	5.6	6.68	7.62	6.39	5.17	6.83	4.04	13.2	7.41	15.68	6.85	29.03	9.88	10.5	11.4	13.23
Solyc01g056860.1	0	0	0	0	0	0	0	0	0	0	0	0	0	0.12	0.14	0	0	0	0	0	0	0	0	0	0	0	0	0	0	0
Solyc01g056880.1	0	0	0	0	0	0	0	0	0	0.1	0	0	0	0	0	0.11	0	0	0	0.25	0	0	0.12	0.12	0	0	0	0	0.11	0
Solyc01g056890.1	0.13	0	0.13	0	0	0.06	0.06	0	0	0	0.11	0	0	0.39	0.06	0	0.19	0	0.21	0.04	0	0	0	0	0.17	0	0.85	0.12	0	0.05
Solyc01g056930.1	0	0	0	0	0	0	0	0	0	0	0	0	0	0	0	0	0	0	0	0	0	0	0.09	0	0	0.17	0	0	0	0
Solyc01g056940.2	252.41	236.02	243.13	203.47	173.84	211.49	315.4	220.92	227.18	194.03	152.99	212.67	306.92	395.32	260.23	284.1	330.93	239.97	188.91	193.79	194.33	188.37	198.75	196.85	170.4	227.9	163.69	179.58	262.11	187.97
Solyc01g056970.1	0	0	0	0	0	0	0	0	0	0	0	0	0	0	0	0.47	0	0	0	0.18	0	0	0.74	0.66	0	0.34	0.24	0	0	0
Solyc01g056980.2	23.39	18.68	21.74	25.66	17.27	20.81	19.8	20.12	34.42	26.39	28.32	21.83	30.38	36.94	40.27	16.25	16.91	16.51	20.46	18.18	19.86	29.68	27.32	20.91	31.47	18.68	25.68	23.44	38.4	24.91
Solyc01g056990.2	0.78	0.46	0.4	0.38	0.13	0.17	1.6	0.62	0.23	0.32	0.22	0.32	0.33	0.47	0.73	0.95	1.6	0.54	0.7	0.3	1.04	0.94	0.3	0.67	0.38	0.45	0.3	0.6	0.71	1.41
Solyc01g057000.2	0	0.03	0.03	3.44	0.78	1.72	0.36	0.07	6.64	40.89	26.39	32.59	79.81	44.86	197.56	0.09	0.1	0	0.85	0.07	0.03	41.14	70.33	26.72	110.91	125.07	323.9	11.78	28.18	7.88
Solyc01g057020.2	16.28	19.57	17.79	19.42	21.27	20.73	15.59	15.51	22.91	14.33	13.71	10.64	9.24	6.4	9.71	18.9	9.51	14.41	20.9	13.77	7.77	1.21	7.06	6.67	4.65	6.55	5.97	10.88	5.81	3.28
Solyc01g057030.1	1.34	0.5	0.89	1.1	0.35	0.93	1.1	0.26	0.63	0.1	1.97	0.87	0	0	1.34	1.59	0.96	1.44	1.31	1.37	0.91	0	1.41	0	0.11	0.21	0.23	0.34	0.45	0
Solyc01g057040.2	15.9	17.01	17.12	16.39	19.76	19.51	22.96	24.73	17.13	14.33	13.05	13.12	16.64	14.29	9.17	14.5	16.85	16.48	20.72	19.79	21.04	12.9	16.46	16.57	15.48	16.56	16.53	14.49	15.5	22.06
Solyc01g057080.1	2.17	0.31	0.23	0	0	0	0.27	0	0	0	0.13	0	35.53	63.01	8.89	0.35	1.03	0	0	0.21	0	0	0	0	0	0	0	66.28	248.69	19.09
Solyc01g057090.2	8.3	10.68	10.35	16.26	16.1	16.61	18.76	17.17	18.92	17.68	16.51	16.13	14.01	15.82	13.8	11.22	9.93	10.94	18.65	15.38	20.11	20.07	25.46	19.35	20.18	15.03	17.6	13.77	15.69	19.97
Solyc01g057100.1	0	0	0	0	0	0	0	0	0	0	0	0	0	0	0	0	0	0.08	0	0	0	0	0	0	0	0	0	0	0	0
Solyc01g057150.1	0.37	0.38	0.38	0.1	0.18	0.61	0.66	0.78	0.95	0.93	0.41	0.84	0.97	1.14	1.92	0.17	0.18	0.15	0.3	0.39	0.34	0	0	0	0	0.81	0.62	0	0.26	0
Solyc01g057160.1	2.92	1.71	3.72	2.58	2.82	2.68	2.18	5.42	2.24	4.95	3.31	3.78	2.02	3.72	5.98	0.95	0.38	0.54	0.63	1.35	0.48	0	2.71	1.06	1.38	1.68	0	0.47	0.83	0
Solyc01g057170.2	5.58	4.38	4.96	12.22	20.89	17.04	23.95	18.21	72.5	168.18	250.25	93.96	153.22	136.57	201.12	0.95	1.17	5.29	9.95	6.21	1.42	113.21	34.22	88.43	50.54	155.7	104.54	17.03	25.61	12.06
Solyc01g057200.2	19.53	21.63	22.34	23.5	29.46	22.37	35.91	40.66	26.87	41.06	40.03	49.75	10.7	7.49	6.23	32.74	33.33	26.04	41.94	39.99	39.25	42.59	68.97	52.53	23.96	30.51	21.68	35.98	20.06	30.85
Solyc01g057210.2	34.58	42.58	35.46	60.55	48.02	46.15	35.63	36.61	38.26	38.67	35.18	32.2	11.39	7.42	6.01	41.1	30.74	36.75	56.04	48.63	49.11	44.46	38.36	48.69	37.38	34.16	26.04	32.91	19.34	33.14
Solyc01g057220.2	0	0	0	0	0	0	0	0	0	0	0	0	0	0	0	0	0	0	0.02	0	0	0	0	0	0	0	0	0	0	0
Solyc01g057260.2	2.7	2.19	2.27	3.33	4.64	5.06	6.25	8.8	3.97	1.84	3.83	4.04	3.93	3.57	1.13	1.16	0.39	0.82	0.99	0.34	0.72	0.31	0.28	0.23	0.66	0.36	0.64	0.45	0.1	0.27
Solyc01g057270.2	0.76	0.72	0.73	2.35	3	3	1.32	1.11	1.15	2.25	1.26	1.02	0.89	0.7	0.44	5.66	4.36	5.15	10.57	9.31	8.1	13.84	15.32	10.47	9.67	10.08	7.41	4.94	7.61	10.77
Solyc01g057280.1	0	0	0	0	0	0	0	0	0	0	0	0	0	0	0	0	0	0.03	0	0.03	0.19	0	0	0	0	0.04	0	0	0.08	0.03
Solyc01g057300.1	0.17	0	0.12	0	0	0.11	0	0	0	0	0	0	0	0	0	0	0	0	0	0	0	0	0	0	0	0	0	0	0	0
Solyc01g057310.2	1.37	1.09	0.85	0.75	0.88	0.88	3.1	1.33	0.74	0.41	0.6	0.31	0.29	0.41	0.09	1.69	2.03	1.43	0.78	0.94	1.37	0.56	0.27	0.72	0.44	0.83	0.33	1.36	1.21	0.56
Solyc01g057320.1	0.73	0.59	0.24	0.17	0.35	0.38	0.6	0.59	0.22	0.08	0.23	0.2	0.07	0.08	0.02	0.72	0.37	0.76	0.18	0.21	0.33	0	0.12	0.1	0.04	0.04	0.04	0.34	0.02	0.13
Solyc01g057330.1	0	0	0	0	0	0	0	0	0	0.06	0	0	0	0.06	0	0	0	0	0.05	0	0	0	0	0	0	0.06	0	0	0	0
Solyc01g057340.2	22.93	14.59	21.46	16.75	16.51	18.74	27.89	28.84	31.59	35.37	30.99	20.8	37.24	43.74	41.38	20.19	26.64	27.49	27.63	27.06	32.03	38.19	46.11	37.24	47.01	35.4	34.97	39.38	38.26	48.23
Solyc01g057380.1	0	0	0	0	0	0	0	0	0	0	0	0	1.51	0	0	0	0	0	0	0	0	0	0	0	0	0	0	0	0	0
Solyc01g057390.2	0	0	0	0	0	0	0	0	0	0	0	0	0	0	0	0	0	0	0.21	0	0	0	0	0	0	0.04	0	0	0	0
Solyc01g057400.1	0	0	0	0	0	0	0	0	0	0	0	0	0	0	0	0	0	0	0	0	0	0	0.56	0	0	0	0	0	0	0
Solyc01g057430.2	15.83	8.95	12.81	12.39	8.43	6.06	20.41	13.66	29.76	48.61	48.39	25.38	24.75	20.57	17.01	9.86	13.29	16.58	17.95	10.5	10.27	57.26	29.99	31.29	46.78	52.37	34.82	14.58	14.34	21.4
Solyc01g057440.2	1.21	2.88	2.28	2.05	6.19	2.32	0.55	3.1	5.51	3.08	3.69	2.48	0.64	0.54	1.94	2.82	1.07	2.46	1.4	1.54	0.45	0	2.34	1.76	0.33	1.6	0.12	1.02	1.92	0
Solyc01g057460.2	40.71	44.41	42.49	64.06	39.76	54.99	50.24	38.6	71.95	41.3	30.86	41.08	57.35	90.08	48.34	37.33	32.49	43.74	53.8	44.59	53.98	54.91	51.1	47.06	65.41	65.83	54.13	40.45	55.46	45.13
Solyc01g057470.1	0	0	0	0	0	0	0	0	0	0	0	0	0	0	0	0	0	0	0	0	0	0	0	0	0	0	0	0	0.42	0
Solyc01g057480.1	0.52	0.37	0.08	0.11	1.04	0.44	0.7	0.85	0.35	0	0.16	0	0.38	0.46	0.42	0	0	0	0	0	0	0	0	0	0	0	0	0	0	0
Solyc01g057490.2	1.15	1.79	0.91	4.23	2.73	2.43	6.08	3.26	4.06	8.69	3.67	5.32	5.14	5.47	6.35	1.99	2.84	3.07	6.93	5.74	9.17	14.61	10.21	10.73	13.73	10.23	8.81	5.27	7.44	7.21
Solyc01g057520.2	5.27	3.63	4.31	4.56	4.65	5.36	5.3	4.92	4.6	2.68	2.16	1.9	2.81	3.01	2.95	4.53	3.73	3.38	4.64	4.27	4.19	1.81	1.41	2.18	3.15	3.38	2.44	4.26	4.63	4.59
Solyc01g057540.1	0.08	0.25	0	0	0	0	0	0	0	0	0	0	0	0	0	0	0	0	0	0	0	0	0	0	0	0.07	0	0	0	0
Solyc01g057560.1	0	0	0	0	0	0.09	0	0	0	0	0	0	0	0	0	0	0	0	0	0	0	0	0	0	0	0	0	0	0	0
Solyc01g057570.2	12.98	12.6	14.98	18.73	17.52	17.74	15.89	17.75	14.65	17.63	11.94	15.76	12.75	11.68	9.55	14.23	14.52	17.85	16.43	20.44	22.23	23.68	18.69	18.03	26.27	19.35	22.79	13.13	14.89	26.7
Solyc01g057590.1	0	0	0	0.11	0.09	0.28	0.18	0	0	0.08	0	0.3	0.1	0.09	0	0	0.1	0	0	0	0	0.1	0	0	0.44	0	0	0	0	0
Solyc01g057600.2	1.32	1.49	1.5	0.54	0.92	1.43	1.08	2.36	0.43	0	0.21	0	0	0.21	0.24	1.39	1.83	0.71	0.1	1.94	1.57	0	0	0	0	0	0	1.17	0	0
Solyc01g057680.2	2.98	12.64	5.73	52.52	32.85	31.22	15.36	22.71	67.99	24.94	8.28	11.06	20.79	15.23	21.93	0.35	0.11	0.37	5.8	2.38	3.81	0.16	1.68	1.86	9.77	6.6	3.91	0.91	2.18	0.35
Solyc01g057690.1	0.18	0.37	0	0.5	0.94	0.68	0.24	0.19	0.18	0.08	0.08	0	0	0	0.36	0	0	0	0	0	0.17	0	0	0	0	0	0	0	0.33	0
Solyc01g057700.1	0.12	0	0.13	0.28	0.54	0.59	0	0.07	0.38	0.16	0	0	0.66	0.05	0.06	0	0	0	0	0	0	0	0	0	0	0	0	0	0	0
Solyc01g057710.1	0	0.14	0	0	0.13	0.26	0	0	0.55	0	0	0	0	0	0	0	0	0	0	0	0	0	0	0	0	0	0	0	0	0
Solyc01g057720.1	0	0	0	0.14	0.12	0.04	0.04	0	0	0	0	0	0	0.14	0.04	0	0	0	0	0	0	0	0	0	0	0	0	0	0	0
Solyc01g057730.1	5.74	7.38	6.63	20.34	14.9	13.87	6.43	9.07	9.84	2.68	3.2	5.68	0.84	3.51	0.99	0.37	0	0	1.15	0.42	0	0	0	0	0	0	0	0	0	0
Solyc01g057740.1	0	0	0	0	0	0	0	0	0	0	0	0	0	0	0	0	0	0	0.07	0	0	0	0	0	0	0	0	0	0	0
Solyc01g057760.2	24.74	24.61	24.36	25.47	20.33	23.13	20.35	21.18	23.38	36.39	34.89	35.48	35.7	36.2	41.76	23.94	17.57	22.45	25.28	22.46	19.47	25.55	37.16	28.89	30.36	28.4	32.34	21.69	29.21	24.21
Solyc01g057770.2	120.2	33.86	69.28	6.82	14.99	26.46	37.04	31.16	7.7	9.82	41.9	13.93	35.78	93.2	11.78	36.1	556.63	31.18	22.35	93.8	31.24	11.33	14	21.56	5.61	12.2	7.58	406.95	408.14	591.52
Solyc01g057780.2	13.29	15.14	14.96	17.55	18.85	18.26	21.26	24.9	25.97	44.93	48.25	33.25	30.89	28.96	26.83	19.3	16.73	16.96	22.65	20.81	18.55	28.75	48.67	36.7	25.17	31.52	28.7	21.9	24.65	18.8
Solyc01g057830.2	248.04	254.84	241.8	262.11	344.39	294.81	341.05	389.7	276.26	227.41	230.91	205.18	114.51	79.37	26.42	322.26	367.1	284.22	380.07	372.24	385.34	253.83	251.64	344.57	130.69	223.2	154.63	278.78	199.82	232.39
Solyc01g057840.2	10.9	11.49	10.98	12.39	14.52	14.99	14.14	15.52	15.41	16.86	15.53	15.97	19.83	23.9	18.79	10.98	12.03	13.67	17.35	17.21	19.41	26.12	23.79	23.2	24.97	20.91	24.12	15.91	23.51	20.4
Solyc01g057850.2	6.7	8.16	7.8	8.86	9.23	9.58	4.55	7.37	10.04	7.99	9.77	7.86	5.57	5.16	7.19	6.09	3.25	5.38	7.89	5.18	3.84	2.1	5.38	3.81	4.22	3.76	3.39	5.12	3.14	2.71
Solyc01g057870.1	0	0	0	0	0.11	0	0.39	0	0	0.18	0	0	0.46	0.58	0.44	0	1.07	0	0	0	0	1.1	0	0	0	0	0	0	0	0
Solyc01g057880.1	0.01	0.03	0	0	0	0.05	0.08	0	0	0	0	0	0	0	0.04	0.09	0.01	0	0.05	0.09	0.03	0	0	0	0	0	0.03	0.04	0	0
Solyc01g057900.2	17.04	19.28	20.48	30.82	27.78	28	17.18	20.33	24.95	25.58	21.13	14.37	23.21	21.52	26.63	18.72	13.72	16.08	30.85	23.91	18.66	17.29	20.07	20.19	31.53	23.99	31.49	18.1	24.35	20.47
Solyc01g057910.2	0.33	1.07	1.16	4.21	2.69	3.18	1.83	2.08	0.79	1.26	1.3	2.04	5.7	12.79	18.06	2.49	1.27	2.74	3.25	1.19	1.17	2.33	2.15	3.45	7.5	5.79	7.06	1	0.89	0.66
Solyc01g057930.1	0	0	0	0	0.54	0	0	0	0	0	0	0	0.07	0.06	0	0	0	0	0	0	0	0	0	0	0	0	0	0	0	0
Solyc01g057940.1	0.29	0.19	0.12	0.21	0.25	0.07	0.17	0.23	0.46	0.37	0.49	0.08	0	0.16	0.59	0.14	0	0	0.12	0	0	0	0	0	0	0	0	0.07	0	0
Solyc01g057960.1	0	0.13	0	0.9	0.24	0.29	0.17	0	0.38	1.5	0.66	0.75	0.98	1.09	0.8	0.46	0	0.41	0.25	0.04	0	0	0.36	0.76	0.28	0.22	0.88	0.23	0	0
Solyc01g057970.1	0	0	0	0	0	0	0	0	0	0	0	0	0	0	0	0	0	0	0	0	0	0	0.15	0	0	0.14	0	0	0	0
Solyc01g057980.2	0	0	0	0	0	0	0	0	0	0.08	0	0	0	0	0	0	0	0	0	0	0	0	0	0	0	0	0	0	0	0
Solyc01g058010.2	11.08	10.46	12.59	5.54	7.13	8.42	8.13	10.39	11.25	11.21	14.65	9.13	15.19	15.17	16.28	9.75	23.47	13.35	11.5	15.4	5.08	5.91	8.16	5.7	6.53	7.35	7.54	16.08	10.16	9.49
Solyc01g058020.2	7.23	5.56	5.67	2.98	3.83	5.49	9.75	8.41	6.53	6.78	9.71	4.84	13.37	23.84	11.77	7.3	27.55	11.89	8.57	13.11	13.63	19.56	17.86	15.92	12.81	14.2	14.18	14.22	16.13	27.88
Solyc01g058030.1	3.16	1.21	1.19	1.28	1.73	2.89	2.75	1.25	1.78	0.83	0.32	0.88	0.25	0.07	0	1.53	1.77	1.25	1.49	1.66	1.72	0.95	0.15	0.41	0.21	1.59	0.04	0.69	0.77	3.1
Solyc01g058040.1	0.69	1.58	1.16	1.72	1.74	1.73	0.56	1.77	3.15	0.59	0.68	1.99	0	0	0.14	0.84	1.91	1.93	1.38	0.49	0.45	0.42	0	0.29	0.5	0.37	0.4	0.97	0.45	2.22
Solyc01g058060.1	0	0	0	0	0	0	0	0	0	0	0.22	0	0	0	0.24	0	0	0	0	0	0	0	0	0	0	0	0	0	0	0
Solyc01g058070.1	0	0	0	0	0	0	1.07	0	0.2	0	0	0	0.21	0	0	0	0	0	0	0	0	0	0	0	0	0	0	0	0	0
Solyc01g058080.1	0	0	0	0	0	0	0	0	0	0.2	0	0	0	0	0	0	0	0	0	0	0	0	0	0	0	0.11	0	0	0	0
Solyc01g058100.2	0.19	0	0.13	0	0	0.24	0.67	0.26	0	0	0	0	0	0.27	0	0.12	0.37	0	0	0	0.17	0	0	0.26	0	0	0	0	0	0
Solyc01g058140.2	40.33	41.02	41.87	58.29	50	53.05	34	41.68	50.65	40.69	45.83	35.21	35.09	28.89	28.57	34.31	31.13	37.03	50.44	42.09	39.15	35.18	39.63	33.11	47.44	37.06	36.43	37.71	40.43	36.41
Solyc01g058160.2	3.05	4.75	5.16	4.48	9.35	8.89	7.94	8.86	8.32	5.79	10.9	6.06	0.94	0.68	0.88	5.17	3.33	6.83	5.8	6.81	3.63	2.5	3.66	1.91	0.8	2.25	1.57	2.31	0.61	0.72
Solyc01g058170.2	3.74	5.47	5.72	5.86	13.25	10.91	18.38	18.48	12.2	9.33	13.39	11.5	1.35	1.47	1.84	7.96	8.9	10.5	9.62	9.93	14.84	14.46	12	7.75	3.84	6.4	3.01	4.92	1.78	7.05
Solyc01g058190.2	36.21	39.46	44.55	53.25	60.1	55.03	43.96	53.45	53.12	69.64	52.31	51.72	40.4	24.67	27.23	50.79	50.14	43.92	64.88	62.43	51.64	59.25	84.21	81.23	47.18	63.15	63.51	40.42	50.01	45.33
Solyc01g058200.2	0	0.13	0.39	0	0	0.12	0	0	0.13	0	0	0	0	0.28	0	0	0	0.11	0	0	0	0	0.18	0	0	0	0	0	0.17	0
Solyc01g058210.1	0	0	0	0	0	0	0	0	0	0	0	0	0	0	0	0	0	0	0.04	0	0	0	0	0	0	0	0	0	0	0
Solyc01g058230.1	0	0	0	0	0	0	0	0	0	0.61	0	0	0.25	0	0.12	0	0	0	0	0	0	0	0	0	0	0	0	0	0	0
Solyc01g058250.1	0.12	0.25	0	7.24	1.74	1.19	0.66	0	3.91	7.25	0.22	3.05	9.38	4.15	19.56	0.41	0.19	0	2.35	0.98	0.64	2.91	11.71	2.76	31.1	9.82	29.45	6.16	15.32	3.5
Solyc01g058260.2	81.01	144.2	77.42	91.92	85.33	100.14	68.27	60.31	159.86	101.26	113.19	59.96	61.1	41.87	61.68	54.41	54.9	82.88	74.01	72.58	45.94	113.58	41.49	98.89	66.85	133.89	80.49	57.47	48.86	44.02
Solyc01g058270.2	11.42	11.34	11.96	6.42	9.4	12.13	16.99	18.74	9.83	8.96	11.02	5.78	6.28	5.27	2.61	8.73	8.33	11.41	9.78	13.56	16.74	8.34	5.45	5.85	5.61	10.32	4.76	10.55	5.21	10.16
Solyc01g058280.2	79.37	84.37	84.54	67.72	80.1	89.95	83.79	84.54	112.37	85.43	76.09	59.06	111.56	103.32	90.32	76.26	77.34	85.89	84.45	73.63	81.01	101.83	94.56	91.76	89.08	104.53	99.5	77.96	107.28	77.41
Solyc01g058320.2	36.54	79.02	52.32	16.29	37.88	44.35	39.17	47.09	25.2	30.17	56.45	41.51	23.42	13.4	18.22	29.2	34.04	39.21	14.12	41.66	72.36	58.36	26.51	42.63	16.39	37.5	16.02	17.2	8.36	31.59
Solyc01g058350.1	7.01	9.51	6.99	8.29	10.31	9.77	12.2	11.21	15.9	15.84	18.73	8.55	8.15	2.96	10.19	4.82	4.27	5.22	13	5.66	5	5.39	15.84	6.77	14.06	9.58	9.31	4.82	5.15	2.94
Solyc01g058360.1	0.02	0	0	0.03	0	0.05	0	0	0	0	0	0	0	0	0	0	0	0	0	0	0	0	0	0	0	0	0	0.02	0	0.06
Solyc01g058380.1	0	0	0	0	0	0	0	0	0	0	0	0	0	0	0	0	0	0.03	0	0	0	0	0	0	0	0	0	0	0	0
Solyc01g058390.2	19.97	31.29	26.41	45.04	52.13	47.21	36.55	41.1	39.21	30.11	36.88	36.78	23.49	23.02	11.22	32.79	31.45	33.35	43.85	41.9	50.69	45.44	31.33	41.2	26.88	39.77	27.98	28.31	30.94	31.51
Solyc01g058400.1	0	0	0	0	0	0	0	0	0	0	0	0	0.28	0.12	0	0	0	0	0	0	0	0	0	0	0	0.12	0	0	0	0
Solyc01g058450.2	14.17	15.46	17.18	19.41	17.92	17.07	13.56	15.27	17.78	21.43	20.36	19.21	17.96	19.26	20.57	15.37	13.27	14.08	16.77	16.41	12.75	12.85	19.74	14.36	15.42	15.01	13.33	12.19	10.14	8.62
Solyc01g058470.1	31.31	46.14	43.32	37.85	40.18	35.94	42.41	61.43	76.89	53.36	62.67	36.24	49.52	57.58	33.17	27.45	37.14	39.53	37.99	41.64	34.8	28.03	33.86	28.04	26.21	33.52	17.12	38.58	37.95	22.46
Solyc01g058490.1	2.94	2.74	2.92	3.98	4.39	4.08	15.75	3.6	4.71	4.6	6.33	5.12	26.19	19.12	7.05	6.15	4.34	3.72	3.04	2.8	87.9	28.01	10.94	8.24	51.97	7.51	15.1	9.17	8.51	220.64
Solyc01g058500.2	27.62	19.07	16.75	27.24	22.88	23.23	80.18	35.97	17.77	17.42	28.36	42.75	90.26	97.75	40	28.04	25.64	25.1	25.43	18.51	468.23	179.41	70.16	48.96	258.39	49.26	92.14	58.36	42.47	1653.84
Solyc01g058520.2	1.96	1.56	1.85	1.94	1.81	2.17	4.91	4.48	2.01	2.18	3.26	2.34	2.15	3.92	1.98	6.96	9.97	10.79	7.76	9.21	12.81	18.38	16.44	13.31	12.88	11.22	16.43	7.37	7.51	12.51
Solyc01g058530.2	8.98	8.31	7.9	5.78	7.91	7.78	14.2	13.17	9.16	13.52	12.81	10.8	7.55	8.34	5.95	12.52	8.03	12.06	8.34	10.84	9.62	9.32	11.96	6.72	7.03	7.96	6	7.68	6.32	4.52
Solyc01g058540.2	0.18	0.07	0.1	0	0.11	0.17	0.72	0.44	0.07	0.02	0.14	0.14	0.19	0.04	0	0.36	0.34	0.5	0.15	0.32	0.17	0.67	0	0	0	0.08	0.04	0.62	0.09	0
Solyc01g058660.1	0	0	0	0	0.21	0	0	0.91	0	0	0	0.44	0.23	0.38	0	0	0	0	0	0	0	0	0	0	0	0	0	0	0	0
Solyc01g058670.2	35.43	29.05	32.05	27.38	20.73	24.12	20.16	20.82	22.41	40.65	27.87	32	18.07	9.34	23.55	26.83	22.82	25.32	25.06	20.95	17.69	29.41	25.25	31.11	38.26	36.9	38.15	22.85	27.87	23.42
Solyc01g058720.2	25.27	18.31	15.7	26.02	8.27	6.51	9.44	3.97	7.27	4.97	5.96	5.94	10.04	29.42	13.12	10.9	10.65	8.32	9.03	13.3	5.16	7.8	6.9	8.4	4.45	1.74	2.26	23.87	16.88	21.79
Solyc01g058730.2	24.11	24.54	25.56	31.4	29.21	31.19	28.38	29.95	34.6	30	31.65	24.46	29.83	30.87	32.35	24.11	19.48	21.38	26.94	26.55	25	24.5	29.18	28.35	27.22	25.93	28.62	21.67	24.01	21.04
Solyc01g059830.2	24.31	31.17	27.92	40.73	46.05	50.17	33.95	28.97	54.1	42.34	37.43	42.32	44.21	37.83	64.6	31.57	31.89	32.83	43.17	35.24	43.45	63.85	33.77	47.26	72.52	74.32	75.05	37.47	56.97	40.23
Solyc01g059850.2	0	0	0	0	0	0	0	0	0	0	0	0	0	0	0.32	0	0	0	0	0	0	0	0	0	0	0	0	0.3	0	0
Solyc01g059860.2	17.78	19.17	22.3	24.38	27.12	23.08	17.84	24.22	24.17	22.36	20.57	21.8	13.3	9.52	8.67	15.92	12.75	16.26	20.26	20.02	15.72	12.69	20.74	16.05	22.82	17.73	13.25	13.29	11.93	14.85
Solyc01g059870.2	16.39	14.08	15.93	19.11	18.71	18.39	18.24	18.62	13.94	11.29	12.42	14.71	8.81	5.78	7.57	15.83	10.05	13.54	16.01	14.01	9.73	4.63	10.41	6.31	7.04	6.96	5.07	8.13	4.88	7.38
Solyc01g059880.2	33.44	30.44	35.27	44.5	27.19	33.01	31.56	24.81	23.34	27.02	27.56	24.06	22.56	31.15	20.83	24.8	20.83	24.3	22.31	22.41	19.67	27.14	30.55	27.11	24.74	25.55	24.52	23.44	29.24	22.24
Solyc01g059900.2	0	0	0	0.1	0	0	0.15	0	0.04	0	0.08	0	0.05	0	0.04	0.6	0.08	0.11	0.5	0.09	0	0	0.08	0	0	0.15	0.33	0.16	0	0
Solyc01g059910.2	0	0	0	0	0	0	0	0	0	0	0	0	0	0	0	0	0	0	0	0	0	0	0	0	0	0	0	0.01	0	0
Solyc01g059920.2	5.07	3.17	3.88	3.38	3.2	3.34	5.66	5.07	4.13	2.57	3.36	2.51	2.49	2.51	1.95	4.59	4.46	5.37	3.72	4.29	3.22	6.21	4.39	2.9	2.33	2.88	2.85	4.21	3.18	6.13
Solyc01g059930.2	189.15	196.27	195.98	252.74	185.8	213.9	163.58	124	248.59	275.26	213.17	316.18	455.57	461.63	480.2	176.51	187.71	172.44	201.72	188.5	195.72	333.07	238.3	322.27	438.54	442.67	559.58	242.27	379.17	306.62
Solyc01g059940.2	0	0.05	0.05	0.22	0	0.14	0.04	0.15	0	1.05	0.86	1.25	1.32	0.8	0.24	0	0	0.08	0.4	0.1	0	0.29	0	0	0.35	0.08	0.18	0	0	0
Solyc01g059950.1	0.09	0	0.22	0.34	0.29	0.52	0.55	0.32	0.35	3.87	1.63	4.44	0.29	0.05	0.15	0	0	0	0	0	0	0.09	0.06	0	0	0	0.06	0.03	0	0.34
Solyc01g059960.1	0	0	0	0	0	0	0	0	0	0	0	0	0	0	0	0	0	0	0	0	0	0	0	0	0.07	0	0.03	0	0	0
Solyc01g059970.1	0.04	0	0	0	0	0	0	0	0	0	0	0	0	0	0	0	0	0	0	0	0	0	0	0	0	0	0	0	0	0
Solyc01g059980.2	0	0	0	0.02	0	0	0	0	0.02	0	0	0	0	0.01	0.02	0	0	0	0	0	0	0	0	0	0	0	0	0	0	0
Solyc01g060030.2	30.32	33.05	36.98	35.24	34.79	41.56	50.05	50.06	50.33	56.73	59.63	82.1	38.77	41.82	37.09	29.08	26.13	29.22	37.52	32.83	44.75	51.8	50.72	39.85	35.21	43.63	36.14	25.56	32.94	34.53
Solyc01g060040.2	14.55	11.94	12.76	12.58	14.83	14.38	12.89	14.96	12	12.94	12.53	12.67	14.32	11.1	10.64	12.85	12.49	14.16	14.06	14.41	12.1	11.48	18.2	12.94	13.39	11.72	13.4	13.9	16.06	16.01
Solyc01g060050.1	6.54	6.69	6.61	6.71	8.13	6.84	2.94	4.25	6.12	4.94	5.33	5.34	3.37	2.08	4.87	5.76	3.74	4.5	4.54	3.88	1.69	1.06	2.3	0.9	0.99	2.04	1.61	4.69	1.84	1.14
Solyc01g060070.2	4.11	3.89	5.1	12.97	9.09	9.29	7.64	4.78	10.94	20.33	14.55	17.1	21.38	25.75	24.56	9.41	7.36	8.09	15.49	18.5	11.16	32.4	26.64	32.93	37.33	54.02	40.02	22.19	42.31	24.6
Solyc01g060080.2	21.06	23.33	22.69	22.36	24.05	26.06	18.78	22.52	22.13	17.44	18.83	12.78	20.36	22.69	19.02	19.16	22.03	24.66	23.53	22.23	18.81	16.82	18.56	16.64	19.97	18.61	15.26	21.2	19.63	16.77
Solyc01g060090.1	11.3	14.59	13	14.51	12.5	13.87	4.49	8.85	12.81	7.98	10.19	4.88	6.48	5.69	7.34	7.53	6.06	9.46	8.83	6.24	4.51	1.62	2.33	1.5	2.72	3.83	2.01	5.24	2.3	2.15
Solyc01g060100.2	4.43	7.34	3.55	10	6.98	5.52	3.86	3.62	6.57	4.88	9.41	5.9	7.06	2.22	5.17	4.13	2.76	3.74	3.67	5.01	2.9	1.64	0.71	1.69	2.67	3.13	1.84	3.17	1.79	0
Solyc01g060130.2	13.46	12.5	16.55	21.7	16.32	17.56	16.3	13.81	12.52	38.24	37.17	55.74	10.47	6.67	12.28	25.21	23.88	24.45	26.21	37.05	30.05	42.3	78.87	57.81	64.18	31.2	42.32	18.19	13.09	22.04
Solyc01g060140.2	42.35	36.75	37.19	53.78	44.59	43.51	33.1	36.25	37.67	50	47.88	52.27	37.81	40.65	30.77	35.02	26.91	36.89	48.76	44.39	45.48	58.35	68.46	58.18	58.74	57.61	56.1	50.7	49.32	57.21
Solyc01g060150.2	0.52	0.58	0.51	0.7	0.55	0.59	0.18	0.42	0.49	0.48	0.55	0.47	0.29	0.21	0.34	0.28	0.15	0.22	0.37	0.29	0.16	0.27	0.25	0.15	0.15	0.17	0.2	0.36	0.19	0.07
Solyc01g060170.2	14.14	14.84	12.49	21.7	15.37	17.69	5.2	8.82	14.7	12.71	12.97	11.44	5.37	3.19	10.52	8.23	3.85	8.8	9.97	10.66	3.28	1.78	3.57	4.51	3.76	4.02	2.71	8.35	4.11	5.31
Solyc01g060180.2	44.31	44.03	49.85	64.15	83.86	69.25	55.75	57.6	49.59	30.22	39.6	32.35	16.07	15.38	8.17	57.72	49.65	56.19	74.86	90.16	86.87	40.45	50.89	29.93	21.29	24.7	16.25	62.29	31.84	50.81
Solyc01g060190.1	0	0	0.06	0	0	0	0.1	0	0.08	0	0	0	0	0.05	0	0.05	0.05	0.04	0.04	0.04	0.15	0	0	0.11	0.07	0.21	0.03	0	0.15	0
Solyc01g060200.1	0.23	0.34	0.41	0.96	0.7	0.66	1.3	1.09	1.36	2.64	1.68	1.55	2.62	1.98	0.69	1.32	1.81	2.17	2.67	2.79	1.51	2.12	2.64	1.95	2.8	2.79	2.31	2.05	1.63	3.24
Solyc01g060210.2	6.22	6.81	7.37	6.62	7.86	7.59	9.87	12.63	8.6	5.33	9.47	4.64	19.27	14.54	7.33	0	0	0	0	0	0	0	0	0	0	0	0	0	0	0
Solyc01g060240.2	181.64	172.05	178.6	33.26	88.45	78.39	132.62	106.99	55.52	21.5	34.35	24.09	42.63	42.75	90.08	126.77	133.3	163.75	40.65	89.28	138.43	52.85	23.54	38.55	120.34	46.3	87.88	80.15	39.85	97.19
Solyc01g060250.2	6.17	6.46	7.71	6.89	7.3	6.68	6.58	6.51	7.21	7.42	11.49	7.14	4.72	1.29	6.71	5.99	4.9	6.28	4.84	5.67	4.1	1.74	7.9	2.96	3.3	3.92	2.36	2.35	2.42	3.14
Solyc01g060260.2	0.03	0.24	0.06	0.16	0.33	0.33	0.1	0	0.12	0	0	0	1.15	0.2	1.14	0.29	0.39	0.05	0.14	0.12	0.19	0	0	0.12	0.57	0.2	0.46	0.13	0.16	0
Solyc01g060270.1	0	0	0.04	0	0	0	0	0	0	0	0	0	0	0.06	0.27	0	0.02	0	0	0	0	0	0	0	0	0	0	0	0.07	0
Solyc01g060280.2	11.69	11.95	12.99	17.76	13.51	13.49	9.72	10.86	14.53	15.85	12.64	10.84	16.12	12.28	18.21	11.41	9.87	10.27	15.1	12.82	12.99	11.2	15.68	12.99	19.93	16.67	17.9	13.23	15.7	15.13
Solyc01g060380.1	0	0	0	0	0	0	0	0	0	0	0	0	0	0	0	0.05	0	0	0.04	0.11	0	0	0.05	0	0	0	0	0	0	0
Solyc01g060390.1	0	0	0	0	0	0	0	0	0	0	0	0	0	0	0	0	0.07	0.06	0	0	0	0	0	0	0	0	0	0	0	0
Solyc01g060410.2	0.99	0.84	0.53	0.08	0.28	0.36	2.12	1.39	0.39	0.26	0.58	0.49	0.13	0.14	0	1.26	1.62	1.71	0.65	0.89	1.08	0.45	0.44	0.25	0.22	0.17	0.07	0.8	0.11	0.41
Solyc01g060420.2	0.45	0.89	0.38	0	0	0.17	0	0	0	0.15	0.08	0.09	0	0	0	0.08	0	0.15	0	0	0.34	0	0.09	0	0.08	0	0.17	0.08	0	0
Solyc01g060440.1	0	0	0	0	0.37	0	0.09	0	0	0	0	0	0	0	0	0	0	0	0	0	0	0	0	0	0	0	0	0	0	0
Solyc01g060450.2	0.97	0.56	1.09	0.18	0.49	0.26	1.06	1.29	0.39	0	0.24	0.71	0.4	1.47	0.38	0.55	1.11	1.2	0	0.11	0.05	0.32	0.05	0	0.17	0.57	0.31	0.45	0.48	0.21
Solyc01g060460.1	0.03	0	0	0	0	0	0.06	0.02	0.02	0	0.02	0	0	0	0.04	0	0.02	0	0.02	0	0.02	0	0	0	0.02	0	0	0.02	0	0
Solyc01g060470.2	65.81	63.35	71.64	100.08	70.71	76.11	63.05	65.14	66.11	93.69	81.76	77.68	75.17	85.29	85.09	65.29	52.63	58.57	77.35	68.68	62.91	81.37	114.76	87.09	104.21	89.14	90.52	64.14	84.89	59.87
Solyc01g060490.2	0.07	0.14	0	0	0	0	0.13	0	0	0	0	0	0	0	0	0.26	0	0.06	0.06	0	0.2	0	0	0	0.06	0	0.07	0	0	0.31
Solyc01g065490.2	19.33	19.26	17.16	22.54	21.51	21.84	19.7	22.6	38.41	57.08	56.78	37.26	72.47	59.86	58.72	67.21	61.66	66.84	109.52	89.67	84.13	154.73	140.93	159.26	225.07	225.46	257.92	94.44	153.51	99.22
Solyc01g065500.2	2.58	2.42	3.02	0.75	1.03	1.28	3.37	3.06	0.97	0.38	0.89	0.94	0.65	1.03	0.15	1.59	1.94	1.44	0.24	0.93	0.29	0.06	0.17	0.02	0.08	0.13	0.09	1	0.44	0.14
Solyc01g065510.2	11.12	9.61	9.56	0.24	1.41	2	13.13	8.24	0.39	0.41	1.41	2.31	1.35	2.79	0.33	12.43	26.88	11.19	1.21	4.16	1.9	0.41	0.21	0.96	0.05	0.81	0.36	15.87	4.51	10.51
Solyc01g065530.2	12.34	10.06	12.33	5.85	8.94	15.83	14.9	12.46	3.77	5.55	12.33	10.38	17.29	15.11	16.85	9.49	44.91	5.49	3.38	6.03	5.61	2.63	4.41	4.37	2.82	3.29	2.56	33.64	36.76	27.69
Solyc01g065540.2	10.63	10.9	12	10.79	11.06	12.29	10.25	15.23	10.64	8.31	12.18	11.78	5.19	4.41	4.1	8.67	6.32	9.12	7.87	7.97	6.57	4.01	7.2	6.21	6.4	6.05	4.45	8.51	5.73	6.14
Solyc01g065550.2	17.48	16.08	17.52	15.85	18.7	21.74	23.07	20.08	20.5	20.11	23.69	27.23	18.11	19.11	17.37	13.84	25.74	15.99	16.56	22.96	20.32	23.01	22.71	18.28	24.54	19.03	15.99	20.46	17.18	30.12
Solyc01g065560.2	5.67	5.16	4.81	3.98	4.99	5.31	5.26	4.42	4.62	6.13	4.59	6.29	7.17	6.27	8.55	5.47	4.15	5.07	5.86	4.13	3.31	3.55	5.54	2.62	4.68	4.14	5.73	4.34	4.46	3.5
Solyc01g065570.2	0.1	0.05	0	0.2	0	0.02	0.54	0	0.21	0.08	0	0.1	0.19	0.31	0.15	0.14	0.02	0.13	0.08	0.07	0.05	0.2	0.7	0	0.05	0.02	0.14	0.02	0.16	0
Solyc01g065580.2	17.59	19.61	22.19	20.04	19.51	22.79	19.7	20.41	21.15	26.76	19.29	23.21	23.99	25.33	17.11	20.5	17.08	21.14	23.13	19.12	17.53	19.87	28.7	22.02	15.36	23.82	18.42	15.87	20.16	18.06
Solyc01g065680.2	2.37	3.21	3.89	1.08	2.72	2.33	4.88	7.15	2.04	2.44	5.62	6.24	2.16	1.3	1.13	0	0	0	0	0	0	0	0	0	0	0	0	0	0	0
Solyc01g065690.2	6.5	6.37	5.79	6.27	4.51	4.66	3.4	6.29	3.07	4.7	3.46	5.95	4.5	6.02	11.93	6.34	4.79	6.65	7.29	6.33	2.9	2.87	8.34	3.31	47.59	6.17	26.49	7.98	5.29	7.83
Solyc01g065700.2	3.48	1.23	3.09	0.3	0.07	0.12	0.06	0.19	0.02	0.07	0.02	0.11	0.04	0.28	0.04	1.42	1.77	1.52	0.64	1	0.56	0	0	0.25	0.65	0.31	0.1	3.64	0.39	0.46
Solyc01g065710.2	6.38	5.52	6.26	5.93	7.65	8.41	12.19	8.53	7.16	7.21	7.84	5.94	7.23	5.78	3.44	11.17	12.13	10.66	11.17	11.67	17.42	16.06	16.17	15.17	15.71	15.73	12.64	6.15	10.29	19.68
Solyc01g065720.2	12.78	13.94	13.45	16.91	14.44	15.38	9.89	11.45	16.35	19.31	17.95	13.97	22.01	19.24	30.25	11.62	10.53	12.08	14.72	14.3	12.14	14.18	16.74	11.31	31.88	21.27	21.09	14.78	18.76	12.1
Solyc01g065740.2	0.3	0.38	0.41	0.16	0.49	0.31	0.47	0.77	0.6	0.75	0.58	0.45	0.42	0.46	0.86	0.34	0.46	0.55	0.71	0.7	1.19	0.65	0.45	0.19	0.79	0.7	0.79	0.38	0.65	0.71
Solyc01g065750.2	5.88	7.31	9.56	5.07	12.11	9.54	11.33	11.9	9.57	12.99	20.1	18.02	3.92	3.41	2.89	0.05	0.11	1.31	0.35	0	1.05	0	2.95	0.56	0	0.05	0.87	0.55	0.45	0.94
Solyc01g065770.1	0.07	0.28	0.21	1.89	0.52	0.71	0.85	0.14	1.11	2.61	0.18	0.48	0.14	0	0.4	2.62	0.4	1.81	3.17	1.75	1.51	0	5.97	0.84	1.34	0.95	1.16	1.37	0.31	0
Solyc01g065780.1	0	0.67	0.68	2.33	1	1.36	0.23	0.14	2.27	0.98	0.46	0	1.1	0	0.26	1.08	0.25	2.84	3.31	4.01	0	0	2.62	0.67	1.87	1.37	1.24	1.68	0	1.14
Solyc01g065790.1	0.64	0.25	0.17	0.27	0.23	0.31	0	0	2.25	0.27	0	0.82	0	0.14	0.24	1.87	0.32	0.68	3.26	2.21	0.6	0.49	1.87	0.17	0.95	0.28	0.08	0.82	0.45	0.64
Solyc01g065800.1	0.65	0	0.1	0.21	0.36	0.71	0.17	0.2	1.53	0.47	0.83	0	0	0	0.09	1.29	0	0.86	2.53	1.24	0	0	2.33	0.58	0.75	0.08	0.09	0.78	0	0
Solyc01g065810.1	0.07	0.34	0	1.11	1.01	0.06	0.53	0.14	1.49	0.72	0.12	0	0	0	0	2.07	0.84	0.83	3.09	0.74	0.12	0	0.89	0.07	0.12	0.23	0	0.24	0	0
Solyc01g065820.1	0.22	0	0.23	0.12	0.42	0.21	0	0	1.56	0.37	0.48	0.55	0.11	0	0.54	0.5	0	0.27	0.09	0.91	0.2	0	1.77	0.34	0.1	0.48	0.21	0.3	0.2	0
Solyc01g065830.1	0	0	0	0	0	0	0	0	0	0	0	0	0	0	0	0.27	0.1	0.46	0.81	0.73	1.28	2.67	0.85	2.54	1.95	0.86	2.3	0.32	0.27	0
Solyc01g065840.2	10.77	11.96	12.74	11.79	11.29	10.35	14.65	15.35	16.09	20.35	22.48	16.25	12.79	10.49	11.14	9.52	7.91	11.66	12.87	11.37	12.89	19.48	23.72	15.8	19.82	17.82	14.73	8.02	8.11	10.09
Solyc01g065960.1	0.34	0.44	0.45	0.48	0.33	0.25	0.54	0.18	0.26	0	0	0.52	0	0	0	0	0	0.43	0	0.36	0	0.09	0	0	0	0	0	0.16	0	0
Solyc01g065980.2	19.95	23.01	26.21	72.29	50.03	54.51	31.4	31.78	38.41	52.3	61.28	104.12	106.6	87.41	80.46	30.85	24.36	31.06	44.91	32.66	44.29	31.2	39.59	26	41.85	66.38	66.25	25.34	27.65	31.14
Solyc01g065990.1	0.16	0.65	0	0.18	0.3	0.45	0.36	0.42	0.33	0.47	0.35	0.73	0.67	0.42	0.32	0.59	0.16	0	0	0	0.66	0.8	0	0	0.14	0	0.15	0.88	0.15	0.38
Solyc01g066000.1	0	0	0	0	0	0	0	0	0	0	0	0	0	0	0	0	0.29	0.05	0	0	0	0	0.11	0	0	0	0	0	0	0
Solyc01g066010.1	0	0	0	0	0.04	0	0.08	0.1	0.14	0	0.04	0	0.1	0	0	6.43	2.63	4.05	23.95	13.2	8.01	5.3	8.42	8.47	17.54	8.53	7.52	3.47	7.31	2.18
Solyc01g066020.1	0.06	0.05	0	0	0.1	0	0.06	0	0.12	0	0.06	0.02	0	0	0	1.09	0.71	1.51	0.87	1.7	2.23	2.79	1.25	1.88	0.21	0.69	0.34	1.24	0.23	2.32
Solyc01g066030.1	0	0	0	0	0.05	0	0	0	0	0	0	0	0	0	0	0	0	0	0	0	0	0	0	0	0	0	0	0	0	0
Solyc01g066040.2	0.11	0	0.24	0.7	0	0	0.41	0	0.24	0.19	1.07	1.57	0.6	1.71	0.45	0.79	1.17	0.67	0.19	0.48	0	0.74	0.44	0.12	2.21	1.3	6.55	0.95	0.42	0
Solyc01g066050.2	34.33	30.62	30.13	30.43	24.66	27.18	23.93	23.08	23.26	25.56	18.93	19.86	29.62	36.22	36.28	32.11	25.85	28.51	30.61	28.06	28.56	26.08	29.56	22.99	46.28	30.77	40.34	41.67	54.52	34.24
Solyc01g066060.2	10.54	13.84	15.43	15.6	13.97	15.05	13.98	16.77	13.5	19.7	20.22	25.25	12.82	11.79	11.3	13.27	10.23	13.17	15.95	14.98	15.33	21.89	30.34	26.95	26.02	26.67	22.87	9.16	11.58	12.11
Solyc01g066070.2	0	0	0	0	0	0	0	0	0	0	0	0	0	0	0	0	0	0	0	0	0	0	0	0	0	0	0.03	0.03	0	0
Solyc01g066080.1	0	0	0.05	0	0	0	0	0	0	0	0	0.21	0	0	0	0	0	0	0	0	0	0.41	0	0	0	0	0	0	0	0
Solyc01g066100.1	0	0	0	0	0	0	0.05	0	0	0	0	0	0	0	0	0	0	0	0	0	0	0	0	0	0	0	0	0	0	0
Solyc01g066110.1	0	0	0	0	0	0	0.06	0	0	0	0	0	0	0	0	0	0	0	0	0	0	0	0	0	0	0	0	0	0	0
Solyc01g066130.1	0	0	0	0	0	0	0	0	0	0	0	0	0	0	0	0	0	0	0	0	0.57	0	0	0	0.83	0	0	0	0	0
Solyc01g066140.1	0	0	0	0	0	0	0	0	0	0	0	0	0	0	0	0	0	0	0	0	0	0	0.33	0	0.06	0.03	0	0	0	0
Solyc01g066160.1	0	0	0	0.1	0	0	0	0	0	0	0.16	0	0.09	0.31	0.36	0.08	0.26	0.37	0	0.06	0.5	0	0	0.37	1.28	1.25	2.47	0	0.58	0
Solyc01g066190.1	0	0	0	0	0	0	0	0	0	0.27	0.15	0	0.34	0.57	0	0.45	0	0	0.54	0.11	0.15	0	1.02	1.26	0.81	0.43	1.09	0.15	0.38	0
Solyc01g066200.1	2.84	6.27	2.67	10.25	6.75	7.8	8.96	8.47	10.38	12.34	15.46	22.98	4.82	11.74	4.54	11.72	7.54	13.99	7.29	5.88	3.72	20.63	23.54	26.94	15.93	11.1	16.46	7.14	14.59	2.5
Solyc01g066230.1	0	0	0	0	0	0	0	0	0	0.04	0	0	0	0	0	0	0	0.08	0	0	0	0	0	0	0	0	0	0	0	0
Solyc01g066260.2	1.84	2.83	2.42	8.88	2.36	4.7	5.82	8.19	8.83	17.2	9.31	19.46	2.3	1.21	1.32	0.44	0	0.56	0.08	0.27	0.18	0	0.05	1.71	0	0	0	0	0	0
Solyc01g066270.2	3.16	3.57	1.46	2	1.44	4.42	4.32	2.63	4	6.11	6.06	5.67	0.69	3.88	0.37	4.16	2.06	4.21	1.31	0.92	0.22	1.6	0.86	3.63	1.69	1.35	1.12	0.65	2.26	0
Solyc01g066290.2	3.37	6.64	4.37	15.18	14.35	12.7	7.49	7.46	18.02	21.74	22.82	23.07	3.09	4.26	4.72	12.17	3.94	11.83	3.84	2.65	2.37	12.17	2.57	9.02	2.86	5.95	2.92	3.26	2.64	0.47
Solyc01g066300.1	1.17	1.52	1.54	2.98	5.95	3.1	2.65	4.38	7.29	3.98	3.69	3.61	2.81	2.08	1.18	0	1.16	0.99	0	0	0	0	0	0	0	0.26	0.28	0	0.27	0
Solyc01g066310.2	37.88	45.78	42.64	62.57	58.78	63.45	48.14	50.23	74.39	43.66	45.66	30.06	44.19	32.87	32.43	44.86	36.19	51.44	81.36	64.36	50.53	30.6	22.76	31.47	35.69	32.61	28.55	44.06	32.28	40.66
Solyc01g066340.2	26.39	19.01	26.2	22.34	28.64	29.7	15.64	19.83	33.36	29.37	36.75	31.29	34.13	33.35	50.96	0	0	0	0	0	0	0	0	0	0	0	0	0	0	0
Solyc01g066360.2	0.02	0	0	0	0	0	0	0	0	0	0	0	0	0	0	0	0	0	0	0	0	0	0.01	0	0	0	0.33	0.12	0	0
Solyc01g066420.2	0	0	0	0.03	0.02	0	0	0	0	0	0	0	0	0	0	0	0	0	0	0	0	0	0	0	0	0	0.4	0.07	0	0.02
Solyc01g066430.2	20.64	24.35	33.77	43.07	100.6	172.54	102.92	134.71	25.79	29.37	44.8	86.09	207.19	160.12	182.38	104.39	74.76	52.12	26.14	42.88	127.03	33.92	28.5	79.82	46.91	38.9	39.39	74.21	116.86	72.44
Solyc01g066440.2	33.28	38.24	33.61	10	18.47	20.22	35.17	41.81	14.03	6.41	10.3	11.37	9.98	5.8	6.17	32.33	21.1	34.29	14.32	20.09	21.25	4.77	2.78	4.16	2.72	1.61	2.15	10.98	4.77	7.38
Solyc01g066450.2	2.84	3.48	2.44	3.04	1.56	2	1.82	1.97	1.46	0.68	0.49	1.59	5.18	3.6	5.3	3.02	1.41	2.2	2.33	1.05	2.18	0.59	0.53	0.35	0.65	0.59	0.89	0.92	1.06	1.15
Solyc01g066460.2	3.13	4.19	5.28	1.24	8.25	5.23	4.21	4.18	5.39	0.72	3.71	0.96	0.73	0.89	0.22	2.66	2.84	3.15	0.34	2.99	4.4	1.87	0.79	0.23	0.96	1.27	0.99	3.36	1.26	1.51
Solyc01g066470.2	4.51	6.36	5.97	1.04	6.25	5.24	4.62	5.59	5.56	1.28	4.26	1.42	8.88	3.44	92.9	1.44	2	2.35	0.36	3.12	3.23	0.65	0.42	0.42	12.65	0.95	16.28	3.71	1.44	1.36
Solyc01g066480.2	31.45	33.98	37	42.77	38.11	39.12	34.11	33.8	37.99	52.17	44.18	40.46	53.25	44.44	49.74	30.99	29.48	33.25	41.42	44.81	41.7	39	44.75	43.36	48.94	54.01	55.64	38.17	46.85	33.48
Solyc01g066490.2	6.83	7.93	10.59	4.92	9.31	8.58	25.05	17.81	20.11	16.85	24.94	6.39	5	3.44	3.42	2.63	2.78	2.69	2.93	3.08	7.38	25.55	7.86	12.11	5.01	13.71	7.81	2.85	0.66	2.17
Solyc01g066500.1	0.11	0.11	0	0	0	0.11	0.05	0.23	0.23	0.28	0.1	0.23	0	0	0.49	0.2	0.54	0.35	0	0.12	0.31	0	0.11	0.29	0.1	0.68	0.34	0.26	0.36	0
Solyc01g066510.1	0.12	0.18	0.11	0.31	0.04	0.12	0.1	0.2	0.17	0.29	0.31	0.1	0.08	0	0.05	0.16	0.09	0.08	0.49	0.18	0.38	0.28	0.46	0.15	0.09	0.26	0.07	0.09	0.06	0.21
Solyc01g066520.2	12.76	20.01	15.61	12.06	11.24	13.55	10.67	10.62	11.03	13.72	11.56	13.28	49.84	60.49	26.69	15.84	14.4	16.31	16.44	18.46	19.31	17.79	18.87	17.46	23.35	23.69	26.89	57.04	107.88	37.37
Solyc01g066530.1	0	0	0	0	0	0	0	0	0	0	0	0	0	0	0	0	0	0	0	0.12	0	0	0.11	0	0	0	0	0	0	0
Solyc01g066560.2	1.93	1.71	1.66	1.47	1.49	1.46	1.16	1.7	3.39	2.64	4.23	2.56	0.58	0.45	1.04	0.98	0.39	1.22	1.16	1.02	0.64	0.31	1.54	0.44	0.54	0.42	0.41	0.64	0.24	0.61
Solyc01g066570.2	8.86	5.59	9.46	12.78	21.59	19.79	28.99	23.53	13.47	13.36	14.28	17.49	6.95	5.42	7.55	0.6	0.82	0.84	2.11	2.2	1.76	1.6	1.17	2.2	6.17	6.87	8.9	2.05	5.92	0.6
Solyc01g066590.2	63.63	50.92	55.55	47.68	57.37	59.97	77.09	61.92	63.54	58.7	59.85	63.65	36.26	35.04	34.88	61.84	66.82	67.24	62.84	68.06	88.16	107.19	81.2	79.1	75.07	72.6	71.23	65.52	60.05	92.56
Solyc01g066600.2	0.36	0	0.09	0.2	0.52	0.69	1.79	0.1	0.75	0.69	0	0.18	0.38	0.64	0	0.84	0.8	0.46	0.07	0.7	0.42	0.46	0.17	0.19	1.72	0.48	0.26	0	0.25	1.45
Solyc01g066610.2	0.58	0.39	0.27	0.38	0.37	0.26	0.7	0.44	0.35	0.23	0.17	0.19	0.16	0.11	0.15	0.75	0.6	0.38	0.3	0.29	0.13	0.12	0.16	0.18	0.22	0.23	0.16	0.45	0.39	0.38
Solyc01g066620.2	0.62	0.99	1.11	2.25	1.84	1.44	1.84	1.34	2.63	3.54	2.38	1.11	3.38	2.61	1.76	1.07	1.07	1.55	3.5	2.72	2.64	1.96	1.35	1.97	3.01	3.64	2.86	2.72	2.82	2.5
Solyc01g066640.2	3.95	5.87	4.22	1.41	6.15	6.87	19.72	15.27	4.6	0.08	0.59	2.16	0.21	0.32	0.03	12.32	4.99	13.48	3.15	3.05	5.89	0.76	0.1	0.1	0.27	0.16	0	3.25	0.99	3.06
Solyc01g066680.2	15.61	22.24	7.91	6.06	18.7	11.19	35.11	7.77	10.8	0.67	0.54	2.44	1.76	2.64	0.99	105.4	65.79	75.73	7.66	38.4	18.78	2.74	0.9	0	0.39	0.76	1.02	96.53	10.53	27.95
Solyc01g066690.2	15.16	16.35	19.13	17.7	19.29	24.81	19.48	20.68	19.91	22.48	20.82	21.78	24.44	25.86	26.59	16.47	13.93	14.46	23.03	23.07	20.41	21.38	23.1	22.73	22.53	23.7	20.25	20.5	25.05	22.14
Solyc01g066700.2	1.84	3.18	2.57	5.49	3.94	4.98	4.83	3.79	5.5	5.12	1.28	2.93	10.2	16.26	24.42	5.41	4.1	5.73	11.11	10.39	10.09	7.05	2.61	6.58	12.29	9.7	12.18	9.18	16.04	24.69
Solyc01g066710.2	1.28	2.28	2.35	6.37	3.01	3.48	1.28	0.83	5.03	2.49	1.03	0.47	6.48	6.66	13.58	2.99	1.04	4.23	6.42	4.66	4.29	2.31	1.55	3.05	3.32	4.29	3.53	3.12	5.4	7.46
Solyc01g066720.2	76.88	87.24	87.09	86.8	71.04	94.45	81.33	64.32	126.78	85	84.91	119.11	312.17	689.27	581.31	63.67	77.78	78.08	66.23	66.71	61.05	71.01	80.48	68.06	115.19	124.91	143.76	103.34	176.37	105.36
Solyc01g066730.2	2.31	3.58	2.56	1.55	2.02	1.7	2.1	2.24	3.67	3.51	3.89	3.69	1.28	1.18	1.45	1.39	1.39	2.4	2.04	1.44	1.57	0.85	2.49	1.74	1.12	1.11	1.49	1.16	0.89	1.71
Solyc01g066740.2	11.96	13.78	13.14	6.87	13.18	13.24	21.02	23.1	13.16	3.83	6.11	3.07	2.04	1.87	1.87	15.49	21.35	16.28	8.75	8.82	8.27	6.7	5.55	5.25	3.08	3.94	3.04	8.79	2.03	6.58
Solyc01g066760.2	7.33	9.14	6.19	0.11	0.41	0.63	17.74	10.31	0.39	0	0.08	0.29	0.2	1.71	0.19	13.78	15.39	14.05	0.08	0.86	0.53	0.19	0	0	0	0.46	0	2.8	0.88	1.47
Solyc01g066770.2	1.76	1.97	2.41	3.65	3.64	2.96	5.7	5.26	5.99	8.52	7.97	9.98	8.37	9.82	12.28	0.43	0.32	0.24	0.39	0.52	0.84	0.15	0.17	0.15	0.33	0.59	0.21	0.3	0.24	0.32
Solyc01g066790.1	0.26	0.54	0.55	0.15	0.88	0.88	0.24	0.28	1.08	1.33	1.41	0.27	0	0.46	0.13	2.93	1.81	1.77	1.09	0.19	0.74	0	0.51	0.27	0.59	0.12	0	0.49	0.12	0
Solyc01g066810.2	0	0	0	0.21	0	0	0.05	0	0	0	0.02	0	0	0	0	0	0.11	0	0	0	0	0	0	0	0.1	0	2.2	0.98	0	0
Solyc01g066820.2	1.11	0.76	1.08	0.66	1.75	1.4	1.47	1.13	1.09	0.99	0.42	0.51	1.74	1.08	1.15	3.19	2.35	3.57	4.21	4.45	3.79	3.65	3.5	3.84	5.68	4.75	4.43	3.62	3.47	3.43
Solyc01g066830.2	8.82	12.01	12.47	11.87	11.58	11.63	9.84	11.91	11.49	16.17	16.4	17.93	12.42	12.16	14.17	11.5	7.95	9.72	10.83	9.93	8.38	8.3	16.65	11.23	10.79	10.55	9.41	8.42	8.9	4.53
Solyc01g066840.2	294.91	267.44	276.69	325.97	257.22	305.33	369.09	256.97	288.91	307.32	197.29	254.71	387.17	451.7	331.12	340.44	401.13	285.44	278.93	276.68	309.03	362.66	330.62	375.81	326.97	394.65	367.67	246.17	392.97	387.97
Solyc01g066850.2	0.98	0.55	0.79	0.21	0.69	0.49	0.32	0.04	0	0.06	0.03	0.04	0	0.1	0.04	0.63	0.48	0.32	0.56	0.61	0.39	0.08	0.22	0.16	0	0.07	0.11	0.46	0	0
Solyc01g066860.2	20.45	12.77	10.28	1.43	6.33	3.74	18.86	10.61	5.58	1.21	3.56	9.32	7.03	14.94	3.77	8.24	13.6	12.67	2.47	5.95	1.69	1.76	2.61	2.77	1.89	2.77	1.95	14.03	6.87	2.74
Solyc01g066870.2	13.65	12.13	10.88	15.17	15.79	12.24	15.6	17.97	12.26	11.48	9.55	11.37	4.27	4.06	3.04	11.78	8.6	11.09	13.39	11.67	14.27	8.68	13.97	14.87	10.9	10.45	7.91	12.44	5.49	16
Solyc01g066880.2	23.8	23.19	25.19	16.38	21.16	18.49	28.97	30.01	15.82	11.83	13.15	11.4	12.9	17	5.59	23.83	31.25	31.42	28.56	25.5	16.33	11.35	9.98	9.82	8.41	11.88	14.27	17.46	9.17	11.99
Solyc01g066890.1	0	0	0	0	0.06	0	0	0.06	0	0	0	0	0	0.05	0	0	0	0.02	0	0	0	0	0	0	0	0.1	0	0	0	0
Solyc01g066900.2	6.61	4.66	5.24	4.53	4.68	6.02	13.75	9.45	6.95	4.07	5.27	2.73	5.13	5.54	2.8	4.95	5.1	2.06	1.71	2.55	2.26	1.41	1.57	1.43	0.97	1.97	2.76	2.8	2.23	2.36
Solyc01g066910.2	0	0.4	0	0	0	0	2.09	0.92	0	0	0.08	0.26	0	0	0	1.44	0.59	0.51	0	0	0	0	0	0	0	0	0	0.64	0	0
Solyc01g066930.1	0	0	0	0	0	0	0	0.02	0	0	0	0	0	0	0	0	0	0	0	0	0	0	0	0	0	0	0	0	0	0
Solyc01g066940.2	8.2	9.53	10.61	21.51	11.5	12.46	12.56	9.31	12.99	11.16	10.52	12.07	22.07	41.23	22.14	7.77	7.78	10.79	9.05	9.88	10.92	14.8	11.42	10.16	22.69	17.21	18.26	17.18	27.16	19.76
Solyc01g066950.1	0	0	0	0	0	0	0	0	0	0	0	0	0.08	0	0	0.15	0	0.13	0	0	0	0	0	0	0	0	0	0	0	0
Solyc01g066970.2	0	0	0	0	0	0	0	0	0	0	0	0	0	0	0	0	0	0	0.03	0	0	0	0	0	0	0	0	0	0	0
Solyc01g066980.2	0.36	5.36	2.07	2.19	1.6	2.48	0.66	0.17	1.05	0.21	0.22	1.24	1.29	1.54	0.73	4.07	1.19	1.23	1.51	0.4	0.6	0	2.43	1.13	4.46	2.68	10.68	0.6	1.89	0
Solyc01g066990.1	6.42	5.24	4.91	6.27	4.05	3.91	1.22	1.97	8.56	2.82	5.1	3.67	3.54	2.19	2.47	0	0	0	0	0	0	0	0	0	0	0	0	0	0	0
Solyc01g067000.2	30.2	39.72	37.31	49.91	46.46	50.48	37.78	46.95	35.68	39.91	37.98	52.52	65.02	86.74	85.37	26.38	20.73	18.63	16.44	18.91	16.95	18.1	19.1	21.22	22.23	27.05	37.09	25.65	49.35	25.15
Solyc01g067010.2	3.5	5.12	5.19	29.64	20.78	21.23	11.35	9.84	9.29	5.25	8.99	11.06	2.93	3.56	10.37	11.23	14.89	9.74	24.11	19.81	17.75	18.63	17.68	21.34	38.08	24.64	38.95	15.2	10.35	10.34
Solyc01g067020.2	6.79	10.86	15.85	43.06	20.28	27.24	11.15	9.22	24.81	11.06	8.11	6.53	22.93	45.89	24.18	9.58	11.26	5.72	19.42	19.75	9.74	5.07	4.15	15.12	8.74	6.78	6.01	14.64	37.52	14.48
Solyc01g067030.2	1.71	1.77	2.63	2.78	2.83	3.2	1.98	2.7	2.68	3.46	2.96	2.99	1.58	1.41	1.89	2.93	1.39	2.48	3.33	2.15	1.26	2.13	2.15	1.81	1.52	1.88	1.26	1.66	2.2	2.01
Solyc01g067040.1	0.03	0.03	0	0	0	0	0.2	0.09	0	0.02	0	0.05	0	0.04	0	0.3	0.26	0.15	0	0.11	0.07	0	0.24	0.07	0.05	0	0	0.19	0.02	0.04
Solyc01g067070.2	23.27	21.66	27.37	24.29	28.76	26.28	30.63	33.28	28.22	13.46	21.18	16.39	13.02	15.56	10.8	24.78	18.88	21.7	28.74	25.71	26.42	16.68	17.31	14.29	14.83	13.09	10.02	21.12	17.81	23.01
Solyc01g067080.2	6.62	7.42	10.12	6.8	7.37	7.69	10.08	9.95	8.18	15.9	14.45	18.04	15.26	16.68	21.37	9.04	8.65	9.1	10.72	10.2	13.55	20.37	12.7	15.51	15.01	15.11	11.83	9.28	16.31	10.1
Solyc01g067090.2	5.6	6.26	5.63	7.86	5.84	5.18	4.46	5.44	5.09	6.41	5.99	6.9	4.71	3.52	4.21	4.75	4.35	5.92	5.37	5.56	4.36	2.92	5.82	3.2	5.24	3.22	3.16	6.64	3.58	4.6
Solyc01g067100.2	52.39	55.17	54.13	69.95	55.57	53.72	32.53	36.98	50.3	58.83	49.71	45.15	64.2	57.2	75.55	51.85	35.63	42.51	52.28	44.9	34.16	28.95	40.81	36.77	63.42	53.23	60.06	44.56	60.31	38.46
Solyc01g067110.1	0	0	0	0	0.3	0	0.28	0.34	0	0	0	0	0.5	0.7	0.32	0	0.78	0	0	0	0	0	0	0	0	0	0	0	0	0
Solyc01g067120.2	32.13	25.99	34.23	15	13.88	18.5	5.5	5.8	6.91	3.54	2.94	2.52	15.01	19.19	11.55	6.67	16.88	5.34	4.49	9.62	2.88	1.77	0.82	3.03	2.11	1.2	1.06	10.51	11	13.61
Solyc01g067130.2	0	0	0	0.25	0	0	0	0	0	0	0	0.11	0	0.1	0.11	0.41	0.11	0	0	0.19	0.41	0.66	0	0	0.59	0.77	0	0.1	0.61	0
Solyc01g067140.1	0	0.02	0	0	0	0	0	0	0	0	0	0	0	0	0	0	0	0	0	0	0	0	0	0	0	0	0	0	0	0
Solyc01g067160.2	0.67	1.01	1.26	0.78	1.09	1.23	2.24	2.98	2.17	4.82	4.78	2.1	4.76	2.95	3.2	1.22	0.76	1.15	2.14	1.5	1.61	1.66	4.81	3.04	2.6	3.69	3.64	1.72	1.99	1.85
Solyc01g067170.1	0	0	0	0.21	0	0.36	0	0	0	0.11	0	0.26	0.13	0.22	0.13	0	0	0	0.16	0	0	0	0	0	0.06	0	0.24	0	0	0
Solyc01g067180.2	6.78	5.81	4.76	2.7	3.68	5.1	7.32	5.8	7.82	5.36	6.01	2.75	2.33	2.74	1.3	4.54	3.92	7.31	4.04	3.67	5.24	3.85	3.26	3.29	0.92	3.87	1.56	4.54	1.1	2.44
Solyc01g067190.1	0.75	0.29	0.78	0.32	0.41	0.45	0.13	0.1	1.16	0.32	1.3	1.05	0.3	0.08	0.19	1.26	0	1.11	0.85	0.43	0.79	0	0	0	0	0.74	0.09	0.57	0	0
Solyc01g067200.1	0.93	0.69	0.97	0.25	0.47	0.59	0.4	0.94	1.46	0.67	1.19	0.99	0.52	0.39	0.09	1.44	0.96	1.19	0.48	1.15	0.25	0	0.77	0.32	0.16	0.97	0.3	1.19	0.74	0
Solyc01g067210.2	2.95	2.07	2.08	1.2	1.37	1.9	1.57	1.83	2.82	2.35	3.47	1.61	1.48	1.52	1.46	3.96	2.14	3.93	2.73	2.68	1.98	1.7	1.87	1.15	1.86	1.9	0.76	2.58	0.99	1.83
Solyc01g067220.1	8.4	4.83	6.35	2.37	4.61	6.71	3.26	2.98	6.04	3.46	2.93	1.79	4.21	2.38	2.22	10.65	6.54	14.89	8.7	8.98	7.09	2	2.15	2.79	0.42	3.29	1.57	7.18	2.83	2.34
Solyc01g067230.2	8.26	6.86	5.87	3.27	5.54	6.53	7.56	6.39	7.18	5.72	5.94	4.52	4.96	3.41	2.84	10.87	9.13	17.27	8.57	14.12	6.43	4.52	4.88	3.21	2	5.34	2.36	9.64	4.48	3.08
Solyc01g067240.2	3.29	2.38	1.76	1.47	2.18	2.09	4.28	4.93	3.48	2.46	2.78	1.84	2.68	2.47	1.84	6.27	9.3	8.7	6.62	7.59	6.98	7.91	4.48	5.25	4.57	6.01	4.45	7.02	3.14	3.74
Solyc01g067250.2	0.37	0.5	0.5	0.18	0.26	0.62	1.45	0.91	0.61	0.63	0.62	0.16	0.51	0.95	0.48	0.65	2.05	1.54	0.93	1.36	2.45	1.35	1.5	0.78	1.26	1.51	1.54	1.15	1.65	4.5
Solyc01g067260.2	3.5	3.87	3.66	3.19	2.9	4.29	3.06	3.8	4.05	2.57	3.26	2.18	3.23	1.77	2.69	2.64	2.24	2.13	3.13	2.12	1.93	1.13	1.08	1.56	0.41	1.14	1.11	1.95	1.5	1.99
Solyc01g067270.2	8.2	5.96	8.08	8.14	7.97	7.68	9.02	9.11	7.8	6.26	6.15	5.8	8.85	7.34	5.05	6.12	7.21	9.03	7.18	9.09	8.57	9.34	6.25	6.54	5.14	5.97	6.16	7.44	8.27	15.03
Solyc01g067280.2	16.82	21.74	20.77	37.14	38.51	29.3	29.69	30.54	34.7	27.84	24.58	21.74	23.6	23.14	38.63	16.87	17.01	22.93	33.98	27.08	31.53	41.84	31.95	30.26	63.57	41.11	55.6	18.45	20.17	41.68
Solyc01g067290.2	55.24	53.96	55.08	32.85	51.07	43.58	66.93	67.55	43.96	24.9	36.45	36.12	7.71	4.76	2.65	87.82	86.79	76.57	59.24	70.32	55.94	35.89	35.54	40.35	10.27	21.39	15.88	44.58	14.47	35.97
Solyc01g067300.2	1.3	1.32	1.75	2.46	2.54	3.8	1.79	2.08	5.45	5.68	1.8	1.33	15.43	23.54	34.12	0.37	0.39	0.17	0.56	0.18	1.3	0	0.14	0.68	1.82	1.8	4.06	1.45	1.59	1.2
Solyc01g067310.1	0	0	0	0	0	0	0	0	0	0	0	0	0	0	0	0	0	0	0.34	0	0.13	0	0	0	0	0.12	0	0	0	0
Solyc01g067320.1	0	0	0	0	0	0	0	0	0	0	0	0	0	0	0	0.08	0.09	0	0	0	0	0	0	0	0	0	0	0.16	0	0
Solyc01g067330.2	1.84	2.82	3.58	3.6	2.23	1.6	4.33	1.18	4.94	4.21	4.68	2.58	5.1	4.64	2.23	5.64	3.72	4.8	4.02	3.02	4.71	2.27	1.19	1.03	2.07	4.44	4.11	15.33	20.73	16.76
Solyc01g067340.1	0.16	0.08	0.16	0	0	0	0	0	0	0	0	0	0	0	0	0	0	0	0	0	0	0	0	0	0	0	0	0	0.15	0
Solyc01g067350.2	0	0.04	0	0	0.03	0	0.03	0.04	0	0	0	0	0	0	0	0	0	0	0	0	0	0	0	0	0.05	0	0	0	0	0
Solyc01g067360.2	2.29	2.05	2.6	4.32	3.12	3.12	4.22	5.81	2.62	1.75	2.41	1.87	1.05	1.03	0.33	1.84	1.95	1.65	3.66	1.4	2.43	0.62	1.49	1.78	2.67	1.71	1.52	2.01	0.94	1.83
Solyc01g067370.2	0.04	0.16	0.09	0	0.1	0.04	0.04	0	0	0	0.04	0	0.05	0	0.04	0.04	0.04	0.07	0.05	0	0	0.57	0	0	0.14	0.04	0.25	0.04	0.02	0
Solyc01g067380.2	6.22	5.82	6.26	10	9.35	7.84	8.29	8.69	9.53	8.5	9.42	9	9.86	12.3	21.44	5.63	5.21	6.16	5.4	5.89	7.1	6.47	7.18	5.35	17.1	12.07	23.34	5.69	5.57	3.32
Solyc01g067390.2	33.1	37.88	37.77	48.54	48.48	47.74	37.27	46.65	45.63	43.77	43.28	41.43	31.75	30.09	27.95	42.07	36.16	38.99	48.86	48.18	48.14	51.01	48.89	48.96	49.41	50.68	45.17	37.61	48.53	41.51
Solyc01g067400.2	20.89	24.54	24.47	20.51	22.82	22.57	19.4	21.44	21.35	22.15	21.28	26.13	17.97	17.23	20.82	21.7	15.6	20.12	21.32	18.2	20.18	14.33	25.6	19.28	22.94	20.84	20.36	20.14	17.59	16.56
Solyc01g067440.2	2.7	5.68	2.53	2.14	2.33	3.79	1.09	1.12	3	4.74	4.27	6.73	4.96	6.96	4.76	2.14	0.08	5.31	0.33	0.23	0	0	0.16	0.33	0.15	0.53	0.62	0.3	0	0
Solyc01g067460.1	17.03	11.99	2.94	1.96	4.7	8.56	6.34	5.29	19.43	12.46	20.11	25.84	19.31	18.02	2.98	11.16	15.14	26.83	5.89	4.38	0.77	9.51	6.16	4.55	2.84	9.41	5.96	5.47	12.82	1.32
Solyc01g067480.2	19.03	19.07	17	10.12	14.77	15.97	23.67	24.27	11.93	5.48	6.06	3.71	3.27	2.46	0.75	25.12	27.59	29.52	21.12	26.5	25.25	6.28	5.65	6.48	3.32	6.14	2.51	17.83	6.08	16.97
Solyc01g067490.2	11.55	13.52	13.6	16.49	13.77	15.52	12.03	13.52	12.94	18.37	13.61	13.41	14.59	14.71	14.22	13.02	9.67	11.02	15.09	13.57	12.7	12.62	16.37	15.69	14.71	17.58	13.04	11.17	12.44	15.52
Solyc01g067500.2	23.63	26.49	25.07	28.32	28.4	28.46	28.2	27.94	24.01	28.31	26.47	27.89	24.34	23.91	28.8	27.91	27.15	29.69	29.56	30.72	29.59	35.66	32.08	28.63	30.3	28.86	29.45	25.11	23.04	21.73
Solyc01g067510.2	65.58	44.17	42.08	1.9	11.08	10.07	51.12	48.45	4.34	0.11	1.53	0.4	0.08	0.25	0.05	63.93	82.56	86.51	9.02	27.95	28.43	2.28	1.39	0.4	0.3	0.43	0.25	50.09	0.85	11.78
Solyc01g067520.2	0	0.03	0	0	0	0	0.01	0.02	0.03	0	0	0.05	0	0	0	0	0	0	0	0	0	0	0	0	0	0	0	0	0	0
Solyc01g067530.2	25.42	25.88	25.87	43.82	44.16	37.45	32.11	36.11	45.77	53.14	48.58	39.11	20.83	12.57	13.26	38.46	26.76	26.61	55.68	46.8	25.85	18.85	38.83	33.4	12.74	27.94	21.96	29.4	18.98	14.56
Solyc01g067540.1	0	0	0	0	0	0	0	0	0	0	0	0	0	0	0	0	0	0.04	0	0	0	0	0.05	0	0	0	0	0	0	0
Solyc01g067550.2	45.62	48.97	47.57	34.53	38.77	40.63	37.16	44.71	30.97	27.36	27.32	19.6	19.24	11.21	12.06	42.65	28.75	47.19	38.5	42.73	28.5	9.32	14.67	11.14	18.63	19.81	11.18	27.34	12.78	15.9
Solyc01g067560.2	5.04	5.84	5.21	8.38	7.89	7.52	5.52	5.85	7.82	6.37	6.17	6.62	6.59	6.56	5	5.04	3.59	4.81	5.72	5.58	5.15	4.95	6.87	3.94	4.84	4.58	4.2	5.94	6.11	6.7
Solyc01g067570.2	14.93	16.49	20.39	24.59	19.88	19.85	23.74	25.55	32.36	27.21	28.35	14.59	15.69	11.94	11.59	0.99	0.43	1.1	1.42	1.11	1.57	0.57	1.94	1.62	1.65	2.24	1.83	1.03	1.22	1.04
Solyc01g067580.2	13.55	14.16	16.96	9.7	13.96	15.83	19.03	20.13	12.94	15.16	12.4	10.4	15.84	18.17	14.45	12.76	12.19	14.83	13.62	11.55	15.83	12.5	11.35	13.27	17.35	14.75	13.48	11.54	11.29	9.87
Solyc01g067590.2	19.66	19.12	21.15	26.52	23.01	21.63	16.48	18.23	16.53	21.87	18.64	16.77	26.32	28.9	32.84	19.79	17.97	19.83	20.21	20.79	17.54	14.55	20.09	17.73	27.04	20.24	26.48	18.11	19.99	18.93
Solyc01g067600.2	16.12	17.74	17.58	15.19	12.68	13.9	7.69	10.64	18.01	16.73	24.26	16.59	16.62	14.35	24.21	10.8	6.87	10.54	10.31	8.1	4.58	4.93	9.17	6.05	6.24	7.08	6.12	9.01	6.31	5.79
Solyc01g067610.2	23.42	24.51	24.34	22.1	27.52	21.96	33.8	36.06	29.49	33.09	34.19	23.24	53.51	81.16	44.87	21.62	31.91	28.02	24.76	30.11	41.33	57.02	50.32	37.63	63.83	50.28	68.7	34.02	46.94	51.05
Solyc01g067620.2	3.17	2.48	2.12	1.43	0.67	1.96	3.6	3.39	1.6	1.95	1.22	1.15	3.42	1.96	2.01	2.21	4.02	3.45	1.68	2.47	2.77	1.1	0.68	0.59	1.95	0.89	1.41	6.09	1.55	2.96
Solyc01g067630.2	22.89	26.72	26.4	25.59	28.16	29	35.1	47.34	53.73	60.42	58.34	38.25	33.9	27.86	22.65	19.4	22.39	21.14	42.19	37.26	23.3	15.01	26	27.69	16.35	27.05	21.89	26.06	20.79	11.94
Solyc01g067640.2	16.21	14.23	13.69	11.32	12.06	12.89	14.45	14.41	8.19	9.47	10.86	9.3	9.58	9.87	18.61	15.65	13.53	15.28	9.8	13.92	15.53	9	9.14	6.03	8.24	7.06	11.07	10.59	8.04	10.77
Solyc01g067650.1	0	0	0	0	0	0	0	0	0	0	0	0	1.24	0.74	2.84	0	0	0	0	0	0	1.1	0.32	0.17	2.72	6.63	14.76	0.7	4.21	0
Solyc01g067660.2	21.48	13.38	20.51	47.46	34.11	34.33	20.56	36.65	26.45	99.42	91.67	138.08	32.49	30.17	81.24	4.08	3.06	3.77	12.82	9.86	12.89	50.02	32.42	59.03	108.47	91.01	237.01	12.77	17.08	17.41
Solyc01g067670.2	2.92	3.79	3.03	2.63	3.67	2.8	7.08	5.28	4.95	8.67	6.75	5.5	2.44	2.04	1.53	5.71	4.82	7.28	8.55	7.23	13.91	23.61	11.51	9.04	15.12	11.71	11.93	8.47	9.26	35.45
Solyc01g067680.2	43.43	39.02	37.87	38.1	40.97	43.21	32.03	36.74	53.23	71.24	78.29	50.87	13.93	7.47	14.52	45.41	29.46	53.35	55.4	43.8	33.35	27.42	31.82	32.2	44.12	37.97	32.41	44.26	26.78	36.79
Solyc01g067690.2	14.92	12.93	10.81	5.38	6.22	7.8	11.67	15.63	8.95	7.42	7.76	8.12	6.62	5.94	4.34	10.8	17.26	14.15	9.88	12.06	15.89	14.59	8.94	8.32	13.21	10.79	7.45	17.64	13.16	21.85
Solyc01g067700.2	4.44	5.33	4.21	2.53	2.95	3.17	3.9	4.01	2.79	2.54	1.67	1.25	2.22	1.21	1.96	4.1	4.6	6.13	3.48	4.48	3.29	1.84	0.99	0.69	1.39	2.09	1.26	4.32	1.42	1.32
Solyc01g067710.2	19.42	21.81	19.47	13.51	11.98	12.95	12.64	14.67	14.43	30.94	28.79	27.94	35	40.19	71.66	22.81	16.98	18.79	15.42	15.21	11.68	20.26	30.09	31.96	32.39	45.46	73.44	98.81	102.52	23.98
Solyc01g067720.2	26.87	28.01	30.18	30.79	25.19	27.35	24.79	24.82	29.06	29.44	29.25	23.43	29.95	31.16	26.8	20.08	24.64	21.71	25.21	24.45	28.35	35.81	38.64	28.35	32.68	32.58	30.95	26.64	36.12	27.48
Solyc01g067730.2	291.34	275.28	303.74	280.69	236.03	246.31	296.45	216.94	220.74	257.18	224.77	241.59	270.19	290.75	260.64	238.02	207.78	223.56	211.75	212.31	216.51	243.61	219.27	239.37	268.58	321.62	301.91	207.18	357.8	181.68
Solyc01g067740.2	317.45	312.04	354.6	388.93	306.3	368.98	316.45	258.22	299.41	436.04	381.04	493.86	1082.25	1400.08	1568.44	331.45	327.5	319.35	273.96	305.89	333.83	454.86	363.3	384.48	536.38	584.23	857.91	328.95	502.37	367.39
Solyc01g067750.2	31.8	25.53	26.27	21.4	21.77	22.05	27.07	27.32	18.62	17.5	21.92	14.75	13.48	16.02	21.39	30.21	30.14	29.86	20.48	25.42	22.61	15.06	14.71	11.31	14.73	14.97	14.84	25.14	13.17	14.81
Solyc01g067760.1	0	0.1	0	0	0.09	0.19	0.17	0.21	0.4	0	0	0	0	0	0.19	0	0.1	0	0	0.14	0	0	0	0	0	0.09	0	0	0	0
Solyc01g067780.1	0	0.1	0.12	0.04	0.04	0.11	0.08	0.11	0	0.13	0.08	0.06	0.05	0.14	0.11	0	0.02	0.05	0.05	0.04	0.06	0	0.02	0	0	0.03	0.07	0.14	0.04	0
Solyc01g067790.2	3.27	3.66	3.45	3.7	3.99	3.57	3.55	4.32	2.66	2.13	2.16	2.05	1.59	1.06	0.64	3.44	3.1	3.98	4.41	4.11	2.86	2.05	2.75	1.59	1.59	2.42	2.1	2.33	2.1	1.14
Solyc01g067800.2	20	26.33	25.85	29.49	30.76	36.18	30.97	41.95	30.2	20.32	17.4	16.58	42.9	37.65	9.69	22.78	20.53	24.25	36.91	39.43	29.87	3.68	4.89	5.43	10.29	9.72	4.96	27.61	19.86	17.8
Solyc01g067810.1	0	0	0	0	0	0	0	0	0	0	0	0	0	0	0	0.26	0.56	0.32	0.31	0.33	0.97	0.48	0.27	0.1	0.26	0.5	0.82	0.79	1.41	1.36
Solyc01g067820.2	16.55	15.85	13.23	17.31	14.96	16.08	18.58	13.06	22.14	23.42	19.33	23.06	21.42	19.43	24.24	13.28	10.72	14.2	17.57	15.26	16.76	16.92	13.28	14.67	24.17	23.14	18.39	11.92	12.52	22.36
Solyc01g067830.2	8.41	11.54	10.82	11.98	13.23	13.16	9.03	11.75	11.41	16.42	17.69	22.1	11.12	8.88	10.48	11.04	8.71	9.48	11.25	10.12	7.93	5.98	14.74	6.76	8.4	9.45	7.24	5.95	5.92	4.07
Solyc01g067840.2	0.1	0	0	0	0	0	0	0	0	0	0	0	0	0	0	0	0	0	0	0	0	0	0	0	0	0	0	0	0	0
Solyc01g067880.1	0	0	0	0	0	0	0.06	0	0	0	0	0	0	0	0	0	0	0	0	0	0	0	0	0	0	0	0	0	0	0
Solyc01g067890.2	74.15	58.94	58.95	29.61	46.84	44.6	69.43	65.91	43.88	56.14	81.71	82.27	13.77	8.89	7.5	87.26	77.69	94.48	39.34	43.52	40.3	65.47	43.84	53.53	30.34	42.48	26.74	44.26	24.07	40.89
Solyc01g067900.2	96.81	70.72	64.73	26.65	28.87	29.05	52.46	38.14	24.84	38.06	39.42	37.36	32.22	31.97	58.24	86.69	82.5	67.97	33.77	36.5	41.72	25.52	23.42	29.86	22.12	22.62	26.24	72.66	30.57	56.59
Solyc01g067910.2	9.49	6.31	3.31	9.28	3.66	10.09	9.63	2.19	7.04	5.02	4.83	5.84	1.26	4.42	2.53	11.27	6.54	7.89	3.8	0.61	0.74	3.67	1.15	7.56	6.95	3.98	6.08	5.53	0.22	0.57
Solyc01g067930.2	20.81	27.86	26.38	11.75	15.39	18.23	12.03	13.14	11.13	14.77	17.41	10.59	6.85	5.78	13.47	16.16	10.16	14.14	9.83	10.69	8.67	4.95	4.55	5.22	5.65	6.55	5.2	17.68	10.03	6.69
Solyc01g067940.2	20.66	20.6	18.62	8.06	10.32	11.96	19.16	14.81	9.99	12.29	13.53	17.63	14.97	17.15	18.21	22.05	25.1	19.67	13.17	16.98	20.66	17.23	12.76	17.24	17.31	17.35	14.09	30.49	34.32	35.04
Solyc01g067950.1	0	0	0.12	0	0	0	0	0	0	0	0	0	0	0	0	0	0	0	0	0.33	0	0	0	0	0	0	0	0	0	0
Solyc01g067980.1	0	0.39	0.26	0	0.28	0.16	0	0	0.3	0.14	0.08	0	0	0	0	0	0	0	0	0	0	0	0	0	0	0	0	0	0	0
Solyc01g068000.2	26.65	20.26	26.57	22.04	19.53	21.67	14.39	16.21	23.97	28.79	32.7	25.85	53.14	77.76	69.88	19.11	51.93	20.57	24.33	28.63	18.4	21.49	30.43	25.65	37.61	30.68	40.48	45.52	56.15	37.1
Solyc01g068020.2	15.69	23.7	18.3	17.68	19.89	17.49	19.71	17.94	18.9	11.61	13.88	14.24	13.49	9.5	7.43	18.55	15.63	22.28	20.24	17.2	21.56	15.39	14.44	15.24	13.15	16.42	12.77	17.54	13.51	10.42
Solyc01g068030.2	73.75	80.02	90.4	86.59	94.27	88.22	65.7	75.8	50.99	34.79	29.95	28.62	20.6	11.9	12.07	88.18	77.89	89.18	99.52	104.1	120.74	69.54	41.61	63.15	67.11	59.2	62.01	71.19	66.61	75.71
Solyc01g068040.1	0.12	0	0	0	0	0	0	0	0	0	0	0	0	0	0	0	0	0.05	0	0	0	0	0	0	0	0.05	0	0	0	0
Solyc01g068050.2	9.81	9.16	9.35	6.91	7.66	7.97	9.76	9.84	7.47	9.05	9.51	6.87	5.69	5.25	3.24	9.27	7.46	9.87	9.41	7.64	8.11	8.78	12.63	8.28	7.75	9.04	5.93	5.97	6.25	8.11
Solyc01g068060.2	84.25	80.14	70.48	109.27	90.24	98.89	108.88	77	115.98	95.32	83.62	56.44	66.55	62.44	80.2	99.01	97.67	101.13	154.53	120.78	183.51	199.68	172.51	161.94	258.31	167.6	221.18	111.83	102.31	170.83
Solyc01g068070.2	4.17	4.29	3.98	5.8	6.27	6.48	4.17	4.5	6.45	5.06	5.74	3.99	5.03	3.82	2.98	3.71	3.07	4.27	4.9	4.6	3.14	2.46	3.61	2.82	2.55	3.7	1.92	3.38	2.89	3.13
Solyc01g068080.2	3.45	2.71	4.31	3.65	5.48	3.53	7.74	7.28	3.77	4.43	3.53	2.68	1.95	2.92	1.08	2.19	2.87	2.06	3.86	3.81	2.28	2.2	2.11	1.01	0.91	2.01	0.99	2.01	1.45	2.57
Solyc01g068100.2	111.28	93.1	100.95	104.57	93.99	94.67	64.16	79.15	86.52	77.59	90.84	69.68	86.99	95.33	84.05	75.03	92.16	69.54	87.68	82.69	49.36	35.48	51.98	40.85	57.46	60.74	46.71	106.36	80.08	79.77
Solyc01g068110.2	0	0	0	0.06	0	0	0	0	0	0	0	0	0	0	0	0	0	0	0	0	0	0	0	0	0	0	0.84	0.12	0	0
Solyc01g068120.2	0	0	0	0	0	0	0	0	0	0	0	0	0	0	0	0	0	0	0	0	0	0	0	0	0	0	0.47	0.48	0	0
Solyc01g068130.2	76.74	34.19	59.57	5.24	12.91	11.08	17.55	18.49	2.18	2.17	3.07	1.64	2.97	5.75	1.68	33.93	80.2	31.78	15.72	35.61	25.84	0.88	1.24	1.22	1.2	1.04	1.06	37.47	12.64	29.29
Solyc01g068140.2	2.13	1.42	1.3	1.64	1.53	1.34	2.31	1.61	2.49	1.52	0.93	1.52	1.34	1.16	0.8	0.43	0.78	0.69	0.4	0.55	0.56	0.75	1.1	0.38	0.66	0.14	0.58	0.6	0.87	1.38
Solyc01g068150.2	14.12	16.12	18.88	15.11	15.36	18.13	19.59	21.96	17.81	21.61	17.25	20.9	17.21	17.21	11.04	14.93	14.05	14.3	15.01	17.17	18.37	22.33	23.97	22.8	18.04	19.52	16.78	13.6	16.17	15.75
Solyc01g068160.2	11.8	12.33	14.28	13.09	13.23	14.5	14.7	13.82	13.26	17.46	14.98	17.29	15.56	11.98	20.23	8.88	6.41	9.07	9.24	9.15	7.36	6.15	11.04	8.99	6.85	7.95	8.42	5.17	6.24	5.21
Solyc01g068170.2	5.58	7.51	7.58	7.63	7.43	7.33	6.81	6.68	6.71	12.61	13.45	17.01	6.69	6.71	12.53	8.13	4.15	7.53	11.24	9.76	10.2	13.15	15.02	10.96	14.7	13.1	11.68	8.14	8.63	9.85
Solyc01g068180.2	4.59	5.01	5.43	4.11	4	4.9	4.36	4.75	5.03	5.4	5.52	4.33	3.24	3.73	2.49	4.1	3.39	4.87	4	4.64	3.36	3.35	5.09	3.09	3.67	3.17	3.25	3.19	2.92	3.74
Solyc01g068190.2	30.99	30.19	29.19	29.1	32.03	32.82	50.92	40.91	40.08	46.91	45.08	50.7	30.83	24.45	17.49	32.37	30.87	29.72	43.87	37.49	40.59	39.86	52.18	51.24	32.84	40.07	32.04	34.96	29.24	35.06
Solyc01g068200.2	17.57	15.93	19	16.93	16.33	15.86	16.82	13.82	13.61	20.74	16.84	18.91	15.08	11.74	20.74	15.34	13.72	14.22	18.86	16	15.73	16.42	30.54	17.25	25.96	19.86	24.86	15.65	18.75	14.24
Solyc01g068210.2	36.32	39.16	37.75	37.66	38.24	38.4	31.95	35.89	36.03	39.64	42.04	32.34	35.87	30.27	33.91	27.47	25.97	31.92	33.68	32.06	32.47	25.82	33.27	27.08	33.99	31	34.88	26.04	28.01	30.7
Solyc01g068230.1	0	0	0	0	0	0	0	0	0	0	0	0	0	0	0	0	0	0	0	0.02	0	0	0	0	0	0	0	0	0	0
Solyc01g068240.2	15.11	16.82	19.6	19.97	17.42	19.14	14.16	17.79	17.41	24.64	21.14	25	26.94	25.1	34.11	15.76	10.11	13.14	19.24	16.51	12.82	13.13	25.67	16.95	18.29	19.59	17.01	14.63	19.62	11.33
Solyc01g068250.2	1.32	0.67	0.88	0.52	0.48	0.86	1.73	1.43	0.67	0.41	0.33	0.32	1.01	1.12	0.26	1.09	0.44	0.82	0.69	0.66	0.64	0.19	0.72	0.08	0.67	0.38	0.14	0.62	0.14	0.67
Solyc01g068260.2	5.94	4.87	4.55	6.25	4.6	5.77	8.21	6.62	7.84	3.97	3.78	3.82	4.18	4.23	2.22	4.54	4.01	4.83	3.64	4.71	2.94	2.4	3.73	1.82	1.74	2.81	1.58	4.29	3.57	3.1
Solyc01g068270.2	16.72	22.57	22.44	24.75	33.32	30.13	27.44	38.1	18.72	11.4	11.28	9.71	9.21	5.78	6.89	17.02	17.94	19.23	23.11	29.09	30.01	8.98	10.52	7.1	7.01	6.23	5.4	14.9	6.78	19.61
Solyc01g068280.2	3.48	3.47	3.42	5.58	5.2	5.36	7.67	7.56	8.3	8.99	11.79	7.34	5.39	4.68	3.1	5.44	6.07	4.63	7.13	5.99	6.53	6.05	5.7	5.48	5.79	6.85	5.5	5.65	5.48	5.95
Solyc01g068290.2	19.96	19.69	21.37	27.84	33.29	27.75	20.97	25.9	24.54	25.26	20.91	20.74	16.74	13.17	15.27	23.87	22.53	21.65	31.86	29.5	25.69	19.45	24.61	21.83	17.45	22.05	20.47	19.13	15.55	18.76
Solyc01g068300.1	0	0	0	0	0	0	0	0	0	0	0	0	0	0	0	0	0	0	0	0.02	0.08	0.22	0.19	0	0	0	0.08	0	0	0
Solyc01g068320.1	0	0	0	0	0	0	0.02	0	0.03	0	0	0	0	0.05	0	0	0.05	0.22	0	0.08	0	0	0.04	0	0.01	0	0	0	0	0
Solyc01g068330.2	14.45	17.68	19.11	20.1	20.16	22.13	13.84	17.85	21.65	27.41	27.52	20.13	23.33	24.01	24.19	15.59	10.8	13.45	16.75	14.4	13.4	16.81	19.19	15.78	13.29	17.47	12.89	11.38	14.12	8.88
Solyc01g068340.2	0.85	1.69	1.3	1.59	0.97	1	1.3	1.05	1.39	0.76	0.77	0.84	0.4	0.49	1.03	0.72	0.35	1.15	0.92	0.98	0.25	0.09	0.23	0.78	0.47	0.49	0.46	0.74	0.34	0.55
Solyc01g068350.2	1.5	0.96	1.23	1.39	2.11	1.62	3.35	2.74	1.22	0.62	1.03	1.29	1.65	1.19	1.04	1.45	1.48	2.1	1.56	1.39	1.58	0.74	2.27	1.02	1.68	1.57	0.66	1.4	1.3	2.19
Solyc01g068360.2	3.68	3.08	3.6	2.12	2.6	3.12	5.37	4.55	2.48	0.37	1.23	0.82	2.13	2.54	0.71	1.48	2.35	1.5	0.71	1.53	1	0.63	0.14	0.19	0.21	0.53	0.33	1.46	0.76	0.85
Solyc01g068370.2	3.53	4.13	4.51	5.96	5.96	6.79	3.44	4.15	4.78	7.31	8.78	9.37	3.85	3.64	4.55	3.74	2.68	2.84	5.36	3.87	3.85	6.29	10.13	6.67	6.43	4.85	5.49	3.63	4.18	3.84
Solyc01g068380.2	5.8	5.09	6.52	10.77	6.45	5.42	3.66	4.16	9.27	8.13	4.53	4.49	7.26	5.18	12.69	5.5	2.56	4.52	22.59	8.21	5.19	10.37	22.95	12.23	64.68	15.88	39.14	9.76	20.02	12.23
Solyc01g068390.2	15.62	17.1	17.27	19.25	17.46	17.06	13.23	17.07	16.27	20.12	18.43	20.18	20.14	26.23	26.37	15.59	12.37	14.3	15.91	16.16	15.1	17.96	18.86	16.96	21.65	21.08	21.03	20.35	22.17	15.72
Solyc01g068400.2	46.81	48.02	48.22	50.75	52.37	53.85	64.36	53.57	60.93	61.89	57.62	72.58	73.38	71.17	85.93	43.41	43.83	47.77	54.64	47.47	63.26	60.79	48.93	55.24	69.38	76.05	71.24	44.78	58.42	53.69
Solyc01g068410.2	1	0.36	0.25	0	0	0	0.03	0	0	0	0	0	0	0	0	0.33	0.31	0.12	0.06	0.14	0.21	0	0.14	0	0.07	0.07	0	0.14	0.07	0
Solyc01g068430.1	0	0.05	0.05	0	0	0	0	0.1	0	0	0	0	0	0	0	0.18	0	0	0	0	0.05	0	0	0	0	0	0	0.05	0	0
Solyc01g068450.2	10.2	10.39	11.36	13.67	12.8	14.51	12.83	13.2	20.43	15.39	13.7	14.63	20.34	19.16	16.79	9.93	11.82	14.48	15.72	15.37	19.49	22.33	19.5	23.73	25.09	23.51	22.84	15.76	25.72	24.39
Solyc01g068460.2	16.39	21.38	21.06	34.12	23.05	19.14	12.72	18.48	21.97	25.95	24.57	33.12	11.16	14.01	11.93	10.37	7.68	10.31	20.17	10.51	10.83	12.47	12.71	17.16	17.01	12.9	8.18	10.35	8.61	15.84
Solyc01g068470.2	17.03	18.51	19.01	15.12	27.21	22.37	20.85	22.22	18.17	10.69	11.54	10.35	3.61	3.4	2.58	25.15	21.75	22.99	32.38	31.02	29.42	19.1	17.24	16.85	9.75	15.87	10.7	21.26	13.3	23.15
Solyc01g068480.2	12.99	14.57	14.03	15.55	16.63	15.28	12.69	17.22	17.27	17.93	16.31	18.01	11.49	9.7	12.06	12.83	9.12	11.17	13.18	12.53	10.11	6.95	13.37	7.81	8.79	9.98	9.11	9.41	8.99	8.89
Solyc01g068490.2	5.74	8.38	6.54	12.37	5.34	7.82	4.34	5.25	6.85	4.98	4.9	3.47	13.25	12.12	11.12	5.09	4.03	4.07	9.19	9.07	3.77	2.89	3.81	5.86	9.44	4.41	4.59	10.16	15.08	5.86
Solyc01g068500.2	1.31	1.02	1.25	3.35	2.88	2	1.12	2.1	2.55	7.11	4.71	3.45	5.19	4.23	7.17	0.68	0.55	1.15	1.43	0.9	0.59	1.24	1.8	1.63	3.59	3.1	2.18	1.2	1.35	0.91
Solyc01g068510.1	0	0.1	0.1	0.06	0.1	0	0	0.11	0	0.25	0.13	0.26	0.11	0.53	0.2	0.09	0.2	0.04	0.08	0.14	0.19	0.1	0	0	0.14	0.18	0.38	0.56	0.47	0
Solyc01g068520.1	0	0.26	0.53	0.29	0.74	0.49	0	0	0	0.86	0.57	1.04	0.54	0.68	3.94	0.47	0	0.32	0.42	0	0	0.51	0	1.32	0.35	0.22	0.24	0.36	0.24	0
Solyc01g068530.2	218.3	203.2	226.59	199.75	198.55	228.98	268.21	220.2	262	187.84	186.97	223.63	183.34	210.39	156.57	199.44	185.81	163.53	163.98	140.48	136.24	117.14	126.24	137.97	98.39	152.57	93.63	112.27	134.71	96.7
Solyc01g068540.2	1.2	1.63	1.5	1.89	1.57	1.25	2.39	2.07	1.7	1.81	2.52	2.86	1.34	1.17	1.39	1.16	1.32	1.49	1.48	1.35	1.5	1.99	1.24	2.01	2	2.92	1.36	1	1.55	3.55
Solyc01g068550.2	0.05	0.1	0	0.05	0.09	0.09	0.09	0.1	0.15	0.04	0.13	0	0.61	0.34	0.05	0.04	0.09	0	0.12	0.03	0	0	0	0	0.04	0	0.23	0	0.07	0
Solyc01g068560.2	51.13	51.55	38.11	20.51	17.19	17.13	16.55	16.47	11.22	17	17.98	18.84	2.13	2.73	0.93	82.8	101.29	83.47	23.75	32.22	43.94	52.33	29.82	44.73	32.94	25.79	20.39	57.82	27.05	61.28
Solyc01g068580.2	23.53	25.11	25.56	32.28	23.93	25.56	22.64	22.77	20.69	31.54	25.88	26.53	22.32	22.09	22.94	21.87	18.93	19.77	23.45	21.95	18.94	22.91	32.88	30.1	38.73	29.45	30.42	20.51	22.5	21.26
Solyc01g068600.2	2.64	2.65	2.12	2.54	2.54	1.86	0.98	1.57	2.39	0.99	1.1	0.65	0.29	0.44	0.08	1.4	0.9	1.15	1.96	1.53	0.65	0.06	0.35	0.17	0.15	0.34	0.11	2.12	0.36	0.6
Solyc01g068610.2	45.23	34.8	32.13	39.66	41.81	36.78	29.1	34.19	33.9	25.88	23.74	23.17	14.13	20.56	7.47	32.83	26.08	33.2	41.05	39.66	37.03	23.99	21.33	24.5	20.97	28.15	17.25	49.03	37.94	33.39
Solyc01g068620.2	31.64	34.82	35.77	26.95	28.54	28.11	32.75	35.47	24.01	27.05	26.05	23.86	18.02	10.91	14.34	24.81	25.45	25.12	23.04	23.45	19.35	18.46	20.53	16.68	16.18	17.11	14.09	21.15	9.18	11.76
Solyc01g068630.2	0.27	0.38	0.38	0.91	0.35	0.89	0.53	0.42	0.81	2.47	2.61	2.13	0.94	1.45	9.3	0.25	0.12	0.25	0.59	0.86	0.05	0.82	0.66	0.18	2.97	1.01	2.68	0.64	1.3	0.8
Solyc01g068640.2	6.43	6.08	7	11.7	7.83	7.83	5.32	5.95	5.83	8.08	8.51	8.18	8.83	10.55	10.94	8.86	6.7	7.78	10.91	9.82	9.14	9.4	11.29	10.51	11.41	11.04	10.43	10.47	11.74	9.61
Solyc01g073640.2	333.6	313.84	433.56	86.52	215.55	261.13	714.92	576.32	86.68	7.28	35.82	97.53	128.34	16.73	4.21	242.51	116.29	245.63	26	82.14	119.03	28.5	38.86	22.02	1.82	2.83	1.97	80.35	48.82	60.82
Solyc01g073650.2	86.66	77.87	77.52	74.88	71.21	79.51	83.49	80.01	66.34	60.08	54.96	53.06	74.39	89.58	79.13	79.24	70.16	75.83	73.14	67.63	68.74	48.63	48.92	45.61	56.35	61.67	51.78	87.91	87.74	82.3
Solyc01g073660.2	33.79	36.1	38.6	53.9	55.75	50	43.03	54.22	64.59	85.58	87.08	54.59	44.95	75.45	45.25	29.83	24.74	34.13	45.35	38.59	28.02	50.95	51.21	55.44	79.78	73.78	69.54	47.38	59.4	34.18
Solyc01g073670.2	0.27	0.22	0	0.42	0.2	0.15	0.2	0.37	0.03	0.43	0.22	0.18	1.17	3.46	1.4	0.08	0.2	0.07	0	0.08	0	0.09	0.11	0.12	0.03	0.03	0.03	0.11	0.88	0.29
Solyc01g073680.2	13.52	10.43	14.26	2.79	4.82	5.42	18.46	13.68	4.55	7.72	12.94	7.46	6.4	10.42	5.65	8.55	12.51	9.89	3.44	7.11	2.26	10.08	5.99	13.46	4.5	10.06	10.83	9.16	6.47	3.5
Solyc01g073690.2	80.04	86.27	89.18	100.34	85.36	103.99	93.14	81.42	89.78	99.03	78.89	101.3	124.87	101.52	125.95	105.33	90.97	90.36	122.15	109.36	92.63	64.78	82.53	83.78	117.29	132.8	131.13	98.16	128.42	61.03
Solyc01g073700.2	1.54	1.04	1.09	0.02	0.24	0.35	2.32	2.04	0.23	0.05	0.48	0.64	0.35	1.56	0.16	0.66	1.25	0.31	0.04	0.17	0	0	0	0	0	0	0	0.31	0.12	0.18
Solyc01g073710.2	5.94	12.98	8.37	5.89	8.78	11	8.36	7.14	9.53	14.8	14.89	19.53	21.69	34.96	19.55	16.08	12.95	13.47	7.65	9.41	11.76	17.12	8.91	16.91	16.04	22.6	10.99	19.62	30.06	13.92
Solyc01g073720.2	2.41	4.61	2.47	1.67	2.59	2.67	2.97	3.95	5.04	11.93	7.62	4.51	146.54	69.22	204.5	2.46	3.19	3.06	0	2.49	4.03	3.7	0.54	2.07	11.54	26.14	32.66	16.29	50.95	15.52
Solyc01g073730.2	24.48	54.83	29.26	18.76	14.98	13.43	11.51	12.07	11.52	16.23	12.31	14.12	35.58	43.73	29.6	31.65	15.57	27.46	21.74	19.58	15.53	14.33	22.09	17.36	26.42	18.69	27.27	21.22	26.79	13.6
Solyc01g073740.2	47.31	60.3	55.19	77.79	61.64	69.5	48.51	50.99	47.08	42.57	39.23	23.72	51.35	71.46	48.26	55.24	42.97	43.3	58	53.26	48.35	31.78	31.27	31.24	50.14	42.24	43.43	42.27	54.1	35.9
Solyc01g073750.2	51.2	48.06	49.31	44.93	44.77	44.79	21.68	31.87	49.84	28.54	33.88	19.64	10.76	11.63	7.19	33	19.45	30.39	34.22	28.51	14.21	7.07	9.68	9.68	6.73	11.66	5.35	28.77	12.36	10.27
Solyc01g073760.2	50.28	40.64	41.2	35.03	41.96	39.39	65.26	62.61	34.16	32.76	28.22	15.69	22.37	38.73	7.32	39.94	49.43	50.29	60.97	54.08	95.84	111.62	53.06	74.99	54.91	59.31	38.74	66.38	78.77	122.68
Solyc01g073770.2	13.79	18.02	20.1	21.73	22.89	21.05	22.12	23.33	23.61	26.38	25.15	26.64	14.04	12.2	14.15	15.08	11.14	13.8	20.27	18.11	18.14	28.62	24.95	30.66	46.7	32.07	33.47	7.51	13.59	12.55
Solyc01g073780.2	0.38	0.41	0.08	0	0.05	0	0.44	0.24	0	0	0	0	0	0	0	0.32	0.11	0.16	0	0.16	0	0	0	0.04	0	0	0	0.11	0.07	0
Solyc01g073800.2	0.17	0.23	0.06	0.19	0.21	0.05	0	0	0.06	0	0	0	0.06	0.54	0	0.1	0	0	0	0	0	0	0	0	0	0	0	0	0.23	0
Solyc01g073810.2	0	0	0	0	0	0	0	0	0	0	0	0	0	0.06	0	0	0	0.05	0	0	0	0	0	0	0	0	0	0	0.18	0
Solyc01g073820.2	1.65	0.84	0.85	2.16	0.83	4.66	0.83	0.69	2.71	1.6	0.39	1.96	5.84	11.71	4.32	0.4	0.27	0.36	0.54	0.27	0.3	1.91	0.47	1.79	0.68	0.62	1.14	4.25	14.12	2.27
Solyc01g073830.1	0.38	0.03	0.11	0.12	0.21	0.45	0	0	0	0.02	0.05	0.22	11.25	26.49	4.74	0	0.11	0	0.09	0.15	0	0	0	0	0	0	0.05	11.36	35.87	6.01
Solyc01g073840.1	0.69	0.31	0.08	0.04	0.25	1.33	0.12	0.12	0.34	0.03	0.05	0.08	2.14	7.81	0.46	0.09	0.05	0.03	0	0.03	0	0	0	0	0	0.07	0	0.83	3.49	0
Solyc01g073860.2	0.13	0.14	0.07	0	0.06	0.26	0.12	0	0	0	0	0	0.42	3.6	0	0.31	0	0	0	0	0	0	0	0	0	0	0	1.33	7.89	0
Solyc01g073870.2	26.64	26.28	26.43	25.36	23.97	24.96	20.67	24.57	24.5	20.58	19.63	14.22	30.85	36.51	22.08	23.94	28.57	32.84	24.53	27.28	39.38	32.79	23.94	24.5	28.4	25.51	27.24	25.61	34.4	41.56
Solyc01g073880.2	5.12	2.35	2.81	2.13	2.1	3.94	4.99	3.35	2.87	1.42	1.66	0.86	47.43	29.55	17.55	11.13	27.17	11.74	9.59	18.1	22.01	1.69	1.26	6.67	4.67	1.55	1.21	49.46	66.01	121.21
Solyc01g073890.2	4.51	3.04	6.4	3.25	1.73	6.68	2.77	2.05	2.45	2.93	2.47	3.9	294.68	316.86	322.62	4.05	7.61	1.42	2.44	4.43	2.02	0.32	0.43	2.21	1.57	1.01	0.82	35.2	110.46	32.87
Solyc01g073900.2	19.89	22.07	23.7	19.55	14.77	15.45	12.21	13.42	15.87	14.56	14.94	16.82	26.52	38.19	28.06	17.23	11.37	13.67	14	14.76	10.99	11.02	11.97	11.93	13.59	10.69	8.73	16.89	27.3	18.16
Solyc01g073910.2	77.25	85.38	99.89	93.86	97.18	96.15	64.74	83.02	95.74	83.86	143.65	151.23	113.09	146.11	95.39	72.31	21.37	51.81	49.33	42.14	52.85	59.73	40.87	61.26	22.22	24.18	14.91	41.08	73.3	36.17
Solyc01g073920.2	11.27	13.32	12.83	14.32	12.44	13.43	14.66	14.07	11.97	13.78	9.9	15.9	16.96	18.5	12.91	11.98	9.5	11.51	12.33	10.65	10.88	9.36	13.59	10.82	12.75	14.17	13.66	10.72	14.31	11.21
Solyc01g073930.2	7.55	9.12	9.16	7.42	10.27	8.24	10.82	10.38	8.03	6.62	7.08	5.23	6.39	4.3	3.06	10.09	11.14	11.11	12.35	11.88	9.93	8.79	7.81	6.81	8.15	10.43	6.58	8.67	7.39	4.55
Solyc01g073940.2	16.42	15.47	19.55	12.29	15.52	17.11	27.15	24.62	21.59	31.8	32.24	30.71	19.98	17.21	15.89	12.53	11.86	14.03	13.12	12.02	13.76	15.86	14.01	17.75	21.66	21.18	19.07	16.53	15.27	15.03
Solyc01g073950.2	20.57	19.95	20.83	17.32	15.75	17.29	16	15.13	16.94	21.53	20.46	19.94	27.68	40.49	28.84	20.04	23.77	18.32	14.71	20.61	14.9	17.56	13.83	16.02	16.91	17.35	17.18	36.06	43.45	35.87
Solyc01g073960.2	39.94	41.05	41.19	43.41	44.41	46.25	43.23	42.82	44.66	39.43	37.27	30.84	45.42	45.52	45.78	37.03	34.26	40.71	39.54	39.88	40.44	40.17	38.01	37.31	53.7	42.81	47.33	37.34	39.71	39.33
Solyc01g073970.2	7.15	2.67	3.81	4.21	1.71	2	21.87	7.43	3.27	1.92	5.66	5.01	1.32	1.61	1.29	0	0	0	0	0	0	0	0	0	0	0	0	0	0	0
Solyc01g073990.2	2.48	4.97	6.98	13.67	13.64	12.17	6.36	6.83	22.27	8.05	10.64	3.93	0.21	0.06	0.06	2.58	1.05	3.81	11.5	5.6	2.32	2.31	2.18	2.34	2.3	4.8	0.99	0.87	0.45	0.15
Solyc01g074000.2	33.73	15.19	14.63	20.13	8.05	10.59	127.75	39.03	22	3.97	1.14	3.18	0.59	0.74	0.68	70.59	83.07	24.61	4.08	7.07	5.43	2.33	1.54	1.94	0.94	1.51	0.69	15.77	2.34	2.93
Solyc01g074010.2	30.91	24.23	27.92	14.4	16.54	17.91	20.87	22.99	14.95	17.57	17.08	17.33	13.03	14.37	13.83	21.07	19.28	23.47	17.72	20.71	13.82	11.54	15.61	9.53	13.14	17.95	12.42	22.87	19.01	13.62
Solyc01g074020.2	4.76	5.72	5.87	5.81	4.61	6.09	3.9	5.9	5.45	8.21	6.28	8.09	8.35	7.85	10.63	5.92	3.79	5.25	5.21	5.11	5.06	4.92	8.76	6.87	6.86	8.4	8.3	5.02	4.94	5.56
Solyc01g074030.2	56.97	52.3	56.9	24.45	58.32	54.45	102.88	96.1	81.04	74.73	113.81	81.14	80.96	72.86	16.28	81.97	57.29	71.87	50.17	66.52	68.33	59.73	67.48	73	27.18	44.76	32.21	98.11	77.37	78.24
Solyc01g074040.1	0.03	0.04	0	0	0	0	0	0	0	0	0.06	0	0	0	0	0	0	0.01	0.03	0	0	0	0	0	0	0	0.05	0	0	0
Solyc01g079060.2	5.17	6.86	5.83	5.84	6.27	8.02	3.43	3.66	5.67	4.82	5	2.7	3.95	2.8	5.73	3.75	2.87	3.74	6	5.18	2.64	2.31	2.64	2.38	2.94	3.85	2.23	3.98	1.88	2.98
Solyc01g079070.2	7.55	8.83	9.75	7.77	10.38	8.32	11.9	9.69	8.5	10.13	8.16	7.45	14.47	12.4	9.07	8.56	10.24	11.5	12.7	10.75	13.79	15.73	14.26	11.26	13.06	14.02	13.67	9.55	14.61	11.48
Solyc01g079080.2	0.28	0.14	0.02	0.02	0.12	0.25	0.38	0.28	0.04	0	0.02	0	0.02	0.07	0	0.35	0.49	0.4	0	0.04	0.04	0	0.02	0.04	0.09	0.02	0	0.33	0.14	0.59
Solyc01g079090.2	88.53	80.01	75.63	68.15	80.49	76.54	101.73	98.49	86.57	70.72	95.01	64.46	43.56	36.32	24.89	92.63	93.19	96.26	94.48	84.66	76.71	57.77	73.4	69.89	51.43	65.07	51.4	70.55	49.61	41.41
Solyc01g079100.2	0.54	0.56	0.44	0.28	0.47	0.25	2.15	0.85	0.32	0.14	0.35	0.12	0.19	0.46	0.15	0.82	1.51	0.5	0.3	0.3	0.12	0.39	0.09	0.07	0.06	0.14	0.19	0.21	0.12	0.37
Solyc01g079110.2	22.05	12.49	10.59	10.31	3.69	6.91	98.71	24.94	13.11	2.86	1.03	2.02	0.7	0.95	0.58	51.6	57.02	21.84	1.94	3.28	4.35	0.33	0.32	0.51	0.15	0.94	0.08	11.69	1.08	4.48
Solyc01g079120.2	0	0	0	0	0	0	0	0	0	0	0	0	0	0	0	0	0	0.76	0.66	0.14	1.5	0	0	0.21	1	0	1.06	0.56	1.31	0
Solyc01g079130.1	0	0	0	0	0	0	0	0	0	0	0	0	0	0	0	0	0	0.03	0	0	0	0	0	0	0.05	0	0	0	0	0
Solyc01g079140.2	3.62	4.54	4.21	5.4	4.32	9.31	9.12	7.77	6.48	0.45	0.6	1.47	1.57	3.65	3.4	2.21	2.95	2.38	1.22	2.34	2.34	1.58	0.56	2.56	0.97	0.63	0.09	2	1.8	0.5
Solyc01g079150.2	4.61	3.27	4.36	0.56	1.07	2.4	0.86	1.33	0.24	0.5	1.09	0.98	0.82	3.15	1.8	0.49	0.72	0.75	0.69	0.83	0.48	0.58	1.29	1.12	1.72	0.74	3.39	0.77	0.8	0.68
Solyc01g079160.2	0	0.04	0.17	0	0	0.12	0	0	0	0.21	0.07	0.04	0.22	0.11	0.16	0.04	0	0.12	0.07	0.15	0.08	0	0.04	0	0.04	0	0.12	0.04	0.08	0.79
Solyc01g079170.2	0.26	0.41	0.12	0.92	0.08	0.34	0.06	0.14	0.4	1.49	1.1	1.3	0	0.12	0.07	0.12	0.06	0.33	0.05	0.09	0	1.02	1.2	0.91	0.24	0.52	0.13	0.35	0.12	0.26
Solyc01g079180.2	5.98	1.24	3.78	0	0	0.13	0.25	0.25	0	0.09	0.12	0	0.36	0	0.41	1.71	7.05	1.58	0	0.19	0.29	0.21	0	0.07	0.03	0	0.07	3.11	0	0.53
Solyc01g079190.2	0.05	0	0.11	0	0	0	0	0	0	0	0	0	0	0	0	0	0	0	0	0	0	0	0	0	0	0	0	0	0	0
Solyc01g079200.2	3.85	2.22	4.37	0.2	0.51	1.23	0.58	0.12	0.09	0.47	1.05	0.52	17.12	30.4	35.48	1.32	6.86	1.03	0.35	0.84	0.62	0.27	0.19	0.76	0.92	1.33	1.89	10.27	13.43	6.27
Solyc01g079210.2	15.66	15.79	15.73	14.9	17.74	16.23	18.75	18.88	16.98	19.43	15.71	14.85	20.98	19.6	22.26	15.81	17.39	19.09	17.69	18.79	17.14	13.49	18.42	15.44	20.83	20.84	18.22	15.67	13.11	17.24
Solyc01g079220.2	43.91	43.17	46.36	51.15	49.3	48.68	41.79	40.69	42.41	54.35	46.73	58.7	46.36	28.66	48.63	37.74	35.5	36.2	51.11	43.77	37.41	36.37	44.25	36.11	40.7	51.7	48.24	40.11	32.99	37.69
Solyc01g079230.2	34.86	34.4	31.82	37.31	36.48	36.5	34.56	38.77	42.48	41.51	40.27	38.31	46.3	44.43	51.25	30.28	28.8	34.05	35.06	33.49	32.63	41.14	41.09	31.82	41.39	40	41.44	33.31	34.2	34.9
Solyc01g079240.2	72.58	53.18	51.87	10.04	16.34	18.39	41.15	35.6	10	4.11	9.39	5.34	11.76	13.35	12.06	46.14	66.51	41.91	11.32	22.65	25.31	6.14	2.17	3.02	1.7	0.89	1.38	29.42	5.45	41
Solyc01g079250.2	96.99	101.72	99.45	87.44	91.54	94.19	102.29	128.7	107.1	123.37	118.84	114.28	128.72	131.28	141.35	75.64	61.09	79.32	76.51	70.98	62.96	79.01	83.46	77.54	87.02	85.59	92.5	72.58	74.87	67.84
Solyc01g079260.2	12.47	5.14	5	23.49	7.44	6.59	4.88	1.99	7.53	7.05	8.69	8.74	24.25	43.26	37.73	3.23	9.97	3.4	2.55	4.26	1.63	4.74	7.22	3.83	3.95	3.51	8.14	14.89	12.76	16.59
Solyc01g079270.1	0	0	0	0	0	0	0	0	0	0	0	0	0	0	0	0.37	0	0	0	0	0	0	0	0	0	0	0	0	0	0
Solyc01g079280.1	0	0.64	0.65	0	0.3	0	0	0.66	1.44	2.62	5.42	2.06	1.97	0.82	1.55	0.58	0.61	0.13	3.08	0.87	0	0	11.24	5.15	2.1	4.1	0.89	1.59	2.17	0.99
Solyc01g079290.1	1.02	0.99	0.88	2.06	1.67	1.43	2.32	2.13	3.56	10.17	9.15	6.8	5.71	5.16	7.95	0.95	0.88	2.22	7.87	5.38	8.02	17.82	47.22	30.61	30.08	29.08	30.15	9.44	19.96	11.75
Solyc01g079300.2	0.13	0.02	0.12	0.16	0.11	0.17	0.14	0	0.29	0.76	1.28	0.44	9.69	8.05	29.64	0.14	0.08	0.15	0.03	0.01	0	0.23	0.06	0.85	1	1.23	4.83	0.16	0.53	0.36
Solyc01g079310.2	15.17	14.3	14.34	14.22	15.28	13.45	16.19	16.07	17.14	25.43	25.04	21.01	19.65	17.47	25.8	13.9	13.46	15.72	16.56	16.45	17.33	18.98	26.25	21.1	21.74	19.98	20.65	16.61	13.81	16.1
Solyc01g079320.2	3.53	4.97	6.29	5.04	5.63	4.87	4.1	5.46	5.1	8.61	7.71	10.86	5.23	4.3	3.31	4.55	3.33	5.76	6.69	5.16	4.22	5.99	10.52	7.73	6.13	8.31	5.6	3.78	6.46	5.41
Solyc01g079330.2	16.23	16.12	17.86	24.47	21.17	22.12	14.16	17.32	17.45	18.01	15.52	14.64	14.43	12.97	16.68	16.87	11.27	12.53	21.98	17.58	14.85	12.63	19.39	15.06	18.94	14.69	17.46	12.56	15.46	15.78
Solyc01g079340.2	29.41	27.81	26.89	25.49	26.14	24.04	25.62	27.45	17.09	15.07	15.12	16.91	12.34	8.04	7.21	30.61	25.32	28.66	26.77	27.46	27.1	13.67	19.43	16.27	16.16	18.17	11.61	21.43	16.87	16.43
Solyc01g079350.2	23.72	30.86	26.7	32.17	35.77	35.04	41.3	49.07	48.95	41.73	59.1	49.42	30.5	27.3	21.91	23.2	23.12	22.03	36.88	32.39	47.1	51.99	30.78	35.38	22.86	27.69	20.4	24.03	23.05	55.95
Solyc01g079360.2	39.02	136.59	46.38	42.99	53.45	49.78	30.43	34.03	56.68	45.98	47.92	65.23	69.98	52.41	48.83	32.94	18.71	37.48	56.64	42.46	53.75	77.31	44.41	58.77	53.49	88.88	57.89	21.1	23.02	31.66
Solyc01g079370.2	0.14	0.04	0.06	0.02	0.04	0.06	0	0.02	0.08	0.05	0.05	0.04	0.04	0.02	0	0.07	0	0.02	0.14	0.13	0.13	0.09	0.04	0.06	0.05	0.02	0.01	0	0.04	0.19
Solyc01g079380.1	0.03	0.04	0	0.04	0	0.07	0.09	0	0	0.04	0.03	0.07	0	0	0.17	0.21	0.24	0.17	1.07	0.55	0.4	0.28	1.25	0.14	3.75	0.86	1.65	0.06	0.11	0
Solyc01g079390.2	25.23	25.84	26.5	30.25	31.68	30.79	30.27	34.16	31.85	26.28	31.7	18.14	12.85	9.56	3.81	27.27	30.69	34.09	35.15	32.96	36.9	36.88	22.42	26.44	24.88	28.17	17.37	28.01	22.67	38.87
Solyc01g079400.2	3.46	2.63	2.46	2.39	9.11	6.7	8	6.51	6.89	1.75	4.68	3.49	0.73	0.77	0.26	3.04	3.99	4.23	2.44	3.4	4.53	3.03	1.85	2	0.47	0.9	0.59	2.91	0.69	2.26
Solyc01g079410.2	3.44	4.34	2.98	2.66	1.89	1.4	7.17	2.57	1.6	0.52	0.34	0.49	2.35	0.96	1.33	6.81	6.23	5.88	1.43	2.61	3.26	0.6	0.75	0.49	0.29	0.31	0.61	5.12	1.29	1.82
Solyc01g079420.2	153.43	151.55	147.81	184.79	152.97	169.22	162.19	139.4	157.93	178.5	119.43	153.25	183.71	205.83	237.64	127.99	141.02	125.9	130.16	133.82	152.15	160.96	163.46	159.21	202.36	181.46	220.91	139.77	211.21	180.02
Solyc01g079430.2	2.76	2.95	3.52	2.81	2.42	2.83	1.77	2.92	1.81	2.65	2.57	2	2.3	2.01	1.56	2.6	1.97	2.09	2.12	2.02	2.18	1.32	1.71	1.13	2.35	2.15	2.11	2.03	1.77	0.8
Solyc01g079440.1	4.38	5.06	3.41	2.4	2.05	1.56	2.03	3.34	1.81	1.8	2.92	1.54	1.6	1	1	2.33	2.1	1.27	2.91	2.83	2.34	1.01	1.09	1.04	1.25	1.22	0.24	0.7	0.47	0
Solyc01g079450.2	83.84	92.05	96.21	154.81	142.23	124.02	74.08	85.37	123.08	115.96	110.05	90.1	60.69	41.84	43.61	104.37	79.77	90.52	132.67	119.87	78.38	67.85	83.68	75.12	75.12	87.27	68.92	92.72	79.17	70.54
Solyc01g079460.2	0.94	0.84	0.46	0.56	0.39	0.33	1.04	0.53	0.78	2.14	1.51	1.92	0.63	0.58	0.59	0.93	1.38	1.14	0.41	0.35	0.58	4.22	3.2	3.02	4.41	5.21	4.62	1.22	1.52	0.7
Solyc01g079470.2	2100.87	2538.8	2714.05	2923.56	3211.24	2714.46	2383.56	2154.65	3567.41	3268.34	2646.29	3440.08	1085.6	421.25	389.08	3614.31	3196.14	3431.08	4357.7	4870.23	5851.47	6063.7	4516.66	6653.01	4830.15	6032.82	4731.47	4011.96	4564.8	5384.93
Solyc01g079480.2	66.65	47.69	64.59	49.29	60.23	70.46	58.51	80.29	37.47	62.92	71.49	67.14	40.79	43.95	60.51	65.15	123.64	45.06	48.87	61.5	50.65	52.94	63.04	66.22	67.12	52.51	72.89	85.04	114.53	97.59
Solyc01g079490.2	10.61	9.34	9.64	6.34	5.52	6.51	7.78	8.82	6.31	5.33	6.01	4.62	5.05	4.43	3.46	9.57	10.42	12.01	7.32	7.81	7.34	5.12	5.9	4.84	6.61	7.49	4.8	9.23	6.66	6.29
Solyc01g079500.2	4.21	2.76	3.26	2.48	1.53	2.09	10.2	4.84	2.25	1.4	0.54	1.14	0.3	1.29	0.46	6	4.9	3.1	0.72	0.56	0.47	0.08	0.14	0.12	0.2	0.57	0.12	1.11	0.51	0.56
Solyc01g079510.2	27.3	26.21	25.7	27.14	26.64	26.58	19.65	24.76	30.32	25.88	30.96	22.54	24.27	25.2	25.51	26.28	23.43	29.96	28.54	27.53	20.1	20.55	26.71	17.59	21.5	21.41	20.78	26.12	23.34	17.73
Solyc01g079520.2	3.57	2.62	3.62	2.11	3.06	3.42	4.03	4.25	2.11	1.26	1.22	1.04	1.01	0.85	0.77	2.44	3.44	2.44	2.03	3.4	0.92	1.15	1.48	1	0.98	1.1	0.39	3.41	1.58	3.53
Solyc01g079530.2	6.52	12.85	6.16	35.67	72.65	64.52	20.33	18.64	45.34	42.32	85.1	80.81	30.88	28.61	28.34	9.79	39.58	13.43	15.39	23.43	25.02	104.5	20.25	68.09	30.76	59.86	33.2	91.62	156.07	154.08
Solyc01g079540.2	188.2	192.18	184.38	202.17	188.51	215.85	217.43	163.49	154.91	150.78	126.51	144.48	194.92	223.81	242.29	196.43	173.19	192.44	159.39	157.44	178.78	133.65	132.23	131.69	208.45	183.92	214.07	205.18	261.9	185.88
Solyc01g079550.2	0.25	0.26	0.32	0.91	0.54	0.27	0.59	0.07	0.45	0.39	0.22	0.7	0.43	2.15	2.61	0.17	0.12	0.1	0.05	0.04	0	0	0.06	0.13	0.42	0.22	0.3	0.61	0.17	0.1
Solyc01g079570.2	1.15	1.01	0.71	0	0.24	0.3	0.88	0.54	0.08	0.13	0.02	0.22	0.04	0	0	0.9	1.65	1.12	0.03	0.54	0.35	0	0.12	0.14	0	0.14	0.02	0.73	0.18	0.75
Solyc01g079580.2	24.81	16.57	15.39	4.56	8.14	9.71	13.14	15.58	7.05	2.52	4.37	3.88	1.83	2.4	1.1	14.66	22.85	13.86	6.88	7.99	12.67	3.38	1.95	2.83	1.4	1.33	0.64	34.23	8.9	30.42
Solyc01g079590.2	35.76	39.67	39.12	50.31	46.81	48.8	49.22	41.78	46.67	53.56	49	64.71	41.91	35.35	43.34	45.72	46.47	43.02	53.81	47.77	55.76	66.3	94.07	62.53	82.22	53.14	101.62	51.4	46.73	62.58
Solyc01g079600.2	13.22	21.37	12.26	18.77	17.24	27.42	13.36	12.99	13.36	40.29	45.35	40.02	133.4	141.89	193.52	18.34	22.49	12.14	13.41	15.61	14.07	26.14	29.68	40.26	110.06	57.6	91.6	87.57	146.83	28.49
Solyc01g079610.2	22.7	20.87	19.56	23.45	14.43	18.78	14.6	8.49	9.58	26.69	31.85	28.4	18.36	28.03	32.71	31.19	27.09	25.46	16.72	17.99	13.42	18.87	37.75	19.93	37.23	16.92	29.91	19.49	22.69	11.13
Solyc01g079620.2	10.39	3.87	7.82	22.61	22.5	23.49	16.34	12.78	25.1	23.85	31.74	28.43	3.94	4.05	1.14	3.33	2.85	3.53	12.81	10.77	15.12	38.84	10.84	24.33	5.79	12.99	5.85	5.02	1.35	8.53
Solyc01g079630.2	4.98	5.91	6.22	5.16	7.99	6.75	6.53	6.85	4.99	10.02	9.38	8.16	8.58	7.35	6.6	6.43	5.96	6.08	7.55	6.92	7.76	12.68	16.26	11.57	11.34	12.28	12.5	7.36	8.33	8.62
Solyc01g079640.2	6.33	6.58	5.7	6.15	9.5	8.45	9.2	11.09	9.05	9.65	10.35	12.41	4.44	4.06	5.09	6.43	4.55	6.74	8.16	8.51	11.76	11.93	9.36	9.41	8.02	10.12	7.93	4.75	4.34	8.51
Solyc01g079650.2	14.59	15.02	17.45	21.67	22.01	20.72	18	18.71	29.71	27.92	32.81	20.95	27.59	23.1	24.03	14.87	12.9	14.39	18.87	15.54	13.05	31.23	16.48	21.18	15.24	23.15	18.64	13.62	17.3	16.85
Solyc01g079660.2	0.98	0.68	3.77	0.98	3.34	7.01	4.57	3.25	0.17	1.62	0.37	11.48	1.3	2.32	0.9	8.15	17.34	6.8	1.85	3.47	7.57	1.79	0.45	6.26	0.22	1.97	3.04	19.46	10.57	14.41
Solyc01g079670.2	0.22	0.15	0.08	0	0.14	0	0.4	0.24	0	0	0.5	0.34	0.16	0.99	0.22	0.42	0.74	0.38	0.06	0.05	0.07	0.3	0	0.08	0	0.33	1	1.32	0.98	6.4
Solyc01g079680.2	21.76	20.88	24.85	15.31	17.2	17.57	23.09	21.43	14.83	17.65	18.47	19.17	8.71	6.95	1.7	19.03	20.65	17.62	12.51	12.22	10.18	12.1	18.65	14.1	10.75	13.96	9.15	11.1	8.52	9.32
Solyc01g079690.2	6.89	7.59	7.39	11.36	10.97	9.54	8.73	10.05	11.64	8.45	7.11	8.58	11.84	10.57	13.36	6.2	6.22	6.48	9.78	8.74	8.5	5.82	9.82	5.8	7.73	6.33	6.59	9.17	10.15	10.48
Solyc01g079700.2	2.58	4.17	3.64	5.64	5.39	4.71	1.15	2.35	5.83	4.16	3.19	0.87	2.7	1.95	4.62	2.17	1.58	2.08	3.3	1.77	1.19	0	1.15	0.7	0.84	0.6	0.94	2.05	3.01	1.05
Solyc01g079710.2	18.52	25.56	27.67	22.68	26.78	31.95	33.45	37.82	42.96	46.93	50.54	60.57	40.23	48.09	41.27	22.21	20.21	24.8	21.86	21.9	21.28	21.71	33.83	23.95	18.1	23.97	19.86	15.38	17.43	18.27
Solyc01g079720.2	15.53	17.08	16.58	21.99	19.55	20.7	17.54	15.93	19.96	20.98	19.71	16.73	18.98	20.3	21.56	14.62	12.68	13.78	16.79	18.54	17.38	26.5	29.01	21.6	27.47	23.44	24.52	22.51	29.28	41.27
Solyc01g079740.2	3.68	4.61	3.22	3.97	7.04	8.97	7.27	5.69	3.35	0.85	3.56	4.82	5.79	4.34	1.91	4.36	3.74	3.01	1.56	1.71	2.92	0.85	0.38	1.91	0.08	0.62	0.18	5.63	8.62	10.81
Solyc01g079750.2	1.73	1.78	1.64	0.66	0.89	1.35	4.56	2.95	1.57	3.51	4.6	3.9	2.66	2.14	2.21	2.05	3.14	2.01	1.82	2.5	2.58	2.77	4.63	2.92	5.72	3.9	3.73	2.24	2.05	2.23
Solyc01g079760.2	20.2	21.38	20.46	23.31	17.62	17.38	16.21	17.48	14.82	20.11	13.65	18.51	21.93	19.28	22.17	16.52	13.4	14.6	18.28	15.48	14.68	14.29	20.66	14.46	37.09	24.48	32.81	18.46	24.42	18.12
Solyc01g079770.2	3.77	5.14	4.37	6.76	7.34	5.6	7.13	7.25	6.16	4.01	4.04	4.02	1.21	0.75	1.93	3.94	2.62	4.69	5.72	4.71	4.83	3.45	3.44	4.44	2.68	3.8	1.67	2.63	1.52	2.46
Solyc01g079780.2	27.95	36.92	32.34	37.9	34.48	27.78	32.04	27.94	28.54	30.99	25.87	37.13	26.7	33.63	25.76	33.24	26.2	28.24	24.16	32.94	33.34	29.2	47.76	39.32	42.99	37.84	33.41	30.77	49.11	34.88
Solyc01g079790.2	116.95	96.26	103.07	45.23	74.72	62.19	98.92	91.68	42.77	17.13	31.17	26.57	2.97	2.21	1.18	151.46	193.43	155.19	86.22	113.74	136.62	77.41	43.58	65.8	13.86	28.9	19.2	96.26	35.25	108.32
Solyc01g079800.2	12.82	13.29	12.7	19.21	17.73	16.07	17.01	18.36	19.46	21.32	18.17	13.88	13.7	8.73	8.76	16.94	17.01	15.49	24.92	23.01	25.01	27.84	25.64	23.3	16.69	19.62	19.96	16.54	14.01	21.39
Solyc01g079810.2	33.63	27.4	41.3	27.74	22.38	24.1	23.91	21.94	22.58	27.94	25.61	27.51	117.96	166.77	136.74	20.71	60.44	21.58	17.39	38.77	18.08	14.21	14.85	14.89	29.9	25.96	36.61	38.28	77.34	47.94
Solyc01g079820.2	46.78	52.56	53.44	54.41	64.5	67.25	81.17	58.44	73.55	47.19	43.83	56.53	49.69	49.48	29.83	46.1	49.71	46.56	54.74	54.09	64.67	64.09	60.91	59.54	51.97	56.91	47.23	46.61	45.85	51.69
Solyc01g079830.2	0.35	0	0	0	0	0.07	0.13	0.15	0.22	0	0	0	0	0	0	0.2	0.21	0.06	0	0.05	0.13	0	0	0	0	0	0	0	0.26	0.06
Solyc01g079840.2	30.68	31.57	34.39	38.41	38.42	34.7	34.57	36.72	40.19	38.32	36.76	34.92	35.62	37.44	38.49	33.88	30.33	34.93	45.92	39.07	38.2	37.49	48.52	42.86	41.86	39.92	38.69	33.02	37.18	39.7
Solyc01g079850.2	3.14	2.96	2.9	0.4	1.35	1.61	4.94	2.62	1.37	0.77	1.51	1.1	1.1	1.5	0.22	5.18	5.19	5.67	0.85	2.12	2.22	0.62	0.31	0.86	0.49	0.46	0.27	3.39	1.58	3.29
Solyc01g079860.2	17.57	20.16	20.62	27.26	25.72	26.41	29.94	31.29	27.7	33.86	29.77	23.75	25.23	23.9	16.47	19.13	19.81	19.09	32.3	28.31	32.59	40.97	29.41	34.99	31.5	32.16	29.85	24.59	24.48	33.54
Solyc01g079870.2	110.64	123.61	145.63	256.8	202.33	218.38	123.42	145.14	322.6	414.35	355.84	399.95	315.45	276.47	302.04	90.75	76.01	93.29	161.63	133.51	132.74	328.04	188.62	326.22	363.1	422.36	389.08	155.96	289.81	240.7
Solyc01g079880.2	609.16	842.77	809.5	2072.12	2044.52	1996.29	924.73	1266.49	1588.46	1164.64	1533.41	1441.57	283.9	140.52	130.64	321.25	227.54	372.79	1014.12	760.48	900.78	499.66	323.05	525.88	353.71	357.23	212.87	198.97	230.85	480.74
Solyc01g079890.2	0	0	0	0	0	0	0	0	0	0	0	0	0	0	0	0	0	0.02	0	0.03	0	0	0	0	0	0	0	0	0	0
Solyc01g079900.1	0	0	0	0.05	0	0	0	0	0.17	0	0	0	0	0	0	0	0	0	0	0.21	0	0	0	0	0	0	0	0	0	0
Solyc01g079920.2	0	0	0	0	0	0	0	0	0	0	0	0	0.03	0.08	0.03	0	0	0	0	0.02	0	0	0	0	0	0	0	0	0.08	0.09
Solyc01g079930.1	0.12	0.02	0.04	0	0.04	0.13	0	0.04	0	0	0.11	0	0.79	0.7	0.49	0.04	0.04	0	0	0	0	0	0	0	0.04	0.14	0	0.07	0.46	0
Solyc01g079940.2	3.4	2	3.36	1.73	2.24	2.86	1.03	3.06	0.63	0.25	1.88	1.49	68.23	92.05	29.55	4.58	25.21	2.99	0.47	2.96	3.35	0.85	1.2	0.13	2.53	0.88	0.4	23.69	49.4	15.05
Solyc01g079950.2	7.38	4.5	5.8	2.67	5.21	6.96	7.82	8.18	4.04	1.18	3.25	2.06	14.56	18.77	11.39	10.13	18.14	7.58	4.84	7.48	4.28	2.42	4.32	1.19	17.44	3.26	0.97	15.89	21.08	15.12
Solyc01g079960.2	0	0	0	0	0	0	0	0	0	0	0	0	0	0	0	0	0	0.01	0	0	0	0	0	0	0	0	0	0	0.18	0
Solyc01g079980.2	0.28	0.15	0.22	0	0	0.08	0.66	0.34	0	0	0.03	0	0	0.06	0	0.6	0.33	0.42	0.03	0.37	0.49	0.35	0.2	0.04	0	0	0	0.41	0	0.6
Solyc01g080010.2	2.79	2.79	3.23	2.14	1.54	1.29	2.1	0.46	2.79	2.28	9.53	19.13	50.01	49.25	139.36	0.65	0.69	0.32	0.14	0.22	0.06	7.5	3.81	4.56	21.26	13.51	30.75	8.67	17.52	13.57
Solyc01g080020.2	6.83	18.02	6.41	8.11	35.85	26.47	21.74	17.81	23.67	7.75	35.6	67.91	16.43	13.84	1.88	32.72	15.73	32.04	8.27	11.37	18.3	42.57	16.27	16.19	1.49	12.83	3.97	12.86	20.97	19.79
Solyc01g080030.1	0	0	0	0	0	0	0	0	0	0.03	0.11	0	0	0	0	0.06	0.06	0.4	0.26	0.13	0.06	0.83	0.18	0.46	0.32	0.5	0.12	0.15	0.56	0.79
Solyc01g080040.2	10.02	10.24	10.81	10.68	12.59	11.15	16.71	16	19.73	10.6	9.12	7.28	11.77	8.18	11.24	6.41	6.36	7.88	8.63	7.63	5.72	11.56	6.93	6.27	8.29	9.31	7.82	7.82	5.43	4.86
Solyc01g080050.2	1.38	2.36	0.54	0.15	0.25	0.58	3.22	0.32	0.13	0.18	0.08	0.18	0.46	0.42	0.34	5.25	3.77	5.93	0.71	0.73	0.36	0	0.33	0.18	0.23	0.23	0	0.84	0.08	0.52
Solyc01g080070.2	45.57	38.14	37.99	4.26	10.29	16.13	68.73	50.9	7.52	1.53	6.18	2.29	1.89	2.08	0.14	77.43	63.54	83.54	20.93	30.78	37.02	3.98	3.14	3.83	1.72	3.31	1.2	36.18	4.94	17.64
Solyc01g080080.2	42.29	44.97	39.52	35.3	39.12	40.32	31.26	39.56	32.84	25.91	23.99	26.58	17.77	13.31	10.71	31.81	37.37	34.86	35.18	38.48	39.29	33.56	28.52	26.55	29.87	28.45	22.6	30.47	23.48	33.76
Solyc01g080090.2	12.14	10.68	11.13	9.92	9.46	9.06	5.42	6.58	7.26	6.81	5.87	6.23	3.92	2.28	2.89	7.99	10.74	8.29	8.73	7.56	6.43	2.76	3.15	2.91	2.64	3.03	1.16	10.95	4.43	10.21
Solyc01g080100.2	0	0.04	0	0	0	0	0	0	0	0	0	0	0	0	0	0	0	0	0	0	0	0	0	0	0	0	0	0	0	0
Solyc01g080110.2	19.79	20.38	21.55	22.22	22.51	23.04	18.9	21.91	19.57	17.65	14.66	15.94	17.52	17.92	22.3	15.46	15.61	15.09	16.14	15.75	14.25	10.31	13.08	11.02	14.32	12.97	12.24	16.33	12.22	16.22
Solyc01g080120.2	0	0	0.08	0	0.05	0.05	0.02	0.13	0	0	0.02	0	0	0	0	0	0	0	0	0	0	0	0	0	0	0	0	0.02	0	0
Solyc01g080130.2	21.16	18.5	23.96	15.93	28.96	28.53	29.37	33.41	18.33	10.12	12.43	11.81	7.78	8.83	9.31	33.58	23.5	29.87	28.72	31.49	24.05	7.91	8.88	6.73	5.22	6.08	4.4	20.82	11.19	9.18
Solyc01g080140.2	22.7	23.62	23.03	28.41	28.03	28.02	27.18	26.88	19.09	22.7	19.19	17.84	23.77	21.98	17.33	26.75	23.37	23.96	26.88	27.01	22.14	13.38	18.74	16.31	23.96	22.54	19	24.16	26.35	21.58
Solyc01g080150.2	1.73	2.02	1.88	3.12	3.65	3.43	3.38	4.37	6	13.9	8.83	11.26	6.48	8.81	5.41	0.65	0.85	0.9	3.39	1.56	1.19	1.63	0.9	0.42	1.46	1.27	2.77	0.81	1.47	0.41
Solyc01g080160.2	13.12	17.42	16.1	19.08	17.69	20.04	14.36	16.83	13.54	16.56	18.25	17.28	20.35	15.82	24.25	15.62	13.31	13.47	14.45	16.86	16.65	22.81	23.78	23.05	27.16	19.19	27.72	13.37	17.43	14.96
Solyc01g080170.2	14.28	18.44	19.1	28.14	24.55	21.36	17.89	16.38	25.58	19.76	19.07	14.55	12.47	9.91	9.89	13.7	10.74	13.63	19.97	15.21	13.59	19.39	20.92	18.8	19.46	22.67	16.75	14.71	14.82	10.51
Solyc01g080180.2	9.6	9.4	8.26	7.51	8.16	7.75	7.35	7.6	8.36	6.21	6.24	9	8.26	8.8	7.77	7.84	7.88	7.59	6.66	7.02	8.47	6.65	9.09	6.25	9.48	7.59	7.96	6.75	9.87	6.04
Solyc01g080190.2	4.78	4.45	5.06	3.24	3.43	3.72	3.98	3.74	3.43	8.64	8.23	10.07	6.98	5.05	5.83	6.91	4.91	4.45	6.52	5.44	6.64	9.41	7.84	9.37	8.75	8.54	7.58	5.98	8.04	9.39
Solyc01g080200.2	17.15	13.34	12.85	21.12	23.61	21.88	20.62	20.97	24.57	13.85	19.83	16.09	5.48	4.13	7.53	14.63	11.79	17.65	20.51	17.93	14.86	9.22	7.15	9.05	6.4	8.15	7.01	10.93	4.66	10.15
Solyc01g080210.2	13.43	18.23	18.03	26.1	21.15	22.18	16.88	21.73	26.64	27.32	28.3	29.09	16.01	12.69	16.9	18.07	16.61	16.28	28.86	22.88	20.09	20	25.27	25.16	14.63	21.95	15.61	15.43	13.84	18.45
Solyc01g080220.2	84.14	83.57	96.49	204.48	98.24	105.69	89.11	68.46	139.19	163.56	105.97	94.35	180.87	203.01	242.23	62.74	53.71	72.36	93.31	73.29	77.31	138.74	124.02	134.47	235.21	158.75	237.25	93.96	156.37	127.64
Solyc01g080230.2	0	0	0	0.08	0.05	0	0	0	0	0.04	0	0	0	0	0	0	0	0	0	0	0	0	0	0	0	0	0	0	0.02	0
Solyc01g080240.2	58.14	51.85	50.5	49.03	42.73	47.58	44.34	46.17	47.01	64.01	68.48	52.71	43.3	38.61	46.62	57.47	49.44	55.47	47.75	49.89	45.5	58.59	65.51	56.78	65.67	59.7	53.59	64.73	62.15	54.62
Solyc01g080250.2	33.06	38.87	39.08	50.73	42.47	41.95	28.72	34.71	37.95	43.01	36.38	42.74	44.02	47.04	59.61	31.96	24.94	25.94	33.08	30.81	21.99	18.21	31.86	25.49	39.34	31.03	34.18	33.66	39.03	24.62
Solyc01g080260.2	0.34	0.95	0.77	0.25	1.06	1.16	0.84	1.53	1.07	0.19	1.18	0.63	0.14	0.07	0.13	0.53	0.4	0.41	0.02	0.71	0.68	0.27	0.21	0.17	0.27	0.15	0.09	0.82	0.16	0.04
Solyc01g080270.2	19.55	23.21	20.19	25.09	21.28	23.39	19.63	23.44	24.69	24.81	26.02	21.5	28.2	26.19	25.54	26.03	19.12	26.69	23.16	20.87	22.46	24.96	29.64	25.68	30.51	26.34	29.3	19.78	23.19	23.7
Solyc01g080280.2	600.2	516.41	510.54	346.94	660.87	543.82	724.16	719.34	545.89	139.28	290.15	245.68	24.42	16.05	4.49	904.83	933.66	887.29	834.28	964.26	845.01	292.91	240.64	310.28	52.49	148.46	99.13	974.1	197.52	398.06
Solyc01g080290.2	18.47	14.87	14.88	9.71	13.62	12.99	18.1	18.31	9.96	2.25	2.81	4.18	4.33	7.44	2.38	11.37	13.63	20.13	6.06	8.24	4.96	1.37	1.81	2.26	3.05	3.81	3.46	8.91	5.59	7.22
Solyc01g080300.2	11.51	12.75	10.72	11.61	11.2	10.19	9.07	10.98	11.91	10.13	12.25	11.86	4.51	2.64	3.25	11	8.28	9.48	12.17	11.96	4.55	1.37	7.37	5.21	4.46	5.94	3.99	8.92	2.83	3.19
Solyc01g080310.2	9.37	9.05	10.44	7.76	8.39	8.7	5.4	7.86	14.97	8.05	14.26	10.28	4.91	2.79	4.4	8.08	4.31	7.31	6.88	5.09	3.15	3.48	4.93	2.99	2.22	3.09	2.53	4.32	1.73	1.81
Solyc01g080320.1	4.1	2.09	2.92	2.05	2.57	2.87	7.09	7.07	3.57	1.1	0.53	0.47	2.83	4.78	0.91	1.15	3.26	1.37	2.75	1.47	4.26	1.25	0.5	0.61	0.47	1.95	0.44	1.27	2.61	0.57
Solyc01g080330.2	121.54	127.05	132.38	142.65	123.56	128.39	97.11	112.47	115.36	103.04	95.76	95.31	85.96	80.78	90.13	106.73	106.91	106.71	116.54	119.25	110.8	91.31	98.94	100.62	113.3	116.49	113.02	125.12	139.11	107.39
Solyc01g080340.2	9.39	11.24	10.29	15.66	12.64	12.02	11.89	11.17	12.54	13.46	9.17	14.03	12.16	15.48	15.55	9.72	7.33	8.31	11.61	10.79	12.19	16.73	13.64	14.32	23.64	17.15	25.73	10.49	18.71	17.32
Solyc01g080350.2	12.02	11.24	11.02	12.06	11.69	13.69	14.72	12.01	12.36	12.09	12.23	8.14	11.62	12.37	10.58	10.72	12.1	13	12.22	12.66	13.8	15.58	13.81	13.2	22.42	18.15	16.94	13.51	14.69	15.13
Solyc01g080360.2	6.64	7.39	7.68	8.76	9.84	9.36	6.89	8.58	11.4	15.09	15.54	13.95	6.65	4.35	7.38	5.26	3.31	4.23	5.37	4.93	3.63	3.33	6.87	3.94	6.25	5.3	3.84	5.07	2.85	3.29
Solyc01g080370.2	0.38	0.28	0.38	0.24	0.54	0.39	0.94	1.09	0.94	1.44	2.68	1.53	0.19	0.11	0.29	0.52	0.52	0.36	0.92	0.84	0.3	2.22	1.79	1.6	0.75	0.66	0.33	0.27	0.18	0.39
Solyc01g080380.2	0.6	0.63	0.51	1.21	1.52	1.29	0.88	1.24	1.11	0.26	0.63	0.9	0.25	0.04	0	0.26	0.96	0.98	0.08	0.98	0.78	1.13	0.54	0.41	0.29	0.33	0.09	0.71	0.09	1
Solyc01g080390.1	0	0	0	0	0	0	0	0	0	0	0	0	0	0	0	0	0	0.01	0	0.02	0	0	0	0	0	0	0	0	0	0
Solyc01g080400.2	8.6	10.41	10.57	16.79	16.92	16.2	14.4	15.01	14.56	12.95	14.6	11.51	9.01	7.18	14.7	11	8.58	11.02	17.43	15.84	10.32	7.69	10.13	8.01	11.24	13.62	15.51	11.52	6.66	8.15
Solyc01g080410.2	7.91	2.57	4.59	4.43	3.56	4.07	4.76	5.11	4.12	8.8	8.14	8.46	11.16	12.79	16.09	3.87	6.02	6.05	4.66	3.91	6.13	7.11	9.75	3.93	16.36	9.73	36.81	2.69	5.93	3.47
Solyc01g080420.1	1.14	2.65	0.59	1.6	0	0	1.54	0.6	0.59	0.96	3.06	3.78	4.22	3.27	6.53	0.79	0.28	0.48	0.94	0.4	1.59	0.86	9.34	6.78	4.63	2.76	6.27	1.06	0.27	1.14
Solyc01g080430.2	15.68	16.5	16.76	28.07	20.28	19.42	15.85	18.16	21.48	34.79	34.3	36.76	18.45	16.17	29.66	13.29	12.21	12.64	19.54	16.73	13.45	26.85	29	23.5	31.48	26.35	28.29	13.08	13.32	17.6
Solyc01g080450.2	5.05	5.99	5.14	3	4.13	4.57	4.11	5.54	6.26	5.4	7.09	6.18	4.38	2.8	4.2	5.69	3.22	5.92	4.5	4.17	2.25	1.44	4.02	1.75	1.49	3.49	1.75	2.87	1.26	2.04
Solyc01g080460.2	127.53	129.24	152.72	298.39	229.1	191.55	66.72	96.55	105.67	214.31	158.07	103.78	64.39	33.1	85.91	125.68	67.13	118.49	250.68	197.89	141.17	105.85	115.34	141.02	331.66	157.16	176.79	101.34	79.6	86.09
Solyc01g080470.2	13.99	14.56	16.06	21.42	22.5	23.24	23.21	21.12	27.07	26.94	23.66	23.33	21.57	22.6	17.68	15.25	13.09	14.43	25.04	19.32	26.23	27.89	26.85	26.61	27.26	27.48	25.62	15.79	21.1	22.07
Solyc01g080480.2	0.43	0.53	0.39	11.28	2.54	2.06	1.42	0.36	5.4	1.31	0.48	1.13	1.49	0.5	1.16	0.27	0.49	0.72	0.84	0.94	1.18	1.78	0.4	0.32	1.19	1.35	1.36	0.91	0.76	3.44
Solyc01g080490.2	0.18	0.13	1.28	0	0	0	0	0	0.13	0	0.05	0	0	0.05	0.37	0.11	0.12	0.31	0	0	0.29	0.18	0.06	0	0	0	0	0.17	0	1.86
Solyc01g080500.2	210.3	172.45	290.35	476.44	591.34	615.96	344.4	465.44	407.37	328.87	586.92	678.07	454.36	607.48	434.59	265.04	170.66	183.08	263.4	249.99	250.31	188.1	181.41	221.41	85.22	150.2	69.95	205.53	192.13	183.91
Solyc01g080510.2	66.42	53.33	67.91	87.41	112.83	93.73	80.73	93.68	74.3	45.25	41.27	40.01	25.96	20.9	17.08	68.03	78.01	81.93	92.84	103.62	110.98	57.98	39.35	52.51	42.18	46.21	37.23	72.5	40.81	77.95
Solyc01g080520.2	0.06	0.05	0	0.06	0.15	0.05	0.02	0.01	0	0.04	0	0.03	0	0	0.03	0	0	0	0	0	0	0	0.02	0	0	0	0	0.02	0.02	0
Solyc01g080530.2	18.49	22.62	21.76	16.82	14.43	17.73	21.03	18.59	16.87	16.89	14.02	18.74	22.23	19.3	18.9	17.39	15.77	17.03	13.39	15.27	17.14	11.35	14.26	15.94	17.08	16.61	17.53	14.89	22.69	11.32
Solyc01g080540.2	127.31	117.93	131.6	142.23	156.64	161.72	155.86	155.47	162.35	82.19	89.84	77.41	60.65	54.94	41.55	150.66	141.09	149.98	190.35	152.03	170.93	106.71	109.34	110.28	120.11	86.03	81.58	79.76	74.1	80.46
Solyc01g080550.1	0.08	0.02	0.04	0.12	0.04	0.12	0.13	0.14	0.09	0.05	0.19	0	0.07	0.08	0.08	0.08	0.23	0.14	0.11	0.21	0.16	2.74	2.19	0.88	0.44	0.56	1.53	0.04	0.36	0.54
Solyc01g080560.1	0	0	0	0.17	0	0	0	0	0.17	0.06	0.59	0.4	0	0	0	0	0	0	0	0	0.1	0.39	0.45	0.41	0	0.13	0.25	0.03	0.1	0
Solyc01g080570.2	0.38	0.77	0.19	14.47	1.57	1.88	1.57	0.25	4.86	1.55	0.55	0.32	21.59	79.77	10.17	0.17	0.14	0.27	0.08	0.17	0.2	0.04	0.02	0.16	0.76	0.19	0.69	12.25	46.55	1.2
Solyc01g080580.2	6.94	5.82	8.3	4.37	13.88	12.75	14.29	13.15	7.13	5.84	9.13	5.75	1.37	1.53	0.52	3.73	1.68	4.02	1.5	2.02	1.46	1.85	1.27	2.08	0.81	1.31	0.46	1.42	0.27	0.37
Solyc01g080590.2	38.72	39.28	37.19	35.33	32.75	38.28	36.38	28.28	44.8	53.58	48.53	58.33	59.38	50.33	47.32	24.68	23.74	29.77	28.23	22.92	26.12	38.44	41.35	39.16	59.62	58.81	55.54	21.41	34.29	30.03
Solyc01g080600.2	4.35	2.35	2.93	2.35	0.73	1.23	18.29	5.61	2.66	0.42	0.31	0.78	0	0.2	0.08	16.14	13.45	7.1	0.31	0.53	0	0	0.04	0	0	0.17	0	2.36	0	0.3
Solyc01g080610.2	0	0	0	0	0	0	0	0	0	0	0	0	0	0	0	0.01	0	0	0	0	0	0	0	0	0	0	0	0	0	0
Solyc01g080620.2	5.26	5.87	5.71	5.11	5.92	5.42	4.86	5.22	5.56	6.83	6.88	5.35	5.87	4.92	6.48	6.51	5.83	7.44	9.77	8.52	8.12	5.94	10.98	8.22	9.76	8.31	8.24	6.63	6.72	5.1
Solyc01g080640.2	45.21	78.79	49.71	39.03	42.56	46.8	58.66	45.51	45.35	70.18	80.47	104.62	222.96	201.21	231.45	34.71	47.02	32.4	31.84	37.36	38.54	41.9	53.76	41.76	70.15	58.08	95.78	93.51	170.51	72.03
Solyc01g080650.2	14.86	14.12	14.31	13.32	14.25	16.26	18.08	16.64	17	15.97	15.15	11.15	16.22	17.36	14.71	15.36	14.13	21.01	16.83	17.05	23.4	15.84	19.37	14.96	15.38	18.06	14.35	15.41	16.59	16.24
Solyc01g080660.2	9.87	9.62	10.32	12	10.11	13.23	8.3	7.97	13.4	8.97	10.41	10.07	9	6.83	8.56	9.98	5.8	10.55	9.71	9.55	5.55	3.89	6.15	3.96	3.21	4.18	2.7	6.79	4.46	2.72
Solyc01g080670.2	36.49	39.36	37.89	43.23	39.8	45.73	34.21	38.27	54.25	39.4	44	33.07	37.06	35.15	33.54	27.08	22.48	30.69	27.74	24.12	19.82	16.79	22.52	17.55	25.12	21.85	22.36	21.8	20.46	13.36
Solyc01g080680.2	0.2	0.34	0.22	0.1	0.21	0.27	0.15	0.52	0.04	0.07	0.04	0.15	0.09	0.05	0.26	0.17	0.25	0.16	0.05	0.08	0.39	0	0.03	0	0.23	0.38	0.19	0.58	1.6	0.07
Solyc01g080690.2	27.31	29.37	32.98	70.08	55.94	48.52	33.72	38.39	47.72	49.72	42.36	44.56	25.31	15.21	17.79	32	26.68	31.97	59.75	49.7	51.17	49.22	66.25	48.29	54.32	47.08	38.89	44.24	34.44	48.36
Solyc01g080700.2	9.93	8.27	10.54	6.83	12.84	10.34	15.19	17.2	12.73	10.04	7.29	8.94	5.33	4.03	2.51	1.24	2.45	3.17	4.03	3.62	3.52	1.4	0.99	1.02	1.39	1.66	1.24	2.25	0.99	2.34
Solyc01g080720.2	1.93	2.65	2.36	2.11	1.71	1.97	1.9	1.85	2.6	4.42	4.42	5.19	4.5	4.87	4.65	2.22	1.54	1.62	2.12	2.05	1.11	2.95	4.02	2.88	2.22	3.1	2.7	2.13	3.55	1.87
Solyc01g080740.1	0	0	0	0	0	0	0	0.02	0.03	0	0	0	0	0.01	0	0	0	0	0	0	0	0	0	0	0	0	0	0	0	0
Solyc01g080750.2	2.61	1.4	1.24	0.63	0.72	1.23	8.08	2.11	0.43	0.04	0.13	0	0.25	0.41	0.42	2.23	4.17	1.91	0.19	0.69	0.39	0	0	0.05	0.08	0	0.04	1.52	0.22	0.93
Solyc01g080760.2	6.27	7.5	7.64	10.33	9.5	9.94	8.94	8.67	10.55	11.89	10.29	13.68	11.54	10.4	8.02	7.62	7.49	6.53	9.49	9.35	8.3	5.89	12.6	8.52	6.37	8.52	8.09	6.3	7.3	5.19
Solyc01g080770.2	7.33	6.11	6.8	2.1	3.48	3.61	9.12	8.6	2.86	1.17	1.87	3	2.34	3.66	1.6	6.19	6.44	7.21	1.22	2.86	1.89	0.28	0.55	0.41	0.62	1.17	0.91	2.72	1.09	1.45
Solyc01g080780.2	10.25	9.42	10.3	16.65	17.86	15.37	13.83	18.64	14.82	14.48	13.29	16.23	10.42	6.32	8.57	16.44	13.42	14.91	22.15	22.85	19.44	12.38	19.42	15.21	13.56	12.8	14.47	14.75	12.09	14.22
Solyc01g080790.2	3.91	2.83	4.42	0.43	0.98	4.57	17.48	8.94	0.62	0	0.11	0.2	0.34	0.06	0.51	2.16	2.22	2.39	0.42	3.37	1.31	0.45	0	0	0.06	0	0.06	0.38	0	0
Solyc01g080800.2	5.25	3.1	3.71	37.72	6.48	8.34	12.66	3.48	13.72	2.38	2.27	1.7	0.1	0.08	0.46	8.06	7.66	7.78	7.28	9.66	7.79	1.21	1.25	0.43	0.5	0.57	0.49	4.46	2.54	9.88
Solyc01g080810.2	32.25	28.99	29.95	28.02	35.28	34.8	33.16	38.46	33.54	21.56	19.4	12.04	19.72	16.42	10.79	37.92	36.73	36.92	43.76	41.28	31.26	10.18	14.97	13.36	12.28	17.02	13.42	30.17	16.5	18.34
Solyc01g080820.1	0	0	0	0	0	0	0	0	0	0	0	0	0.21	0	0	0.18	0	0	0	0	0	0	0.09	0.3	0	0	0	0	0	0
Solyc01g080830.2	4.78	4.82	5.22	2.52	3.01	3.17	6.58	4.15	4.68	1.1	1.54	1.54	3.42	5.3	5.9	4.14	4.07	5.67	1.92	3.65	4.79	4.75	1.48	1.3	3.15	2.98	4.3	4.51	2.53	7.43
Solyc01g080840.2	72.05	66.49	69.6	83.55	96.58	84.2	63.72	84.79	78.29	57.67	60.19	45.36	36.84	28.09	18.58	69.76	66.21	72.36	86.23	82.02	63.07	47.34	58.87	56.06	33.31	44.73	36.71	60.47	38.3	43.2
Solyc01g080850.2	25.68	24.06	26.53	27.08	24.2	23.5	17.24	21.81	21.8	39.39	43.75	35.12	14.65	12.64	22.28	21.13	15.87	18.86	21.56	18.91	19.97	23.73	32.42	23.27	31.59	20.59	23.58	15.85	15.36	15.02
Solyc01g080860.2	35.53	32.61	35.35	48.37	39.37	43.76	35.59	33.01	46.06	57.14	56.5	45.27	44.2	50.61	37.39	20.31	16.75	21.03	26.78	24.37	17.26	32.81	39.12	29.67	34.91	38.24	30.56	32.03	42.11	32.48
Solyc01g080870.2	4.64	0.74	1.51	2.06	1.95	2.14	0.72	1.69	1.1	60.74	23.05	40.74	83.65	27.81	330.86	0.35	1.01	0.51	0.51	0.9	0.43	19.45	33.59	15.45	214.7	92.41	677.95	30.68	101.64	29.48
Solyc01g080880.2	62.8	63.05	69.67	61.93	57.83	58.17	38.78	47.08	27.7	30.71	29.17	31.28	33.04	35.91	27.47	64.36	38.23	50.16	49.16	46.59	38.62	20.87	32.44	22.38	31.98	25.38	26.32	36.12	33.79	33.15
Solyc01g080890.2	40.34	38.71	30.91	20.04	11.92	15.81	17.35	16.33	9.38	5.27	5.51	5.19	12.73	32.79	9.36	22.6	31.15	20.55	13.31	19.24	18.58	6.9	6.66	9.08	9.55	4.47	2.34	67.43	88.98	53.31
Solyc01g080900.2	1.4	0.93	0.97	0.03	0.06	0.25	0.13	0.03	0.06	0.02	0.13	0.03	0	0.05	0	0.11	0.28	0	0.07	0.02	0	0	0	0	0.03	0.05	0	0.03	0.03	0
Solyc01g080910.2	19.02	95.14	36.19	15.85	23.19	27.46	27.84	28.89	15.84	13.05	21.02	26.53	36.42	19.6	8.38	7.46	1.7	7.38	13.2	8.62	9.45	8.35	11.67	8.99	13.28	9.03	17.83	3.1	3.05	2.52
Solyc01g080920.2	0.22	0.03	0.02	0.04	0.06	0.03	0.06	0	0.03	0	0	0	0.97	0.81	0.09	0.06	0.03	0.05	0	0.16	0.09	0	0	0	0	0	0	2.54	13.43	2.21
Solyc01g080930.2	48.24	47.79	56.41	62.7	62.93	61.36	54.99	57.13	52.53	41.13	37.19	35.23	60.62	56.63	48.86	37.43	39.49	45.16	53.64	51.53	48.63	34.4	32.01	29.26	38.96	39.22	47.43	39.54	41.6	38.95
Solyc01g080940.2	16.06	16	16.61	23.1	21.89	22.25	21.45	19.21	23.14	25.25	25.1	26.88	15.33	13.02	17.32	17.88	19.14	19.48	27.68	22.64	21.82	32.05	41.81	31.54	30.01	31.68	32.29	24.34	26.72	19.79
Solyc01g080950.2	0	0.14	0	0	0	0	0	0	0	0	0	0	0	0	0	0	0	0	0	0	0	0	0	0	0	0	0	0	0	0
Solyc01g080960.2	0	0	0	0	0	0	0	0	0	0	0	0	0	0	0	0.05	0	0	0	0	0	0	0	0	0	0	0	0	0	0
Solyc01g080970.2	0	0	0.12	0	0.04	0	0	0	0	0	0	0	0	0.07	0	0	0	0	0	0	0	0	0	0	0	0	0	0	0.04	0
Solyc01g080990.2	0.55	0.25	0.21	0.23	1.3	0.83	0.96	1.27	0.66	0.03	0.99	0.8	0	0.04	0	0.76	0.58	1.11	0.46	0.36	1.65	5.58	1.15	1.58	0.45	0.36	0.59	0.4	0.04	1.56
Solyc01g081000.2	0.28	0.87	0.73	0.47	0.54	0.22	0.5	1.06	0.5	1.02	1.08	1.31	0.54	0.88	0.84	1.19	0.41	0.39	0.79	0.43	0.26	0.94	1.32	0.7	1.41	0.92	1	0.35	0.33	0.63
Solyc01g081010.2	93.6	93.37	88.62	71.18	78.47	87.24	104.37	101.54	95.74	136.45	116.1	146.64	103.02	116.33	89.42	72.85	64.87	60.76	67.97	62.07	68.63	74.55	82.74	80.67	60.16	89.67	66.65	51.98	73.88	52.77
Solyc01g081020.1	4.06	4.02	4.06	2.84	3.55	2.85	3.42	4.47	4.47	4.28	5.19	5.18	1.81	1.13	2.03	6.08	4.36	6.38	7.41	6.73	3.42	2.64	6.18	4.56	2.8	3.71	3.05	3.62	1.55	2.77
Solyc01g081030.2	22.71	25.69	27.96	25.54	26.73	26.38	23.17	24.82	27.43	28.71	30.32	24.89	21.89	20	21.27	21.77	15.44	15.89	19.34	18.8	18.34	13.77	24.65	17.42	22.04	22.62	18.7	17.85	15.82	17.3
Solyc01g081040.2	2.62	1.99	2.13	8.57	8.24	7.08	5.86	7.3	8.89	7.47	9.57	9.67	0.86	0.21	0.65	2.54	1.96	2.99	3.43	4.27	2.86	4.67	5.76	6.35	1.55	4.17	2.67	4.74	1.56	1.46
Solyc01g081050.2	10.41	10.41	10.63	11.72	10.72	10.97	7.76	9.95	15.06	13.72	16.61	10.32	14.03	12.06	15.9	9.69	6.84	11.02	12.7	11.35	6.52	5.14	10.57	5.72	9.74	10.45	7.52	11.65	9.3	5.19
Solyc01g081060.2	51.23	80.33	63.89	239.26	182.94	157.27	83.59	78.68	220.27	226.45	191.43	249.81	137.28	102.03	221.81	53.61	46.11	59.62	129.36	80.31	93.84	202.88	139.43	205.69	213.47	171.67	257.78	144.2	237.26	199.4
Solyc01g081070.2	18.34	20.1	21.29	20.65	19.16	20.11	15.63	16.76	17.85	18.82	17.09	14.58	18.66	18.53	24.4	16.07	14.16	15.78	18.65	15.91	12.93	14.18	19.51	15.06	21.83	18.64	20.06	14.15	19.31	12.88
Solyc01g081080.1	0	0	0	0	0.05	0	0	0	0	0	0	0	0.05	0	0	0.02	0.02	0.01	0	0.06	0.02	0	0	0.05	0.14	0.04	0.19	0.02	0	0
Solyc01g081090.1	0.22	0	0	0	0.13	0.08	0.04	0.05	0	0	0	0	0	0	0	0	0	0.04	0.04	0.15	0.08	0	0	0	0.16	0.08	0.17	0.08	0	0
Solyc01g081100.1	0	0.02	0.11	0.87	0.17	0.31	0.1	0.19	0	0.09	0.03	0	0.08	0	0	0	0.07	0	0.12	0	0.2	0	0.12	0.04	0.07	0	0	0	0	0
Solyc01g081110.2	2.01	1.32	1.61	2.97	3.23	2.51	2.62	2.27	2.82	3.58	3.16	3.47	1.97	1.77	1.75	3.46	2.9	3.88	5.49	4.71	4.03	4.63	5.51	4.3	3.31	3.33	3.24	4.32	4.07	5.3
Solyc01g081120.2	17.01	16.07	16.23	14	17.2	17.58	26.59	19.31	31.34	25.88	23.75	19.59	27.47	28.96	19.05	27.57	30.58	35.19	33.95	29	32.51	31.98	20.71	25.81	32.48	43.55	23.43	23.58	23.13	22.09
Solyc01g081140.1	0	0.03	0	0	0.03	0.03	0	0	0	0.05	0	0.03	0.02	0.26	0.03	0.03	0	0.03	0	0	0.14	0	0.03	0	0.08	0	0.2	0	0.06	0.07
Solyc01g081150.2	45.23	46.75	50.74	58.59	57.51	68.85	55.72	45.45	54.83	64.68	54.08	64.35	48.88	52.03	42.08	45.68	42.97	44.96	69.01	54.55	64.79	79.32	80.71	66.95	62.96	67.99	51.6	41.65	50.41	48.65
Solyc01g081160.2	5.4	2.8	4.68	22.51	22.1	21.94	7.76	9.6	25.99	17.76	10.87	6.08	0.42	0.47	0.63	14.81	13.16	23.88	74.61	67.96	94.53	58.2	35.31	34.48	18.84	16.74	14.77	10.29	10.56	20.04
Solyc01g081170.1	2.67	1.57	2.82	15.57	12.35	10.96	2.37	4.07	14.86	7.9	5.45	3.03	0.11	0.05	0.1	7.78	4.28	8.55	37.71	24.2	19.24	6.61	6.52	5.11	5.31	3.91	2.9	3.34	2.25	3.6
Solyc01g081180.1	0	0	0	0	0	0	0	0	0	0	0	0	0	0	0	0	0	0	0	0	0	0	0	0	0	0	0	0.37	0	0
Solyc01g081190.2	91.65	98.93	100.93	122.07	140.85	142.51	153.29	126.24	209.53	117.8	116.39	104.1	109.22	98.28	108.19	47.58	42.81	62.53	91.81	78.81	104.28	203.05	106.63	163.35	205.63	180	184.93	57.38	91.37	117.6
Solyc01g081200.2	21.68	20.51	22.65	23.66	24.31	21.37	23.26	21.33	25.4	30.23	29.05	35.71	26.32	21.63	24.34	22.03	18.9	20.34	21.53	25.99	30.19	42.18	43.79	36.96	37.18	39.4	39.47	25.01	30.48	40.4
Solyc01g081210.2	10.97	5.54	6.99	2.94	3.95	3.64	4.64	5.01	3.18	2.63	5.31	10.7	3.84	1.99	1.37	6.15	2.09	9.23	2.11	2.85	3.65	8.32	3.66	4.83	6.03	6.08	6.68	4.74	2.55	12.59
Solyc01g081230.2	4.32	4.01	4.25	2.8	3.7	3.57	7.35	4.92	6.03	7.95	9.21	8.51	7.06	8.02	6.43	5.49	8.95	6.95	7.44	9.71	12.37	12.78	9.42	10.62	10.88	13.86	8.92	9.35	12.08	14.75
Solyc01g081240.2	2.19	1.86	1.92	2.06	1.56	1.42	1.57	1.87	2.36	3.7	5.32	3.34	3.07	1.82	3.05	3.13	1.58	2.54	2.78	2.14	1.42	0.91	1.61	1.62	1.22	1.48	1.31	2.38	1.76	2.39
Solyc01g081250.2	5.19	7.67	11.02	61.38	14.29	12.69	13.25	5.06	19.02	54.5	69.36	112.3	7.82	10.95	10.66	0.37	0.16	0.64	0.13	0.06	0.15	0.08	1.69	0.82	0.36	0.21	0.84	0.81	0.3	1.78
Solyc01g081260.1	0	0	0	0.3	0	0	0	0	0	0	0	0	0	0	0	0	0	0	0	0	0	0	0	0	0	0	0	0	0	0
Solyc01g081270.2	3.92	5.96	6.7	46.49	18.57	14.84	10.53	7.81	27.83	17.93	17.71	18.75	11.16	7.61	12.47	6.85	4.39	6.97	23.34	14.76	10.12	38.34	27.97	44.28	40.66	31.76	31.45	12.08	16.33	21.92
Solyc01g081280.2	4.36	4.14	3.81	2.98	3.42	3.58	3.53	3.2	4.05	3.54	9.87	3.91	3.09	2.09	3.55	2.62	2.95	2.77	5.12	3.66	2.89	1.28	5.81	3.21	3.37	4.25	1.57	2.8	2.38	2.26
Solyc01g081290.2	3.77	3.4	3.27	3.69	3.53	3.86	2.92	3.69	3.71	4.44	5.11	4.95	4.64	5.14	5.18	2.21	2.17	3.03	3.46	3.09	2.41	2.73	3.89	3.27	4.05	3.5	3.55	2.78	2.84	2.19
Solyc01g081300.2	10.6	11.6	12.38	12.17	11.35	13.13	18.08	18.93	13.99	17.93	15.67	20.09	13.67	15.01	10.93	13.65	10.59	11.43	12.84	13.81	10.25	9.45	13.01	11.56	10.38	15.7	9.38	8.25	8.1	12.01
Solyc01g081310.2	26.51	25.52	29.07	89.56	37.87	38.36	43.42	40.59	63.24	79.55	72.92	77.73	49.68	99.49	85.83	19.27	19.3	24.86	25.62	24.71	26.57	124.37	136.2	221.18	310.95	250.72	206.4	62.62	138.49	54.83
Solyc01g081320.2	24.58	21.42	22.6	15.74	17.9	16.86	14.69	16.81	24.01	13.15	22.08	11.85	4.92	3.19	3.67	14.13	8.65	16.36	13.19	11.87	5.49	2.8	5.36	2.53	3.14	4.5	1.81	7.21	1.81	1.36
Solyc01g081330.2	4.63	5.26	4.29	3.29	4.24	3.55	3.95	4.37	4.02	3.36	3.93	3.38	3.93	4.27	3.14	5.33	6.13	7.03	4.67	5.42	2.46	1.53	3.97	3.01	2.69	3.72	3.23	3.85	3.01	2.39
Solyc01g081340.2	0.53	0.32	0.25	0.7	0.21	0.13	0.26	0	0.27	0.15	0.26	0.18	0.05	0.43	0.09	4.18	4.2	4.17	0.02	0.53	1.36	1.09	0.32	1.01	0.28	0.31	0.57	0.66	0.1	1.36
Solyc01g081370.2	0.04	0.04	0.04	0	0.07	0	0.03	0	0	0	0	0.06	0	0	0.04	0	0.18	0	0.12	0	0	0	0.15	0	0	0.03	0.07	0.07	0	0
Solyc01g081380.2	7.6	5.78	7.2	5.97	5.52	6.01	7.35	6.89	5.05	7.51	7.05	5.6	5.7	4.57	4.8	7.59	7.58	8.31	6.44	6.92	6.74	6.15	6.43	6.6	6.99	8.57	6.97	7.34	4.78	7.11
Solyc01g081390.2	30.01	34.68	42.24	27.33	33.94	33.3	47.82	42.12	47.03	53.71	57.4	64.47	22.23	14.9	16.28	43.71	36.41	39.41	48.25	42.36	34.03	40.68	54.48	58.62	27.62	49.9	42.29	26.91	29.13	25.55
Solyc01g081400.2	11.4	11.87	11.72	9.61	9.2	9.67	15.04	12.55	13.35	16.26	17.1	18.3	10.91	8.62	6.7	12.49	10.93	13.39	11.27	8.86	12.19	15.28	24.63	18.7	21.1	17.54	12.64	7.79	7.39	13.82
Solyc01g081410.2	4.49	3.18	4.31	4.09	4.17	3.46	4.23	4.73	5.51	5.06	5.35	5.79	3.66	2.56	2.6	2.69	2.45	3.23	3.27	2.85	2.17	1.86	5.34	2.5	3.43	2.02	2.99	2.28	1.63	2.83
Solyc01g081420.1	4.88	5.61	5.22	6.6	6.98	6.13	1.19	3.05	7.49	3.93	6.01	4.09	2.63	1.17	3.29	6.13	2.02	3.83	4.84	3.03	0.8	0.08	1.39	1.01	1.54	0.85	0.48	2.38	0.58	1.46
Solyc01g081430.2	12.28	12.64	13.53	15.39	14.9	15.41	11.59	14.08	15.84	14.19	15.35	12.22	12.88	12.78	9.68	15.64	14.28	17.11	19.07	17.88	14.09	13.65	13.29	11.03	10.64	12.67	10.27	14.57	12.8	13.87
Solyc01g081440.2	22.07	15.37	17.02	12.95	11.29	11.26	15.54	13.73	7.31	5.4	8.8	7.38	2.93	1.69	1.3	12.41	17.76	10.7	13.62	12.31	13.66	13.2	17.42	11.05	13.13	10.25	6.91	17.24	11.49	23.15
Solyc01g081450.2	79.44	49.88	64.73	51.7	41.76	44.56	28.72	24	35.07	46.61	51.52	48.56	115.84	180.39	241.6	32.13	41.36	28.88	54.7	43.41	27.02	29.84	37.14	32.71	92.82	40.25	64.36	60.68	84.16	54.19
Solyc01g081460.2	7.04	7.57	10.47	10.42	11.55	10.04	12.7	13.82	12.47	13.2	10.85	10.3	8.33	4.28	5.27	12.87	14.82	12.77	14.55	15.86	12.52	13.68	15.79	13.7	11.26	10.44	11.57	10.55	5.9	9.94
Solyc01g081470.2	11.66	13.36	15.18	16.49	16.27	19.75	14.25	16.68	18.26	17.82	16.3	16.04	20.3	17.49	23.53	11.04	9.82	12.57	19.93	18.48	15.48	18.3	17.94	16.25	16.71	17.4	18.88	11.21	13.27	13.12
Solyc01g081480.2	27.87	18.17	20.25	15.21	25.23	20.53	26.43	25.49	21.92	14.47	12.28	8.1	5.91	3.13	3.03	23.18	22.29	30.37	37.05	29.2	23.54	15.86	28.33	18.52	13.34	15.1	8.51	20.95	6.68	15.25
Solyc01g081490.2	42.14	46.73	46.36	55.71	70.82	58.97	60.66	65.53	61.75	57.61	49.01	53.07	27.16	11.9	11.84	62.4	56.34	55.44	87.06	82.09	67.21	41.76	59.76	53.33	22.58	38.74	30.29	44.26	30.35	47.02
Solyc01g081500.2	71.56	68.5	74.68	81.45	69.32	81.3	72.6	71.55	63.64	81.26	75.6	67.19	88.94	89.22	86.4	72.88	72.95	76.74	78.46	71.7	70.89	71.56	85.8	70.78	99.22	83.42	99.05	72.64	91.67	92.82
Solyc01g081510.2	4.39	5.45	5.33	6.9	7.11	7.25	7.96	5.61	8.51	11.53	9.24	11.59	5.85	4.24	4.1	5.85	4.65	4.62	7.21	6.42	4.81	3.51	7.14	6.11	7.5	7.68	6.67	4.5	4.34	2.87
Solyc01g081520.2	26.65	32.03	29.97	27.35	30.68	32.63	29.05	29.49	28.43	29.44	25.83	18.46	32.63	37.56	25.54	30.3	32.94	33.54	28.11	29.39	24.35	28.96	26.33	25.07	22.74	32.11	23.93	25.23	28.47	24.24
Solyc01g081530.1	0.07	0	0.07	0	0	0	0.15	0	0	0	0	0	0	0	0	0.03	0.16	0	0	0.05	0	0	0	0	0	0	0	0	0.09	0
Solyc01g081540.2	19.38	13.91	17.91	9.5	11.24	11.64	12.3	14.46	6.29	2.95	4.45	2.99	2.83	2.89	2.5	7.61	4.57	5.97	4.73	7.01	10.17	2.31	1.76	1.55	1.9	1.86	1.48	9.27	2.16	4.43
Solyc01g081550.1	0.32	0	1.32	1.07	0.91	1.21	0	0	0.65	3.47	4.53	2.91	1.67	1.68	1.89	0.59	0.62	1.07	1.31	0.67	3.54	20.05	2.75	3.93	2	1.39	3.03	1.18	2.06	1.26
Solyc01g081560.2	0.87	0.82	0.66	0.6	0.45	0.4	0.53	0.65	0.49	0.96	1.41	1.55	0.67	0.53	0.59	0.68	0.64	0.68	0.59	0.82	0.4	0.54	0.98	0.63	0.46	0.7	0.52	0.74	0.35	0.17
Solyc01g081570.2	140.24	137.45	113.25	27.12	27.21	25.01	63.54	63.34	20.28	18.43	25.22	18.79	5.6	5	2.72	114.64	103.69	100.95	43.51	46.27	45.68	11.09	20.26	18.75	9.6	12.63	6.24	76.78	19.43	47.4
Solyc01g081600.2	0	0	0.08	0.08	0.07	0	0.07	0	0.34	0.06	0.13	0	0.89	1.14	4.76	0.1	0.04	0.09	1.18	0.31	0.34	0.22	0	0.15	15.71	0.29	3.38	0.27	0.65	0.35
Solyc01g081610.2	14.19	12.38	13.41	18.86	16.7	17.09	22.14	18.98	15.18	11.86	9.13	11.51	10.96	9.56	11.09	15.6	12.1	16.42	20.96	18.98	19.02	13.04	8.65	14.75	13.52	13.1	14.04	17.11	14.74	17.17
Solyc01g081620.2	0.31	0.42	0.24	0.36	0.25	0.39	0.22	0.14	0.39	0.11	0.07	0.14	0.19	0.17	0.08	0.09	0.24	0.27	0	0.18	0.2	0.16	0	0.08	0	0.1	0	0.33	0.2	0
Solyc01g081630.2	0	0	0	0	0	0	0	0.04	0.16	0	0.07	0	0	0	0	0	0	0	0	0	0	0	0	0	0	0	0	0	0	0
Solyc01g081640.2	1.58	1.53	1.52	0.03	0.38	0.45	2.87	1.93	0.53	0.14	0.36	0.26	0.12	0.14	0.02	0.67	0.63	0.92	0.43	0.45	0.37	0.26	0	0.13	0.08	0.01	0	0.41	0.09	0.24
Solyc01g086640.2	4.62	3.19	4.74	14.84	3.59	5.93	4.85	2.25	2.68	9.7	2.98	2.62	4.23	4.58	12.21	4.47	17.82	2.71	7.14	6.6	4.35	3.03	13.43	11.51	33.57	7.91	13.9	18.63	32.73	20.73
Solyc01g086650.2	53.54	101.79	63.32	5.39	8.49	8.27	7.38	9.49	6.54	5.68	6.53	6.16	11.06	11.95	9.31	34.86	10.06	20.85	4.87	6.12	4.05	0.6	2.89	1.5	1.71	1.62	1.74	5.66	6.33	4.26
Solyc01g086660.2	10.29	22.78	12.42	5.68	3.32	4.88	5.13	11.6	5.38	2.18	1.67	2.47	23.75	16.67	12.7	11.82	4.25	4.81	5.98	14.33	3.27	1.66	0	0.45	4.85	1.74	1.31	6.22	17.38	4.86
Solyc01g086670.2	20.96	67.34	33.06	10.4	8.28	17.67	12.18	20.87	10.65	3.49	5.72	5.64	157.51	296.56	128.56	21.85	56.94	18.56	10.32	37.97	9.24	11.74	5.16	19.75	10.15	3.31	2.4	44.9	108.92	43.87
Solyc01g086680.2	0.81	2.93	1.66	9.45	2.52	2.25	2.48	1.35	3.23	1.14	0.72	0.77	76.94	143.43	77.82	19.03	12.85	10.72	13.2	24.05	7.91	10.24	13.55	11.44	33.66	14.58	17.51	44.33	104.11	23.14
Solyc01g086690.2	0.64	0.16	0.31	0.39	0.18	0.23	1.44	0.31	0.24	0.16	0	0.09	0.08	0.04	0.02	0.8	0.58	0.34	0.02	0.12	0.06	0	0	0	0.08	0.04	0.02	0.17	0.12	0.28
Solyc01g086700.2	0	0.02	0.01	0	0	0.02	0.22	0	0.02	0	0	0	0	0	0	0.02	0.04	0	0.03	0	0	0	0	0	0	0	0	0.04	0	0
Solyc01g086710.2	12.69	14.51	16.09	14.9	16.83	17.24	12.65	14.67	18	23.82	20.42	17.91	23.28	23.38	19.35	15.35	12.77	14.41	15.64	12.83	9.95	11.7	23.6	15.84	11.86	19.21	14.52	10.47	13.82	8.28
Solyc01g086720.2	0.85	0.52	0.8	0	0.35	0.25	0.7	1	0.08	0.08	0.35	0.42	0.18	0.3	0.09	0.53	1.08	0.79	0.13	0.26	0.05	0	0.2	0.09	0.11	0.17	0.11	0.59	0.11	0.03
Solyc01g086730.2	1.59	1.69	2.1	3.58	4.07	6.58	1.2	1.69	1.1	1.17	1.68	2.04	55.19	69.01	68.1	1.15	0.81	0.7	0.52	1.08	0.25	0.92	1.04	1.23	2.98	2.28	3.6	4.46	8	3.54
Solyc01g086740.2	31.15	36.67	41.71	34.94	33.86	36.92	29.57	34.79	37.13	43.91	43.18	41.49	51.48	61.71	51.9	29.72	26.53	27.47	31.02	28.8	26.36	32.59	47.55	31.19	28.94	32.67	32.67	18.54	29.6	24.49
Solyc01g086750.2	28.42	28.06	27.57	40.78	37.7	39.65	24.09	26.25	34.22	36	33.7	26.87	32.97	27.82	36.57	28.84	23.3	27.16	34.94	29.03	20	14.35	24.45	19.91	21.03	25.77	20.54	22.23	20.71	14
Solyc01g086760.2	0.21	0	0	0	0	0	0.48	0.34	0	0	0	0	0	0	0	0.5	0.1	0.18	0	0	0	0	0	0	0	0	0	0.1	0	0
Solyc01g086780.1	0	0	0	0	0	0	0	0	0	0	0	0	0	0	0	0	0	0	0	0	0	0	0	0	0	0	0	0.05	0	0
Solyc01g086790.1	0	0	0	0	0	0	0	0	0	0	0	0	0	0	0	0	0.06	0	0	0	0	0	0	0	0	0	0	0	0	0
Solyc01g086800.2	21.75	9.45	9.91	11.41	4.28	8.22	88.53	30.36	11.35	3.94	14.47	10.27	1.68	3.29	2.48	0	0	0	0	0	0	0	0	0	0	0	0	0	0	0
Solyc01g086810.2	10.85	11.84	17.42	40.23	36.36	34.92	24.06	28.33	51.6	33.12	32.96	20.86	5.33	2.02	3.49	10.72	8.29	13.5	38.7	23.9	19.9	14.08	17.75	16.66	21	25.91	12.09	11.65	6.2	12.41
Solyc01g086820.2	18.23	13.27	10.77	12.48	6.18	7.52	96.94	27.89	14.78	1.9	2.64	4.09	2.01	1.12	1.47	48.56	58.59	17.84	2.15	2.92	2.98	1.27	0.27	0.44	0.32	0.31	0.13	9.03	1.31	2.58
Solyc01g086830.2	0.37	0.3	0.58	0	0.21	0.42	0.07	0.08	0	0	0	0	0	0	0	0	0	0	0	0	0	0	0	0	0	0	0	0	0	0
Solyc01g086840.1	3.35	2.29	2.27	0.32	0.69	0.55	0.87	0.49	1.55	0.91	0.48	0.29	0.3	0.03	0	0.07	0.21	0	0	0.05	0.17	0	0.07	0	0	0	0	0	0	0
Solyc01g086850.2	12.75	10.06	11.73	22	13.21	13.48	9.07	5.93	17.23	22.1	20.91	24.88	40.5	49.84	55.69	9.78	9.73	9.6	15.42	13.83	11.25	26.35	20.09	19.36	37.46	27.92	39.23	34.66	56.58	42.11
Solyc01g086860.2	43.57	43.21	46.84	38.92	46.56	39.69	49.46	52.17	57.56	76.41	61.36	90.29	57.57	54.97	63.99	33.77	35.85	36.19	36.88	36.77	51.72	70.46	58.4	60.23	67.06	69.12	68.62	37.42	55.74	59.28
Solyc01g086870.2	102.02	79.56	78.54	153.7	199.86	189.15	75.61	100.54	78.55	57.42	87.94	90.35	93.77	298.07	102.91	62.18	55.17	70.56	81.58	62.54	116.78	41.91	40.48	33.68	26.45	27.2	38.9	67.36	59.74	61.19
Solyc01g086890.2	94.34	84.81	92.15	120.06	100.61	102.17	90.05	85.43	109.35	119.97	110.67	92.14	199.83	220.5	178.89	68.29	66.1	79.07	85.64	85.61	96.55	101.37	89.71	78.79	125.7	108.81	145.65	74.51	89.53	90.08
Solyc01g086900.2	25.63	21.03	20.6	14.12	19.74	18.86	38.1	38.45	20.1	29.02	27.64	17.96	19.12	14.82	5.17	33.71	39.85	40.78	46.59	44.31	57.77	45.28	36.69	43.54	24.85	31.84	26.38	36.08	25.67	49.98
Solyc01g086920.2	61.08	52.57	53.58	3.91	24.6	28.51	76.54	73.98	8.98	0.95	7.13	2.32	0.06	0.57	0.09	73.28	82.96	96.95	10.03	38.29	67.1	8.05	2.95	3.25	0.06	0.44	0.27	30.05	0.58	14.76
Solyc01g086930.2	1.38	0.92	0.85	0.43	0.55	0.7	3.6	1.84	1	0.48	0.4	0.61	0.37	0.28	0.23	1.56	1.66	1.6	0.91	0.77	1.25	0.58	0.76	0.37	0.79	0.76	0.28	0.86	0.41	0.73
Solyc01g086940.2	10.66	11.86	9.98	17.02	13.14	12.96	5.46	9.36	12.05	14.53	15.29	12.31	8.59	6.59	10.41	6.07	3.84	4.52	7.44	6.26	2.27	2.05	7.13	5.05	4.49	6.93	6.83	5.93	4.5	2.17
Solyc01g086950.2	13.76	13.46	16.1	19.04	17.35	17.73	14.48	15.6	14.27	24.37	20.99	24.22	23.14	20.84	18.52	8.9	8.17	9.31	11.76	14.14	10.12	24.47	17.93	17.81	18.43	19.49	16.47	11.44	14.84	15.51
Solyc01g086960.2	142.52	109.94	147.72	158.64	209.89	222.02	196.25	218.82	136.99	164.96	234.44	303.69	176.52	334.8	268.91	237.48	240.2	213.41	141.13	156.61	225.97	224.12	148.79	253.75	160.76	193.94	210.2	298.86	392.92	354.38
Solyc01g086970.2	136.32	170.82	201.16	302.88	254.18	270.08	189.43	197.07	407.33	671.12	589.68	622.33	386.87	355.38	601.99	106.95	99.11	119.53	255.42	197.72	181.37	640.78	473.96	472.84	648.32	756	717.61	181.72	306.65	254.92
Solyc01g086980.2	14.26	14.2	13.48	15.02	13.57	13.65	10.71	12.6	14.06	14.82	14.95	14.24	14.44	14.89	20.48	10.8	8.31	9.83	10.78	9.88	9.14	8.26	14.06	9.91	12.52	10.33	13.07	9.34	9.23	5.73
Solyc01g086990.2	12.74	14.33	15.54	14.56	16.13	15.05	13.87	17.36	16.08	15.93	15.67	20.53	15.52	16.48	18.67	14.79	11.09	11.71	13.14	13.12	14.21	15.61	16.77	15.36	13.76	14.76	16.6	10.93	15.75	11.63
Solyc01g087000.2	10.83	11.9	8.13	7	8.45	7.37	10.74	11.01	14.46	11.41	9.2	8.56	14.83	12.23	9.93	8.93	9.44	14.12	15.14	13.08	22.5	32.21	26.09	14.78	30.01	24.29	25.82	9.86	23.72	21.79
Solyc01g087010.2	0.29	0.3	0	0	0	0.06	0.21	0.25	0.24	0.05	0	0	0.06	0.05	0	1.56	1.08	1.59	0.6	0.73	1.73	1.23	0.34	0.3	0.26	0.43	0.14	2.18	1.03	1.34
Solyc01g087020.2	23.08	16.08	44.35	22.02	23.17	32.5	23.67	20.09	21.34	44.41	30.41	26.47	15.79	16.01	41.3	17.9	59.07	14.16	11.94	37.39	22.01	15.92	5.45	33.25	18.22	27.22	15.55	39.58	33.27	57.12
Solyc01g087030.2	15.84	17.88	17.57	32.03	27.07	26.1	28.46	31.16	51.43	47.73	63.92	64.75	29.69	28.46	34.26	10.57	9.5	10.85	18.88	17.77	22.72	38.13	33.17	23.71	25.87	27.3	24.71	14.68	20.94	29.16
Solyc01g087040.2	30.8	43.83	42.07	47.25	94.28	78.19	104.5	91.19	84.4	27.99	57.12	56.32	2.86	1	0.29	85.56	92.39	91.03	94.52	113.36	138.42	122.75	57.67	93.77	22.96	60.34	34.12	44.87	19.26	55.14
Solyc01g087050.2	1.02	0.4	1.87	0	0.33	0.16	0.87	0.41	0	0	0.26	0.05	0	0	0.05	1.87	1.81	1.14	1.56	0.43	1.67	0.34	0.23	0.23	0.07	1.24	0.23	1.46	0.27	0.46
Solyc01g087060.2	3.93	6.09	6.45	1.66	11.94	11.36	14.95	18.96	9.9	2.25	7.68	5.57	0.21	0.61	0.09	11.32	15.95	13.92	7.65	9.44	9.09	4.08	1.97	3.46	1.44	3.39	1.52	6.77	1.57	4.85
Solyc01g087070.2	2.49	1.67	3.51	13.71	5.29	5.92	2.19	1.74	4.22	6.56	3.36	2.22	2.17	3.78	2.28	3.71	1.73	3.31	8.39	5.23	3.9	7.8	7.05	5.37	9.2	8.06	3.42	4.67	8.2	6.81
Solyc01g087080.2	0.88	0.55	1.05	0.58	1.07	1.27	2.85	1.6	1.02	1.36	1.6	2.1	0.53	1.03	1.47	1.6	2.16	2.48	1.67	1.64	3.09	3.37	3.78	2.28	1.94	2.01	1.66	2.11	1.21	4.11
Solyc01g087090.2	32.87	29.24	34.39	55.77	73.57	65.15	67.45	59.43	76.93	41.2	34.81	51.58	21.35	31.95	36.72	40.32	33.76	53.9	64.69	56.11	95.96	85.43	57.77	67.55	71.19	68.12	73.22	39.64	30.78	68.57
Solyc01g087120.2	158.29	153.8	162.14	199.16	176.01	180.76	138.82	124.08	135.29	132.9	110.71	122.76	125.33	110.2	169.05	120.47	104.29	104.66	104.29	99.85	76.97	49.71	61.67	58.17	73.26	81.91	65.84	82.99	68.83	49.87
Solyc01g087130.2	0.48	0.23	0.25	0	0.06	0.25	0.73	0.19	0.32	0.07	0	0	0.09	0.19	0.2	0.49	0.47	0.44	0	0.14	0.06	0.09	0	0.18	0	0.23	0.25	1.57	0	0.35
Solyc01g087140.2	0.5	0.16	0.43	0	0	0.22	1.62	0.66	0.16	0	0	0	0.04	0.09	0.15	0.81	0.88	0.36	0.16	0.19	0.16	0.37	0	0.08	0.14	0.26	0.04	0.56	0.11	0.4
Solyc01g087150.2	1.16	0.6	0.74	0.24	0.45	0.45	0.5	1.27	0.18	0.07	0.15	0	0.06	0.16	0.14	0.16	0.04	0.08	0.07	0.1	0	0	0.03	0	0.12	0.07	0	0.03	0.09	0
Solyc01g087160.2	19.86	27.42	29.43	21.58	28.96	30.01	26.15	27.19	24.64	26.37	20.27	30.34	45.5	51.37	48.44	28.31	18.37	28.08	25.66	22	29.28	23.77	20.06	25.54	24.06	26.71	24.24	20.47	28	19.44
Solyc01g087170.2	15.18	20.81	23.81	17.13	22.36	23.26	10.58	11.94	20.4	13.43	16.19	13.24	17.31	15.82	27.99	17.89	7.28	15.62	16.46	10.17	6.31	2.67	4.26	4.28	4.87	6.75	2.82	10.13	6.43	4.38
Solyc01g087180.2	0.04	0	0.3	1.95	0.97	1.83	2.2	0.23	4.65	33.1	35.44	64.43	66.83	75.74	112.53	1	0.6	1.58	2.44	1.52	1.51	222.85	27.82	140.42	37.86	128.47	93.46	9.78	15.65	15.49
Solyc01g087190.2	60.55	57.69	62.5	37.99	51.48	44.04	56.46	51.57	58.33	24.88	36.79	23.47	15.64	10.45	7.77	94.7	102.22	111.02	65.94	73.08	92.86	97.75	50.66	74.01	35.7	56.26	37.9	90.24	43.65	81.73
Solyc01g087200.2	6.36	6.9	9.09	10.03	13.27	12.28	9.24	10.75	10.19	7.51	7.86	6.91	3.82	1.52	2.1	6.43	3.57	7.43	10.4	9.3	9.54	5.68	6.75	5.32	4.14	6.01	4.02	3.31	2.02	3.8
Solyc01g087210.2	160.84	132.21	125.39	65.87	74.85	79.61	72.6	77.17	58.18	43.18	49.93	34.91	13.74	9.09	6.62	98.44	72.17	91.76	57.16	67.2	60.77	24.71	24.95	26.26	20.39	29.52	11.98	113.02	48.75	77.32
Solyc01g087230.2	15.79	18.44	20.6	16.11	15.76	14.67	16.56	18.57	15.57	19.42	16.53	20.89	21.64	23.82	23.69	16.53	12.61	15.37	14.43	12.14	10.87	14.8	18.63	14.98	23.85	19.25	23.49	14.88	13.98	9.67
Solyc01g087240.2	53.93	60.8	80	163.01	116.76	158.79	88.35	73.5	112.96	137.36	88.83	92.4	84.16	62.93	86.5	49.62	48.24	61.5	87.67	72.29	66.87	93.12	52.67	85.43	70.11	107.66	93.87	52.49	50.51	58.01
Solyc01g087250.2	28.07	29.97	35.92	44.34	45.47	45.39	33.44	39.41	38.54	47.99	32.02	32.56	76.64	67.89	81.2	30.64	28.18	33.46	56.11	50.02	45.92	37.13	44.09	35.64	94.2	76.18	118.22	46.1	77.06	50.01
Solyc01g087260.2	35.1	31.67	37.33	37.78	27.26	24.02	24.34	22.6	26.19	44.47	29.03	41.96	22.88	19.01	18.78	29.72	24.77	27.19	50.67	43.49	46.16	81.97	106.14	85.41	60.26	70.06	56.58	45.72	45.12	58.11
Solyc01g087280.1	0.04	0	0	0.09	0.02	0	0.18	0	0	0	0	0	0.04	0	0.46	0	0	0	0	0	0	0	0	0	0	0.04	0.06	0	0	0
Solyc01g087290.2	44.67	48.45	47.18	33.78	44.49	38.96	57.38	61.99	59.02	37.62	45.64	23.68	22.58	19.18	9.28	39.21	42.08	46.28	45.99	45.34	51.95	39.55	31.41	31.47	17.31	25.84	20.92	34.53	18.17	37.58
Solyc01g087300.2	22.36	22.42	25.22	30.95	30.01	26.5	24.94	28.81	27.99	35.12	28.38	22.76	33.92	29.74	29.81	27.52	29.07	26.4	33.76	29.55	26.7	32.48	38.78	32.12	34.78	35.32	40.95	28	31.8	31.96
Solyc01g087310.2	8.98	10.42	9.93	9.98	10.89	13.52	9.15	11.08	17.13	13.1	14.1	11.48	16.56	13.93	14.97	10.76	10.49	14.45	13.33	13.45	10.35	9.05	12.23	8.61	10.63	12.27	11.08	11.54	10.95	9.26
Solyc01g087320.2	5.56	4.27	4.64	3.6	8.15	4.84	2.79	4.39	9.6	7.85	6.84	3.48	5.03	2.74	8.56	4.89	2.03	5.57	4.18	3.13	2.89	0	2.39	1.28	1.87	3.27	0.99	1.44	1.25	0
Solyc01g087330.2	28.32	19.05	34.22	27.02	26.05	34.45	40.81	45.73	40.8	30.16	34.46	10.77	36.73	32.21	20.3	38.2	51.59	68.11	55.03	56.4	51.89	48.18	46.63	42.63	45.07	55.13	43.77	55.1	35.47	43.85
Solyc01g087340.2	13.14	12.26	17.51	16.77	17.48	17.22	21.56	19.4	23.4	18.31	26.45	12.21	19.5	13.31	16.01	17.41	17.76	25.32	23.13	20.69	18.4	12.27	19.12	12.38	17.22	14.26	18.43	19.09	12.05	15.04
Solyc01g087350.2	12.02	9.26	9.99	7.89	11.38	11.24	9.49	9.77	12.21	9.73	11.06	4.93	10.69	7.32	10	11.27	8.65	13.78	12.26	10.4	6.33	7.74	7.71	5.62	8.5	6.83	4.26	9.31	5.48	2.47
Solyc01g087360.1	0.61	0.34	0.15	0.53	0.41	0.63	0.68	0.4	0.63	1.27	1.73	0.48	1.2	3.96	2.35	24.05	29.64	33.2	41.05	42.83	60.73	48.34	26.68	35.64	32.97	39.19	28.84	32.36	38.77	63.39
Solyc01g087370.2	16.25	14.6	14.18	14.17	15.82	16.43	27.14	21.99	21.38	14.64	12.34	8.75	19.94	20.66	8.73	8.4	9.08	10.68	14.12	15.21	12.38	9.89	5.23	8.36	7.39	11.38	6.73	10.29	9.59	6.68
Solyc01g087380.2	10.38	12.53	10.11	11.19	8.6	10.15	12.29	13.43	16.5	9.24	9.77	6.12	7.51	6.4	4.85	3.77	3.78	5.52	5.52	5.85	2.78	1.42	1.76	1.92	2.39	2.55	1.23	2.84	1.58	0.33
Solyc01g087390.2	13.97	14.31	13.08	11.93	11.75	15.32	9.57	11.51	20.54	10.62	13.23	7.1	9.76	6.46	5.56	11	6	12.48	15.32	12.16	5.25	5.37	7.21	4.94	4.5	6.74	3.33	8.2	4.32	2.71
Solyc01g087400.2	22.28	25.18	25.54	25.24	24.74	28.04	26.84	28.76	33.24	27.4	34.3	20.56	29.14	31.07	20.26	15.37	17.43	23.75	22.74	23.16	19.6	29.58	23.42	19.79	18.5	24.88	17.16	18.3	18.25	21.2
Solyc01g087410.2	12.71	14.12	13.44	13.28	13.54	14.12	5.52	8.98	19.2	13.89	21.39	11.57	9.97	5.96	9.57	8.92	3.84	9.91	11.11	7.52	3.92	5.27	10.05	5.56	4.21	5.58	3.23	5.1	4.67	3.82
Solyc01g087420.2	18.26	19.41	18.81	20.85	22.32	22.87	27.93	26.21	39.91	37.4	54.44	34.66	29.06	29.67	29.62	10.61	10.51	12.54	17.95	17.05	14.26	22.42	40.84	19.46	20.95	16.69	19.91	17.99	13.46	15.38
Solyc01g087430.2	17.68	17.2	17.48	16.94	17.73	16.24	14.97	17.41	17.37	19.82	20.3	18.95	13.61	12.46	15.49	16.43	12.55	16.31	17.94	15.58	12.37	10.22	17.18	12.43	12.84	13.63	11.38	13.02	10.52	11.25
Solyc01g087440.2	0.19	0.15	0.09	0.11	0.19	0.25	0.07	0.05	0.11	0.15	0.25	0.06	0.09	0.02	0.13	0.13	0.05	0.07	0.1	0.12	0.08	0.01	0	0.01	0.04	0.01	0	0.09	0.04	0.03
Solyc01g087450.2	1.05	1.42	0.93	1.17	1.19	1.32	1.14	0.88	1.07	1.66	1.06	0.74	1.11	0.53	0.79	0.84	0.96	0.66	0.83	0.78	1.02	0.77	1.17	0.96	0.74	0.62	1.06	0.85	0.56	0.81
Solyc01g087460.1	0.09	0	0	0	0.13	0	0	0	0	0	0	0	0	0.04	0.14	0	0	0	0	0	0	0	0	0	0	0	0	0	0	0.22
Solyc01g087470.2	11.65	13.69	13.56	14.82	15.36	18.67	17.27	19.12	16.09	17.1	22.18	21.34	22.68	26.24	14.58	15.62	18.19	19.43	18.92	18.8	21.05	21.19	24.91	18.41	19.07	18.3	16.62	18.81	24.59	22.52
Solyc01g087480.1	0	0	0	0	0	0	0.26	0.2	0	0	0	0.2	0	0.17	0	0	0	0	0	0	0	0	0	0	0	0	0.18	0	0	0
Solyc01g087490.2	29.83	27.9	29.71	39.17	30.19	32.73	24.85	30.9	31.82	35.96	39.22	45	93.41	114.68	125.39	29.28	29.93	24.34	33.36	33.13	29.74	37.5	40.41	37.02	54.05	47.02	48.06	55.62	81.64	48.06
Solyc01g087500.2	1.09	0.91	1.14	0.25	0.32	0.4	5.31	1.91	0.24	0.04	0.05	0.03	0.08	0.27	0.04	2.26	2.85	1.33	0.13	0.24	0.09	0	0	0	0.01	0.11	0.03	1	0.04	0.08
Solyc01g087510.1	0.02	0	0	0	0	0	0	0	0	0	0	0	0	0	0	0	0	0	0	0	0	0	0	0	0	0	0	0	0	0
Solyc01g087520.2	101.17	107.09	104.97	94.94	129.7	108.15	152.14	137.48	116.38	70.26	96.67	92.8	25.54	22.92	11.54	150.14	174.33	160.13	153.44	180.06	189.86	138.27	94.52	131.58	63.44	101.27	71.29	176.73	125.11	159.13
Solyc01g087530.2	12.7	12.84	14.56	12.2	12.01	12.28	10.81	11.9	12.48	12.12	12.49	14.96	12.47	14.55	17.66	12.57	9.63	9.2	11.25	9.09	8.77	8.46	10.6	9.76	8.56	10.32	10.01	11.62	14.03	8.97
Solyc01g087540.2	35.3	36.6	37.15	36.74	21.27	25.3	32.41	28.76	18.83	10.95	11.7	12.63	5.24	7.56	1.39	28.53	28.88	24.18	8.25	13.45	8.76	4.63	5.15	5.85	2.44	4.09	3.11	12.21	5.73	13.03
Solyc01g087550.2	20.36	22.54	22.65	29.99	27.63	30.98	26.27	22.95	30.27	21.37	19.39	22.98	30.86	34.77	21.68	17.05	16.18	18.49	20.13	20.42	25	23.69	19.08	19.67	29.02	25.67	25.9	22.25	33.44	38.2
Solyc01g087560.2	46.17	25.35	26.16	22.44	13.43	14.65	21.02	20.02	8.52	4.77	6.73	3.06	6.09	7.62	6.8	32.55	38.82	29.38	18.7	20.88	11.74	7.44	4.94	5.27	9.46	7.81	7.25	40.5	12.08	24.48
Solyc01g087570.2	7.74	6.08	4.49	2.58	1.84	2.46	10.76	3.97	4.15	1.93	4.27	6.5	287.71	411.58	197.46	13.54	34.23	12.65	5.41	8.63	6.98	4.23	8.71	4.51	17.09	8.97	16.57	56.44	152.98	71.92
Solyc01g087580.2	3.47	2.32	3.2	3.6	21.43	52.85	26.77	30.63	4.36	1.9	3.72	4.8	149.75	74.41	66.29	28.41	13.11	17.29	6.47	7.58	45.89	9.6	6.25	18	3.51	10.13	5.42	43.44	82.03	41.69
Solyc01g087590.2	5.69	21.96	8.4	0.03	0.99	1.36	3.32	1.94	0.81	1.04	4.18	2.62	7.17	10.84	3.39	2.28	24.86	4.69	2.39	14.01	5.45	4.96	2.17	6.96	2.86	2.81	2.2	11.85	10.76	11.21
Solyc01g087600.2	15.76	17.53	16.95	9.81	12.43	13.88	13.62	14.84	8.48	8.13	8.89	9.25	5.77	4.62	4.44	13.22	11.8	13.02	7.7	11.18	11.61	4.73	5.41	4.7	5.39	6.42	3.48	9.16	5.38	8.15
Solyc01g087610.2	14.32	15.68	16.24	20.18	18.25	18.23	20.37	20.89	18.51	11.9	10.63	7.03	10.87	11.12	7.58	10.94	12.15	12.63	17.45	14.94	17.88	10.77	10.16	11.94	9.3	10.56	9.7	12.16	12.03	16.45
Solyc01g087620.2	359.79	310.91	308.89	400.49	290.44	327.49	303.02	230.93	383.71	354.43	239.18	383.31	515.33	583.55	636.97	315.09	353.77	342.92	428.43	395.61	464.9	471.52	487.97	416.02	600.08	448.72	671.47	326.7	469.91	498.41
Solyc01g087630.1	2.32	2.59	3.54	3.18	5.8	5.41	3.73	2.67	2.85	1.75	0.39	0.9	7.71	10.26	11.15	5.31	17.63	12.54	7.42	13.89	18.45	3.73	2.48	4.81	2.32	2.93	3.31	9.45	9.95	23.98
Solyc01g087640.2	39.31	43.31	49.44	72.8	72	63.35	47.75	48.94	63.35	68.01	53.77	48.14	55.65	45.26	34.01	49.87	45.85	48.43	78.94	73.21	74.47	85.11	90.57	83.79	86.55	80.26	69.75	62.37	71.02	69.65
Solyc01g087650.2	25.4	22.84	26.38	19.54	20.37	19.99	22.51	23.93	18.8	27.5	27.99	27.15	18.43	17.82	20.43	26.83	23	26.42	21.6	23.55	25.43	28.31	33.07	27.65	34.08	30.79	30.36	23.13	22.43	19.04
Solyc01g087660.2	3.54	2.84	4.16	3.39	3.33	1.36	2.15	3.58	2.84	3.52	1.51	2.36	4.41	4.86	2.92	0.66	1.74	1.2	0.29	0.87	2.32	2.94	0.77	1.29	1.44	0.7	1.19	1.81	2.97	5.59
Solyc01g087670.2	11.47	13.87	14.65	13.15	15.15	16.5	14.95	17.99	19.51	20.29	18.11	19.57	17.27	16.19	12.51	11.64	7.9	10.84	12.78	12.18	10.84	13.14	19.84	15.35	11.34	16.65	10.97	8.72	12.93	8.7
Solyc01g087680.2	98.36	107.48	117.04	155.73	150.57	131.92	79.28	86.54	115.53	124.62	111.56	94.88	50.42	23.75	35.53	106.82	79.33	81.8	158.08	128.15	118.4	129.98	109.11	149.21	159.46	141.54	136.78	89.33	88.37	77
Solyc01g087690.1	17.15	15.03	16.07	15.33	21.82	16.24	30.57	30.53	28.34	16.83	14.85	9.88	2.85	1.22	1.35	35.22	37.06	52.85	29.68	42.67	57.68	50.69	40.31	36.99	10.43	13.02	14.72	34.21	11.11	67.52
Solyc01g087700.1	0.14	0	0.22	0	0.13	0.26	0	0.73	0	0	0	0.42	0.15	0	0.14	0.13	0.14	0.23	0.8	0	0.51	0.14	0	0	0.25	0	0.13	0.13	0	0
Solyc01g087710.2	6.28	3.25	6.22	1.56	1.75	1.9	7.78	2.77	2.23	0.74	2.36	1.65	1.02	0.8	0.23	11.57	8.24	9.35	2.65	4.26	4.53	1.71	0.88	1.53	0.56	1.85	1.47	8.89	0.53	6.87
Solyc01g087720.2	7.3	6.5	6.84	10.4	8.52	8.38	8.91	8.86	11.94	10.85	12.16	9.21	6.98	7.63	6.51	4.61	3.32	3.44	3.93	3.58	3.3	3.82	3.3	3.89	5.06	4.42	3.71	3.39	3.69	4.32
Solyc01g087730.2	211.37	214.5	190.04	215.1	286.63	230.97	370.48	362.88	346.2	358.26	370.59	367.89	151.48	123.01	51.58	282.66	349.84	262.2	339.79	326	345.75	431.54	404.24	479.98	193.23	337.53	241.65	276.42	254.1	312.53
Solyc01g087740.1	2.5	1.55	1.85	1.31	1.49	1.77	2.93	3.28	2.28	0.48	1.26	0.43	0.25	0.1	0.07	1.28	2.22	2.18	1.8	1.87	1.69	1	1.84	1.68	0.92	0.69	0.7	1.2	0.31	1.03
Solyc01g087750.2	124.1	103.12	103.06	73.48	88.19	75.95	102.95	105.09	47.74	19.67	18.63	13.75	8.58	4.99	2.49	125.76	145.59	113.39	75.23	93.74	78.13	17.39	8.64	14.33	5.55	10.77	7.71	76.69	12.25	26.36
Solyc01g087760.2	5.58	2.11	1.68	3.03	3.73	4.63	8.03	7.43	2.56	0.09	2.22	1.32	0	0	0	9	3.7	8.98	2.76	5.38	7.33	8.34	1.04	1.45	0	0.47	0	7.2	1.5	8.08
Solyc01g087770.2	5.01	2.84	3.03	2.35	4.58	4.76	8.01	9.62	3.99	1.42	2.66	2.16	0.22	0.11	0.02	6.46	2.75	5.58	2.63	5.12	4.56	1.96	1.17	0.94	0.38	0.94	0	4.72	0.55	5.3
Solyc01g087780.2	28.08	20.73	22.18	12.8	24.74	28.15	30.58	32.38	15.8	4.89	26	19.31	1.27	0.6	0.13	28.56	24.59	29.6	11.12	16.17	33.89	35.42	13.5	9.31	1.24	2.88	0.6	21.05	6.44	70.52
Solyc01g087790.2	16.46	21.24	15.59	11.51	14.69	18.02	12.37	15.7	19.68	27.61	20.12	24.81	13.84	6.1	3.74	18.34	17.71	19.6	11.74	13.95	21.99	24.54	15.34	18.54	17.74	35.04	17.7	38.43	56.04	55.21
Solyc01g087800.2	8.57	19.06	10.52	16.76	31.25	33.27	13.89	16.96	14.53	2.68	5.06	5.94	5.42	5.58	1.27	28.77	25.2	19.62	12.4	19.81	41.94	17.27	6.47	3.86	2.09	2.57	2.17	41.71	62.8	83.09
Solyc01g087810.2	0.27	0.32	0.34	0.43	0.37	0.46	0.36	0.45	0.25	0.03	0.14	0	2.28	4.62	0.32	1.34	0.37	0.63	0.45	0.54	0.93	0.18	0.71	0.27	1.5	0.67	0.7	0.4	0.97	0.31
Solyc01g087820.2	3.87	1.74	3.07	9.36	5.53	7.23	3.76	4.09	4.76	1.33	0.69	1.06	1.89	1.52	0.76	3.64	1.87	3.33	4.86	6.92	5.84	1.44	6.53	0.88	16.81	4.25	6.49	1.52	3.49	1.55
Solyc01g087830.1	0.2	0.49	0.18	0.38	0.36	0.33	0.68	0.83	0.71	0.09	0.12	0.42	0.07	0.06	0.07	0.95	0.3	0.72	0.23	0.79	0.73	0.34	0.07	0.21	0.25	0	0.07	0.22	0.06	1.09
Solyc01g087840.2	0.26	0.22	0.29	0.46	0.49	0.31	0.59	0.57	0.73	0.26	0.4	0.3	0.19	0.02	0.04	0.35	0.25	0.33	0.55	0.28	0.76	0.69	0.4	0.37	0.3	0.3	0.12	0.28	0.13	0.34
Solyc01g087850.2	7.86	4.77	5.44	1.94	6.63	8.12	7.17	7.95	2.82	1.1	3.47	2.32	0.74	1.2	0.52	7.03	6.13	6.11	1.15	7.43	12.53	2.03	0.97	1.07	1.82	1.36	0.39	9.94	0.98	5.84
Solyc01g087860.2	1.86	1.19	1.52	1.03	1.03	0.74	2.69	1.58	0.73	3.53	2.73	3.33	1.13	0.79	1.33	1.29	2.47	1.45	1.2	1.13	1.19	2.45	0.83	2.64	3.93	3.1	3.04	1.65	0.58	2.3
Solyc01g087870.2	7.6	6.68	6.79	7.21	5.07	5.9	5.33	5.56	5.05	10.3	9.35	8.47	10.82	10.57	10.61	6.32	4.3	6	4.69	5.07	4	5.46	7.83	5.66	10.94	8.32	6.97	8.16	15.51	7.03
Solyc01g087880.2	16.82	20.54	21.34	16.57	17.64	17.35	20.6	17.92	19.3	20.02	14.95	21.5	32.56	39.19	30.33	18.1	15.7	14.79	20.67	15.72	21.45	31.75	21.31	23.66	23.81	28.46	21.99	21.52	36.29	29.11
Solyc01g087890.2	22.32	36.89	22.93	14.12	18.27	19.37	26.18	25.78	23.58	18.13	17.72	15.33	27.44	22.69	20.59	13.88	8.86	15.5	10.54	12.2	10.42	16.47	9.45	11.99	24.09	35.92	25.47	11.33	11.41	7.22
Solyc01g087900.2	84.19	83.34	89.72	118.56	99.25	96.55	85.05	79.2	87.67	100.23	75.97	117.88	115.24	108.57	119.86	61.87	70.58	60.43	73.61	74.74	82.31	106.73	92.97	111.17	143.09	130.82	141.6	68.82	110.96	85.31
Solyc01g087910.2	10.34	10.97	10.81	12.22	14.38	12.3	12.69	15.42	14.22	10.86	10.02	8.96	9.01	8.63	7.82	6.51	5.52	7.92	9.53	8.09	8.92	7.35	7.67	4.42	6.66	7.65	5.88	5.91	6.02	6.08
Solyc01g087920.1	0	0	0	0	0	0	0	0	0	0	0	0	0	0	0	0	0.03	0	0	0	0	0	0	0	0	0	0	0	0	0
Solyc01g087930.1	0	0	0	0	0	0.1	0	0	0.21	0	0	0	0	0.18	0	0	0	0	0.08	0	0	0	0	0	0	0	0	0	0	0
Solyc01g087940.1	0.03	0.07	0	0	0.15	0.1	0.03	0	0.02	0	0	0	0	0	0	0.16	0.26	0.15	0	0.15	0.5	0.17	0	0	0	0	0	0.13	0.06	0
Solyc01g087960.1	0	0.04	0.02	0	0	0	0.06	0	0	0	0	0	0	0.06	0	0.03	0	0.06	0	0	0	0.28	0	0	0.02	0.08	0.03	0	0.1	0
Solyc01g087970.2	24.51	24.45	12.82	6.91	7.7	7.37	9.35	9.98	4.65	1.32	2.07	0.5	0.68	0.54	0.24	24.07	29.78	25.79	8.4	12.54	6.92	2.18	2.14	2.06	2.6	1.8	1.05	32.1	16.32	14.46
Solyc01g087980.2	3.88	4.8	4.38	7.18	8.92	19.21	14.74	12.98	5.47	9.71	9.04	25.01	81.87	87.56	152.02	17.69	9.59	15.25	7.79	8.83	19.28	21.06	15.09	19.92	54.9	36.26	49.59	29.56	52.94	37.06
Solyc01g087990.2	0.77	1.07	0.82	3.83	1.68	2.01	1.21	1.74	3.59	4.45	3.72	4.48	6.01	8.46	11.42	1.45	1.74	1.12	2.54	2.05	2.13	4.9	6.11	7.45	5	7.38	6.76	1.98	3.98	2
Solyc01g088000.2	30.26	29.87	34.3	32.03	29.53	31.6	26.49	26.11	31.78	32.63	38.35	28.71	19.96	19.18	27.91	21.12	20.42	20.35	24.93	23.43	13.15	18.7	15.27	18.82	13.58	20.84	16.37	18.16	10.2	9.9
Solyc01g088010.1	0	0.07	0.49	0.24	0.17	0.42	0.36	0.77	0.37	1.16	2.46	1.52	1.65	0.9	1.62	0.54	0.92	1.22	0.75	1.17	1.42	10.6	2.97	5.7	2.74	5.13	4.44	1.04	0.98	1.56
Solyc01g088020.2	51.51	52.92	55.11	58.35	53.9	54.6	38.73	45.34	53.14	61.92	52.22	43.12	47.79	42.81	49.11	44.7	35.1	44.03	46.16	43.59	36.75	39.03	46.05	39.87	44.16	49.56	46.89	39.69	45.1	31.09
Solyc01g088030.2	8.05	7.73	9.46	13.62	11.81	13.21	9.9	9.42	14.13	23.8	19.13	20.64	13.12	8.25	9.73	11.87	14.71	9.6	18.9	17.63	17.72	29.31	44.05	36.89	37.59	30.73	33.72	22.58	28.04	33.14
Solyc01g088040.2	173.77	162.32	144.7	145.33	113.68	153.86	202.87	109.99	224.44	208.78	193.27	204.85	333.54	370.98	333.82	181.52	190.25	193.29	185	169.16	179	194.11	252.23	210.16	302.65	349.86	332.16	182.94	249.14	202.23
Solyc01g088050.2	16.97	15.96	20.75	21.32	18.52	22.41	20.73	22.38	12.28	18.61	18.37	22.07	9.31	7.38	7.81	20.11	31.41	16.98	21.48	15.92	12.26	9.31	12.79	10.26	11.37	9.94	11.11	27.3	14.05	16.11
Solyc01g088060.2	4.44	3.95	4.49	2.88	2.71	2.51	3.09	3.83	3.54	4.18	5.08	4.41	3.37	2.34	3.1	5.66	4.84	6.22	7.44	5.92	6.47	8.32	10.33	7.66	12.37	9.69	11.69	10.3	11.45	10.28
Solyc01g088070.2	3.54	2.11	3.01	2.19	2.81	2.59	1.2	1.84	2.42	2.47	3.49	2.81	1.13	1.33	1.9	5.39	2.31	4.82	4.87	2.47	1.28	0.18	2.95	1.61	2.36	2.54	1.95	4.41	2.31	2.62
Solyc01g088080.2	39.41	41.68	45.14	42.94	42.55	46.49	36.65	39.61	39.63	40.87	37.6	32.77	31.88	30.1	25.95	40.71	28.29	33.47	41.02	36.36	28.52	20.64	41.03	29.07	28.48	37.54	27.83	28.94	32.06	16.7
Solyc01g088090.2	77.77	109.28	81.25	169.91	86.62	74.14	51.86	47.03	77.22	203.46	127.25	127.45	204.12	210.71	222.34	34.23	25.29	30.04	47.51	32.36	27.68	59.58	106.43	100.32	184.59	85.49	143.93	45.24	63.34	31.92
Solyc01g088100.2	98.81	76.98	97.13	75.12	84.64	87.95	73.53	100.22	62.06	57.72	71.74	60.18	45.1	24.27	10.54	98.11	78.22	91.65	165.12	112.31	90.08	73.78	80.8	82.61	116.01	73.58	53.79	64.98	61.27	84.48
Solyc01g088110.1	0	0	0	0	0	0	0	0	0	0	0	0	0	0	0	0	0	0	0.11	0.27	0	0	0	0	0	0	0	0	0	0
Solyc01g088120.1	0.16	0	0.08	0	0.23	0.31	0.15	0.86	0.17	0.41	0.73	0.66	0.17	0.14	0.16	0	0.16	0	0	0	0	0.08	0.24	0	0	0	0	0	0	0
Solyc01g088130.2	1.64	2.41	2.4	1.85	2.14	2.17	3.11	3.97	3.36	6.49	6.29	6.8	3.67	2.55	2.26	2.17	1.41	2.69	2.83	2.9	1.92	6.94	6.65	7.07	6.47	9.6	5.42	3.41	3.36	3.01
Solyc01g088140.2	20.44	24.03	23.28	24.4	21.82	23.9	26.04	29.52	23.56	25.35	18.13	25.48	23.67	30.13	26.16	21.86	23.83	24.29	20.71	20.47	21.75	24.16	29.16	25.36	35.61	26.2	22.4	19.33	23.06	20.71
Solyc01g088150.2	16.79	18.97	17.77	11.34	10.67	11.45	8.34	11.49	7.05	7.73	8.52	7.29	23.92	37.12	13.36	12	12.94	10.11	9.15	11.08	8.54	6.47	8.33	7.76	9.38	7.17	5.79	29.26	49.69	14.65
Solyc01g088160.2	2.03	2.92	2.73	0.95	1.2	1.54	0.96	0.93	0.87	1.52	0.5	1.04	82.22	76.38	68.98	7.93	2.55	3.76	0.65	1.35	0.2	0.92	3.77	0.57	35.49	12.6	3.8	12.47	34.24	2.24
Solyc01g088170.2	21.84	24.55	27.69	37.76	34.33	33.08	21.73	25.37	26.87	21.39	20.83	20.07	31.57	22.99	20.15	17.14	10.43	15.65	23.88	20.2	10.28	4.84	9.96	6.18	13.73	9.21	5.68	14.64	10.35	7.88
Solyc01g088240.2	21	21.6	22.83	18.31	18.39	21.19	21.37	18.3	25.68	27.85	27.22	25.21	20.22	19.84	42.81	13.27	9.63	12.84	16.16	15.75	13.58	15.7	23.26	20.03	33.55	26.22	29.14	11	11.88	10.45
Solyc01g088250.2	49.98	40.13	35.7	7.25	11.88	11.75	14.19	14.62	10.16	7.29	9.24	7.76	2.7	1.6	0.86	9.69	10.37	9.64	7.78	9.62	8.12	4.96	3.42	3.47	2.09	3.91	1.29	16.54	3.73	25.85
Solyc01g088260.2	0.11	0.11	0.04	0	0.07	0.21	0.42	0.08	0.07	0.3	0.06	0.04	0.08	0.13	0.04	0.27	0.07	0.06	0.03	0.05	0	0	0	0	0.06	0.38	0.17	0	0	0
Solyc01g088270.2	0.05	0	0.1	0	0	0	0.18	0	0.1	0	0	0	0	0	0.05	1.27	0.96	1.48	0.04	0.31	0.46	0.2	0.19	0.51	0.13	0.04	0.09	0.45	0.05	1.91
Solyc01g088280.1	0	0	0	0	0	0	0	0	0.33	0	0	0	0	0	0	0	0	0	0	0	0	0	0	0	0	0	0	0	0	0
Solyc01g088290.1	0.5	0.13	0	0	0	0	0.23	0	0.13	0	0	0	0	0	0	0	0	0	0	0	0.12	0	0	0	0	0	0	0	0	0
Solyc01g088300.2	10.95	11.34	10.91	0.96	7.55	5.83	6.11	1.81	6.1	1.26	4	2.24	0.33	0.23	0.1	14.39	11.89	10.73	2.92	6.53	5.64	1.82	0.95	1.53	0.89	0.32	1.24	3.89	0.96	3.92
Solyc01g088310.2	11.3	13.53	11.77	8.66	8.98	8.12	9.94	9.63	6.24	10.57	10.13	9.11	4.83	3.65	1.73	9.61	12.18	11.19	10	9.73	5.95	7.36	10.45	12.61	5.32	8.2	7.41	7.5	5.51	7.32
Solyc01g088320.1	3.56	2.89	3.89	4.37	2.39	2.23	8.1	8.08	4.97	11.01	6.39	8.57	9.86	12.48	6.66	9.52	8.08	10.99	12.96	13.12	12.6	19.22	19.33	10.78	22.15	20.77	31.54	11.54	17.22	16.12
Solyc01g088330.1	0.7	1.62	2	2.16	1.51	3.83	2.19	2.04	1.44	5.3	7.49	1.78	4.8	6.16	7.3	5.66	2.22	5.58	7.49	7.73	4.71	4.03	6.06	5.24	10.54	9.51	9.35	8.1	6.66	8.35
Solyc01g088340.1	2.07	1.43	1.2	2.08	2.44	2.87	1.45	4.41	2.62	4.09	5.99	5.42	7.09	2.65	6.68	5.36	6.57	7.59	5.91	11.05	6.03	2.09	1.78	4.3	5	8.94	7.74	4.08	2.37	0
Solyc01g088350.2	17.18	15.43	16.51	13.83	16.09	17.1	18.64	18.5	15.13	15.49	14.49	14.6	15.21	13.57	18.38	16.74	14.44	17.12	16.94	15.48	13.74	15.19	17.3	11.23	22.19	19.52	18.4	14.54	11.77	16.58
Solyc01g088360.2	0	0.28	0.09	0.81	0.37	0.37	0.03	0.25	0.06	0.67	0.21	0.4	0.57	0.4	0.54	0.14	0.04	0.15	0.32	0.18	0.22	0	0.14	0.22	1.03	0.61	0.63	0.22	0.61	0.24
Solyc01g088370.2	64.5	75.43	76.71	88.28	80.26	86.29	73.25	74.72	89.93	125.34	109.52	113.39	124.75	133.44	125.67	76.14	62.37	64.44	87	78.14	61.11	85.76	136.78	103	94.66	103.94	98.66	72.54	111.04	76.89
Solyc01g088380.1	0.72	1.78	0.51	0.81	1.24	1.39	1.95	1	0.97	0.6	0.7	0.56	0.21	0.11	0.11	1.51	1.29	1.49	2.31	1.87	2.99	1.97	2.3	0.71	0.33	0.8	0.64	0.76	0.44	1.45
Solyc01g088390.2	2.16	2.04	2.19	2.81	1.54	2.14	4.22	1.88	2.44	1.09	1.44	1.45	1.6	1.96	2.48	2.63	2.23	1.82	1.48	1.57	1.41	0.61	0.76	0.87	1.64	1.49	1.28	1.46	1.43	1.85
Solyc01g088400.2	41.17	48.63	45.45	3.23	8.9	20.83	58.59	46.89	5.28	0.87	4.98	7.26	128.9	89.26	142.82	54.87	29.57	45.47	1.55	4.13	3.83	0.45	0.32	0.38	9.73	7.67	44.53	15.56	11.04	18.51
Solyc01g088410.2	0.77	0.48	0.45	0.09	0.44	0.22	0.78	0.41	0.55	0.41	0.55	0.63	0.24	0.23	0.13	1.71	1.41	1.57	0.87	0.94	1.15	2.01	1.78	0.9	1.69	1.53	0.91	1.07	0.5	3.54
Solyc01g088420.2	1.37	1.95	2.45	1.74	1.21	1.21	3.71	4.02	1.48	4.11	2.98	3.75	3.4	2.99	2.57	2.02	2.31	3.33	1.47	1.9	3.69	5.48	6.47	4.51	4.55	3.83	3.62	2.13	1.87	3.8
Solyc01g088430.2	2.5	2.26	2.93	0.36	0.64	0.99	9.68	3.19	0.34	0.13	3.51	3.32	2.28	4.63	1.06	11.45	9.46	5.87	1.02	1.75	1.75	1.97	0.46	1.16	0.76	0.68	0.86	4.6	1.32	7.21
Solyc01g088440.2	5.19	9.44	5.72	7.01	8.91	10.1	14.42	15.79	11.47	12.98	14.22	20.86	10.35	12.43	7.63	9.3	3.68	11.89	4.04	5.08	6.25	5.24	7.87	7.64	3.31	7.07	2.11	3.59	1.32	4.72
Solyc01g088450.2	4.41	6.25	5.23	3.8	4.64	6.18	7.04	5.05	3.87	3.98	4.52	4.55	4.64	6.76	2.52	10.86	11.15	10.33	6.53	5.44	7	8.89	6.24	7.81	4.36	5.75	2.92	9.52	9.48	6.76
Solyc01g088460.2	15.46	17.2	17.82	11.62	15.45	13.98	21.11	23.76	20.71	14.83	15.03	14.99	4.26	2.25	1.41	8.53	6.54	8.16	6.69	6.8	4.4	3.38	6.75	6.28	4.32	4.79	2.84	6.52	1.83	1.39
Solyc01g088470.2	12.99	10.91	13.24	9.11	8.79	8.15	24.36	21.89	9.97	13.24	9.11	11.47	7.22	5.9	2.27	14.2	16.04	15.29	14.01	14.01	16.17	20.35	19.15	20.27	12.91	14.33	10.94	13.82	8.96	18.5
Solyc01g088480.2	65.83	65.23	64	34.63	37.05	46.63	63.9	45.27	33.55	27.87	30.34	23.15	33.97	56	35.17	76.29	67.6	72.26	36.37	54.51	54.29	33.37	39.03	40.98	32.31	37.23	29.51	62.57	58.96	49.63
Solyc01g088490.2	1.13	1.29	1.23	1.59	1.52	1.04	0.67	2	1.41	3.7	3.26	3.2	2.7	2.36	1.88	2.18	2.66	2.07	4.1	2.29	2.1	2.97	2.49	4.71	6.45	6.51	2.96	2.31	2.29	3.13
Solyc01g088500.2	0.41	0.19	0.57	0.15	0.04	0	0.29	0.39	0.05	0.04	0.04	0	0	0.04	0	0.17	0.69	0.21	0.26	0.08	0	0	0.04	0	0.16	0	0.18	0.34	0.11	0.26
Solyc01g088510.2	55.02	50.73	57.91	51.18	43.1	45.28	37.36	41.24	36.48	36.31	36.68	29.91	41.18	45.94	30.37	47.49	57.73	41.91	38.93	47.98	37.12	31.14	37.17	36.08	35.8	41.41	38.61	72.4	85.06	62.77
Solyc01g088520.2	24.38	31.71	34.47	34.01	20.35	25.29	11.67	14.74	21.62	17.22	16.41	13.76	11.2	11.41	13.57	14.99	11.39	14.59	16.68	13.74	5.89	2.56	3.58	5.48	5.15	6.16	6.19	12.19	12.1	3.4
Solyc01g088530.2	12.77	7.26	11.74	7.15	7.12	8.24	11.81	11.91	7.58	3.78	5.13	3.91	3.66	5.2	8.99	8.36	5.35	8.42	7.13	6.52	8.42	4.22	3.45	5.43	7.57	9.57	5.08	7.78	3.93	4.6
Solyc01g088540.1	0	0	0	0	0	0	0.07	0	0	0	0	0	0	0	0	0	0	0	0	0	0	0	0	0	0	0	0	0	0	0
Solyc01g088550.2	14.84	11.01	13.64	18.2	12.03	13.97	11.17	13.35	13.39	12.65	16.58	14.65	15.21	21.82	18.23	10.83	14.8	11.33	15.32	14.48	11.38	16.45	27.44	15.36	17.78	12.09	16.23	23.33	18.89	20.49
Solyc01g088560.2	121.49	87.9	105.79	83.91	76.07	84.68	60.93	61.49	61.88	59.01	55.74	72.57	56.35	60.82	58.01	75.1	81.07	69.69	75.15	74.75	66.48	65.6	59.65	68.14	90.11	97.2	85.55	81.1	120.65	57.75
Solyc01g088570.2	50.68	48.71	56.71	57.85	52.96	58.62	56.7	46.07	55.41	65.06	44.74	65.54	59.06	55.87	56.75	52.66	50.92	47.14	52.4	54.27	56.65	54.11	56.6	63.02	77.6	74.1	69.76	51.36	64.24	52.59
Solyc01g088590.2	0.71	0.99	0.52	0.4	0.31	0	1.54	0.61	0	0.21	0.19	1.31	0.53	0.44	0.57	0.13	0.91	0.6	0.06	0.45	0.57	0	0.41	0.44	0.19	0.13	0.41	0.46	0.53	0
Solyc01g088600.2	16.39	19.58	19.08	16.2	22.76	19.64	34.36	33.87	23.61	20.98	25.91	28.89	5.68	4.09	3.15	27.5	27.46	23.15	25.76	23.73	20.76	17.95	27.33	22.94	9.59	13.26	11.88	16.82	7.51	13.26
Solyc01g088610.2	114.63	120.67	137.19	92.84	111.06	110.77	179.46	163.5	96.78	167.41	152.98	165.35	42.55	40.63	9.6	170.33	216.58	167.04	141.81	153.58	206.48	226.54	346.49	261.96	74.91	132.64	109.5	101.1	89.01	138.03
Solyc01g088620.2	2.5	1.77	3.03	0.48	1.44	1.52	3.05	5.03	1.23	0.39	1.37	1.31	0.13	0.05	0	2.67	3.18	3.4	1.24	2.22	2.82	1.04	0.83	0.98	0.22	1.21	0.06	1.11	0.34	2.76
Solyc01g088630.1	3.07	2.1	1.93	1.59	3.14	4.27	5.68	4.99	2.36	4.79	5.61	6.48	0.34	0.53	0.58	4.38	2.09	4.21	5.83	3.77	6.86	7.55	5.7	6.19	5.2	6.72	4.21	1.63	0.35	3.07
Solyc01g088640.2	12.74	12.44	12.79	28.49	25.49	26.58	18.43	20.72	29.59	20.44	16.26	11.87	16.41	15.62	18.89	13.06	11.58	16.15	25.31	21.35	26.22	26.22	17.9	18.03	27.74	25.3	27.53	15.83	18.72	26.28
Solyc01g088650.2	6.93	6.41	6	9.12	12.07	12.82	8.47	8.84	10.94	2.93	3.87	3.4	1.65	1.95	2.49	4.86	3.29	4.77	5.77	4.43	4.7	1.27	0.6	1.41	1.32	1.91	2.07	2.15	1.13	1.6
Solyc01g088660.2	56.07	53.29	79.46	151.73	247.2	245.51	151.91	168.26	357.63	81.72	59.98	79	38.2	99.24	36.87	22.96	22.99	36.65	142.9	106.39	158.35	148.52	37.21	72.93	109.08	176.66	89.65	51.6	88.26	58.58
Solyc01g088670.1	3.08	3.19	3.25	2.93	3.11	3.37	2.81	3.25	3.46	2.6	3.22	2.22	1.05	0.58	0.77	1.85	1.53	1.85	1.69	1.28	1.11	0.76	1.58	1.11	0.91	0.91	0.49	0.54	0.43	0.29
Solyc01g088680.2	3.47	4.29	6.28	4.03	5.84	7.14	8.72	11.19	5.83	7.14	5.34	4.61	5.6	3.07	2.07	4.14	4.38	4.24	4.84	5.99	5.13	5.12	6.36	6.02	3.98	6.21	3.48	3.18	1.64	3.15
Solyc01g088690.2	5.36	5.61	8.45	11.71	11.7	12.72	13.05	16.77	9.15	8.5	11.05	11.38	12.36	17.85	16.36	5.57	7.15	4.99	17.04	12.87	11.03	9.17	9.57	9.77	15.87	10.2	9.07	10.76	17.04	19.59
Solyc01g088700.2	49.83	52.63	52.05	58.51	50.15	51.49	34.84	37.63	46.67	55.13	51.64	53.38	57.01	53.55	66.32	43.77	31.72	36.84	46.7	42.96	35.22	33.08	53.99	38.08	49.56	47.76	54.96	45.56	57.79	47.36
Solyc01g088710.2	11.07	11.02	12.56	12.92	11.15	11.15	9.75	9.8	11.67	13.77	12.79	8.61	13.13	18.35	20.11	11.78	8.76	9.46	12.57	10.36	11.2	10.45	13.55	11.26	15.23	13.86	17.42	12.45	19.47	9.8
Solyc01g088720.2	16.11	14.24	15.87	15.32	14.92	15.78	14.93	17.47	15.37	15.98	14.06	10.93	19.58	17.77	18.23	10.94	9.2	10.14	11.9	11.56	11.6	10.8	12.93	10.63	11.39	12.23	14.86	10.69	12.05	14
Solyc01g088730.2	26.34	27.2	24.97	31.39	33.09	32.17	28.48	28.54	34.93	30.56	30.11	27.59	33.25	34.55	30.77	24.88	23.55	24.77	33.88	32.33	36.81	36.7	34.19	37.63	35.24	34.65	34.16	27.02	35.96	36.71
Solyc01g088740.2	24.12	23.59	24.33	21.5	20.53	19.28	16.76	17.88	18.33	22.6	21.26	19.98	19.2	21.65	22.62	19.29	16.02	21.94	17.7	16.45	15.49	15.25	17.22	14.31	21	17.68	17.84	24.69	23.4	17.94
Solyc01g088750.2	2.15	2.16	2.53	2.48	1.99	2.69	2.01	2.61	3.46	3.4	3.55	3.19	2.23	1.07	2.75	2.79	1.66	2.16	3.14	2.84	2.34	2.11	4.06	2.91	3.09	2.68	1.97	2.27	1.8	1.45
Solyc01g088760.2	19.57	19.45	20.96	63.23	38.75	38.59	20.15	18.02	57.01	75.56	50.61	38.67	72.77	50.21	103.46	12.3	11.07	12.22	48.41	37.81	45.52	96.47	73.41	77.12	179.75	135.87	201.7	36.31	63.17	46.12
Solyc01g088770.2	51.62	52.15	57.93	43.87	40.82	51.22	66.35	60.59	65.12	37.45	44.62	60.51	87.92	79.25	69.13	45.92	57.45	72.04	47.35	49.93	77.57	64.84	49.95	56.03	49.6	64.17	54.81	41.81	42.57	46.24
Solyc01g088780.2	4.67	2.2	3.72	0.42	0.74	0.94	5.88	4.21	0.33	0.04	0.21	0.22	0	0.14	0	3.53	4.07	3.99	0.57	1.97	1.39	0.46	0.05	0.11	0.1	0.09	0	1.48	0.3	1.08
Solyc01g088790.2	0.81	4.93	1.25	0.55	0.68	1.58	3	1.07	1.37	0.36	1.8	5.08	31.52	31.15	10.84	1.09	1.58	1.25	0.46	0.92	0.98	0.75	0.25	0.49	1.41	0.81	1.54	4.2	7.72	2.62
Solyc01g088800.2	29.25	32.37	32.82	36.4	32.08	33.7	29.71	32.58	42.02	44.82	40.14	35.19	58.01	57.16	66.93	28.61	24.01	34.09	43.29	36.99	32.2	37.63	49.81	37.94	57.74	53.35	59.71	33.57	35.56	33.02
Solyc01g088810.2	1.69	1.64	2.39	3.15	1.98	2.64	2.31	1.25	2.65	3.14	0.96	1.4	3.21	3.97	2.37	0.78	1.11	1.05	0.89	1.44	0.13	1.24	0.59	2.26	2.51	2.12	0.79	1.54	5.17	0.38
Solyc01g088820.2	5.92	6.13	6.15	4.14	4.55	5.67	6.28	5.63	3.52	4.39	6.33	5.65	2.09	6.14	3.28	6.64	5.52	6.81	5.57	6.51	4.93	7.28	10.59	7.37	7.74	6.9	5.16	9.44	9.41	9.54
Solyc01g088830.2	0.1	0.2	0.26	1.16	0.22	0.17	0.19	0.04	0.49	1.38	0.13	0.36	1	0.56	2.05	0.07	0.03	0.03	0.04	0.1	0	0.25	0.07	0.36	0.44	0.06	0.1	0.64	2.19	0
Solyc01g089840.2	0.19	0	0	0	0	0	0	0.4	0	0	0	0	0	0	0	0	0	0	0	0	0	0	0	0	0	0	0	0	0	0
Solyc01g089850.2	97.78	26.9	58.92	12.63	20.6	15.08	35.21	44.64	7.19	8.25	5.96	8.29	1	0.86	0.57	33.18	53.43	30.47	17.65	24.9	15.4	11.53	27.95	16.72	16.55	9.7	5.83	68.19	14.32	54.91
Solyc01g089860.2	22.49	22.71	25.35	28.77	24.18	24.21	23.31	21.49	20.61	14.94	13.79	22.13	13.34	16.67	13.3	17.16	15.9	16.64	19.8	20.6	28.15	29.97	25.59	27.16	23.23	25.46	24.63	19.71	29.56	26.89
[truncated: 25,695 more rows]

## Sheet: Table S3
Table S3 DEGs in DS and DT under drought stress
ID	log2 FC (DS-T1/DS-T0)	pvalue	padj	regulated	log2 FC (DS-T2/DS-T0)	pvalue	padj	regulated	log2 FC (DS-T3/DS-T0)	pvalue	padj	regulated	log2 FC (DT-T1/DT-T0)	pvalue	padj	regulated	log2 FC (DT-T2/DT-T0)	pvalue	padj	regulated	log2 FC (DT-T3/DT-T0)	pvalue	padj	regulated
Solyc00g052940.2	-2.16	9.93619e-13	4.20013e-11	down	-2.575	1.52876e-06	4.59908e-05	down	-3.782	2.81105e-15	6.16912e-14	down	-1.927	0.00306171	0.0182493	down	-9.301	1.76417e-13	3.43077e-12	down	-4.656	2.11963e-18	3.68501e-17	down
Solyc00g138060.2	-4.002	0.00208121	0.00853316	down	-5.001	2.79563e-05	0.000524859	down	-7.507	5.92925e-07	3.91318e-06	down	-6.421	6.06756e-06	0.00010074	down	-7.818	9.97027e-07	6.91926e-06	down	-7.944	3.32801e-07	1.58986e-06	down
Solyc01g005590.2	-3.181	4.26052e-15	2.5409e-13	down	-2.098	0.000212005	0.00274853	down	-4.544	4.70327e-33	4.50214e-31	down	-2.441	7.03117e-08	2.06492e-06	down	-3.95	2.45425e-19	8.76419e-18	down	-6.163	3.23989e-21	7.07592e-20	down
Solyc01g005780.1	-2.39	2.19083e-16	1.50043e-14	down	-1.486	7.4167e-07	2.48207e-05	down	-1.491	0.000173762	0.000689233	down	-1.354	0.000696196	0.0055851	down	-1.752	2.7414e-08	2.52904e-07	down	-1.405	2.01235e-05	7.20496e-05	down
Solyc01g006830.2	-1.489	4.12907e-21	5.01574e-19	down	-1.227	0.00010486	0.00157415	down	-1.855	1.25062e-27	8.51146e-26	down	-1.039	8.58351e-05	0.000981686	down	-1.084	1.25252e-08	1.21785e-07	down	-1.617	6.43917e-22	1.48896e-20	down
Solyc01g010180.2	-1.697	9.06301e-11	2.74868e-09	down	-1.919	3.78491e-10	3.34477e-08	down	-2.36	2.13909e-07	1.53618e-06	down	-1.367	2.44916e-08	8.15586e-07	down	-1.442	0.00183118	0.00585577	down	-2.67	5.37605e-31	2.26648e-29	down
Solyc01g010770.2	3.173	5.06047e-30	1.42673e-27	up	3.026	2.31249e-09	1.76146e-07	up	3.023	8.82494e-27	5.60134e-25	up	2.043	1.39101e-10	7.56224e-09	up	3.414	5.15736e-21	2.11478e-19	up	2.497	1.87439e-18	3.27069e-17	up
Solyc01g014320.2	-4.083	6.4849e-16	4.20426e-14	down	-2.871	5.94411e-06	0.000143515	down	-1.845	1.08947e-05	5.63472e-05	down	-1.716	0.000612912	0.00502738	down	-4.375	1.67173e-05	8.95468e-05	down	-2.575	0.00680069	0.0144944	down
Solyc01g057490.2	1.253	0.0100696	0.0312508	up	1.718	0.000479673	0.00519622	up	2.172	2.17485e-05	0.000105703	up	1.416	0.000181267	0.00182942	up	2.208	3.98947e-09	4.25477e-08	up	2.081	1.90331e-09	1.26542e-08	up
Solyc01g065700.2	-4.064	4.13853e-10	1.09287e-08	down	-4.959	4.07328e-11	4.49511e-09	down	-5.34	5.05473e-15	1.0733e-13	down	-1.162	0.0022298	0.014111	down	-4.173	0.000503406	0.00186925	down	-2.146	0.000577782	0.0015602	down
Solyc01g067900.2	-1.491	7.72711e-13	3.33349e-11	down	-1.094	0.000965447	0.00912335	down	-1.042	8.44174e-07	5.4062e-06	down	-1.135	5.20458e-08	1.5801e-06	down	-1.555	4.19179e-12	6.84238e-11	down	-1.699	5.50272e-15	6.96215e-14	down
Solyc01g068560.2	-1.393	1.18825e-11	4.15527e-10	down	-1.754	7.65382e-12	1.01854e-09	down	-1.411	1.46432e-11	2.01648e-10	down	-1.473	8.36024e-07	1.77187e-05	down	-1.036	0.000596584	0.00217183	down	-1.736	8.57776e-13	8.55927e-12	down
Solyc01g079180.2	-6.437	0.000189379	0.00112738	down	-4.544	1.47112e-06	4.47327e-05	down	-5.727	3.71041e-14	7.17345e-13	down	-4.517	0.00217671	0.0138124	down	-5.203	8.88332e-08	7.44815e-07	down	-6.758	1.27696e-12	1.25146e-11	down
Solyc01g079620.2	1.606	4.34014e-06	4.27349e-05	up	1.226	0.00514653	0.0327694	up	1.907	2.5073e-08	2.11696e-07	up	1.949	2.21444e-16	3.3184e-14	up	2.998	5.42765e-11	7.68825e-10	up	1.364	0.000174085	0.00052323	up
Solyc01g081270.2	2.253	8.66366e-07	1.02648e-05	up	1.417	0.00604571	0.0369096	up	1.7	8.86144e-13	1.44308e-11	up	1.353	6.02515e-05	0.000725446	up	2.659	4.15278e-20	1.57773e-18	up	2.56	9.32665e-28	3.32618e-26	up
Solyc01g081570.2	-2.331	1.71843e-51	1.65256e-48	down	-1.497	0.000451833	0.00495243	down	-2.673	1.51739e-41	2.44736e-39	down	-1.289	7.07908e-20	1.81854e-17	down	-2.651	8.79118e-27	6.00806e-25	down	-3.467	4.03889e-43	3.43001e-41	down
Solyc01g086650.2	-3.335	1.55827e-27	3.56088e-25	down	-3.305	5.94699e-26	5.84951e-23	down	-3.596	1.76808e-41	2.8323e-39	down	-2.159	9.21325e-08	2.60433e-06	down	-3.696	1.31306e-11	2.00956e-10	down	-3.629	3.21138e-19	5.92324e-18	down
Solyc01g087970.2	-1.528	2.28101e-07	3.15811e-06	down	-1.456	0.000277967	0.00340723	down	-4.034	1.05471e-19	3.69588e-18	down	-1.583	5.23184e-09	2.04523e-07	down	-3.616	4.10827e-59	1.80939e-56	down	-3.853	1.70015e-32	7.8396e-31	down
Solyc01g094220.2	2.156	1.1479e-13	5.661e-12	up	1.46	4.0904e-05	0.000723625	up	2.505	5.73069e-52	1.4356e-49	up	1.453	3.87506e-13	3.33042e-11	up	2.543	3.83237e-21	1.60467e-19	up	1.901	9.84698e-12	8.7005e-11	up
Solyc01g096040.2	-2.233	1.06869e-14	6.06026e-13	down	-1.395	0.00144908	0.0124981	down	-1.503	2.34878e-07	1.67349e-06	down	-2.068	1.52514e-15	1.93767e-13	down	-2.891	6.21161e-44	1.38066e-41	down	-2.269	3.97809e-21	8.64814e-20	down
Solyc01g096260.2	-3.827	0.00141598	0.00615923	down	-3.355	1.52874e-05	0.00031729	down	-4.322	1.58044e-10	1.87393e-09	down	-1.598	0.00955489	0.0452325	down	-3.736	0.000271635	0.00108981	down	-7.602	5.7492e-10	4.08031e-09	down
Solyc01g096320.2	6.155	1.3936e-25	2.53262e-23	up	5.563	0.000382891	0.00436538	up	8.219	1.22954e-25	7.293e-24	up	3.506	7.7368e-08	2.24118e-06	up	9.231	7.00756e-23	3.38742e-21	up	9.561	1.98647e-66	5.15368e-64	up
Solyc01g099590.2	2.885	2.7218e-16	1.8422e-14	up	1.859	8.05877e-05	0.00127048	up	3.231	2.5521e-23	1.23402e-21	up	2.07	2.38631e-12	1.79032e-10	up	2.968	7.76021e-38	1.15351e-35	up	3.347	1.29247e-41	1.02396e-39	up
Solyc01g099630.2	-3.612	1.70089e-07	2.44589e-06	down	-2.951	2.27765e-05	0.000441914	down	-5.46	2.44644e-30	1.94624e-28	down	-4.922	3.04297e-31	2.54055e-28	down	-4.19	2.99909e-20	1.14859e-18	down	-5.845	8.25347e-09	5.05857e-08	down
Solyc01g099800.2	1.173	7.12373e-09	1.4372e-07	up	1.437	0.00200592	0.0159789	up	2.589	3.35322e-29	2.55539e-27	up	1.062	0.000232816	0.00225084	up	3.288	3.36976e-19	1.19616e-17	up	4.435	3.95017e-31	1.68948e-29	up
Solyc01g099840.2	1.753	8.56121e-19	7.65863e-17	up	1.274	0.000225147	0.00287443	up	1.223	5.1057e-09	4.85774e-08	up	1.061	0.00114047	0.00831072	up	1.659	4.89181e-07	3.59524e-06	up	1.323	2.15301e-05	7.66904e-05	up
Solyc01g100110.2	-1.928	4.46626e-13	2.0212e-11	down	-1.689	3.05964e-07	1.15944e-05	down	-2.409	3.31462e-20	1.22148e-18	down	-1.467	0.00177686	0.0118307	down	-2.755	3.03576e-09	3.29227e-08	down	-2.478	4.93842e-08	2.70576e-07	down
Solyc01g100490.2	3.765	1.08414e-08	2.08863e-07	up	1.549	0.00625822	0.037805	up	2.751	6.50075e-06	3.51423e-05	up	2.156	0.000498054	0.00424153	up	3.088	1.09268e-06	7.52599e-06	up	5.905	4.4021e-09	2.7953e-08	up
Solyc01g102580.2	-1.579	4.59036e-09	9.64018e-08	down	-1.257	0.000512064	0.00546951	down	-1.655	2.82275e-10	3.23456e-09	down	-1.627	3.26836e-06	5.85925e-05	down	-1.799	4.04293e-06	2.49037e-05	down	-1.953	8.69187e-08	4.59795e-07	down
Solyc01g103140.2	-1.189	1.24028e-19	1.25003e-17	down	-1.093	3.52633e-06	9.2014e-05	down	-1.042	1.33394e-09	1.38989e-08	down	-1.12	1.14205e-10	6.35659e-09	down	-1.914	8.52241e-17	2.37063e-15	down	-1.862	2.07007e-19	3.89421e-18	down
Solyc01g103920.2	4.501	6.40756e-09	1.31105e-07	up	5.417	2.2258e-05	0.000433714	up	8.682	5.3749e-62	2.34386e-59	up	3.743	2.17649e-06	4.1032e-05	up	9.963	3.33795e-88	4.6698e-85	up	8.707	5.92819e-63	1.30803e-60	up
Solyc01g105020.2	-1.001	2.69874e-08	4.762e-07	down	-1.315	1.13923e-06	3.57957e-05	down	-1.271	3.52141e-10	3.98665e-09	down	-1.269	4.90398e-16	6.82382e-14	down	-1.098	5.47582e-09	5.7019e-08	down	-2.094	1.24859e-47	1.33385e-45	down
Solyc01g106820.2	3.31	1.21902e-35	4.93597e-33	up	2.575	0.000150451	0.00209584	up	3.722	6.97382e-27	4.48687e-25	up	1.493	4.67748e-05	0.000584111	up	4.076	6.4653e-64	3.49464e-61	up	2.517	4.41497e-10	3.18756e-09	up
Solyc01g107190.2	-2.023	5.82069e-09	1.19841e-07	down	-2.395	7.65604e-11	7.98169e-09	down	-2.915	7.90619e-38	9.62926e-36	down	-1.338	0.00384159	0.021909	down	-1.982	4.01041e-06	2.47531e-05	down	-3.237	5.33343e-21	1.14055e-19	down
Solyc01g107340.2	-1.321	5.64659e-06	5.40088e-05	down	-1.816	7.47091e-06	0.000173704	down	-2.376	1.77175e-22	7.87192e-21	down	-1.681	3.91821e-09	1.56574e-07	down	-1.1	0.00115355	0.00388761	down	-1.151	0.00112352	0.00286017	down
Solyc01g108630.2	-4.221	2.844e-87	1.09399e-83	down	-4.093	2.40864e-44	7.78438e-41	down	-4.97	2.32737e-122	4.56708e-119	down	-3.114	8.36212e-23	3.0544e-20	down	-4.048	8.44802e-33	8.92975e-31	down	-4.55	2.31148e-40	1.67398e-38	down
Solyc01g110190.2	-1.638	4.94948e-14	2.58448e-12	down	-1.213	0.000680808	0.00686666	down	-1.38	1.22424e-09	1.28354e-08	down	-1.649	2.01561e-09	8.66157e-08	down	-1.468	3.5754e-11	5.17236e-10	down	-1.803	5.02881e-11	4.09115e-10	down
Solyc01g111350.2	-2.686	8.89481e-24	1.40611e-21	down	-2.158	1.29727e-08	7.88927e-07	down	-2.105	8.43669e-13	1.37868e-11	down	-1.129	1.13414e-05	0.000171559	down	-2.922	2.88793e-22	1.33108e-20	down	-1.933	9.15306e-10	6.33152e-09	down
Solyc01g112190.2	-6.139	2.67387e-47	2.12803e-44	down	-7.553	4.56319e-175	1.03233e-170	down	-6.941	8.60365e-146	2.53248e-142	down	-4.865	5.18778e-23	1.925e-20	down	-7.378	3.96462e-47	1.05944e-44	down	-5.28	3.37496e-34	1.71354e-32	down
Solyc02g030380.1	5.807	4.41127e-06	4.33243e-05	up	5.073	0.00260848	0.0196706	up	6.337	1.43858e-07	1.0616e-06	up	3.049	2.56719e-05	0.000349523	up	3.176	9.76929e-06	5.51621e-05	up	2.249	0.00152551	0.00378317	up
Solyc02g063520.2	1.765	4.53685e-33	1.58652e-30	up	1.413	0.00160589	0.0134906	up	3.532	5.59278e-82	5.48745e-79	up	1.031	0.000195152	0.00194663	up	4.398	7.9996e-34	8.93214e-32	up	4.017	6.79191e-46	6.65354e-44	up
Solyc02g067220.2	5.48	2.96511e-15	1.78681e-13	up	4.75	0.000457479	0.00499737	up	6.364	5.06399e-14	9.59347e-13	up	4.572	8.25082e-06	0.000130589	up	6.304	5.04852e-11	7.16829e-10	up	6.238	4.01636e-09	2.56069e-08	up
Solyc02g070020.1	3.166	2.97332e-09	6.48622e-08	up	2.069	0.00446766	0.0295763	up	4.107	9.9968e-31	8.17377e-29	up	1.905	0.000832544	0.00646161	up	4.337	4.14038e-19	1.45883e-17	up	5.081	4.66947e-19	8.49318e-18	up
Solyc02g070890.2	-2.917	5.24417e-14	2.7199e-12	down	-3.114	3.43432e-09	2.43557e-07	down	-3.283	7.54447e-16	1.75204e-14	down	-2.238	4.85831e-05	0.000603147	down	-3.077	1.67653e-07	1.34181e-06	down	-2.064	0.00010277	0.000322644	down
Solyc02g070940.1	-5.527	1.41742e-55	1.6357e-52	down	-2.817	0.000244841	0.00307766	down	-3.704	2.44243e-27	1.61105e-25	down	-5.518	6.90796e-41	1.07658e-37	down	-1.777	1.42139e-09	1.61979e-08	down	-5.232	1.0263e-56	1.73072e-54	down
Solyc02g070970.1	-6.879	3.6789e-34	1.3695e-31	down	-3.324	0.00406323	0.027456	down	-5.659	4.61363e-09	4.40917e-08	down	-7.585	4.7991e-51	1.86981e-47	down	-4.736	9.0413e-23	4.292e-21	down	-8.224	6.04907e-65	1.45727e-62	down
Solyc02g070990.1	-4.289	3.13341e-13	1.45219e-11	down	-1.95	0.00375809	0.025826	down	-4.329	3.8463e-19	1.27747e-17	down	-6.77	1.70101e-35	1.98823e-32	down	-5.936	1.08328e-21	4.7799e-20	down	-9.961	4.25853e-121	6.70264e-118	down
Solyc02g071000.1	-7.153	1.06277e-11	3.73345e-10	down	-3.317	0.00466182	0.030481	down	-4.273	0.00016181	0.000645814	down	-7.43	1.44426e-17	2.6377e-15	down	-2.226	9.92539e-06	5.60037e-05	down	-6.675	4.46187e-34	2.25086e-32	down
Solyc02g071090.2	1.56	4.84617e-08	7.96082e-07	up	1.342	0.000145414	0.00204093	up	1.823	6.20176e-10	6.7862e-09	up	1.755	7.29568e-14	7.16601e-12	up	1.644	2.91384e-11	4.26723e-10	up	2.53	1.5348e-19	2.91983e-18	up
Solyc02g071100.2	1.086	3.55793e-06	3.58589e-05	up	1.388	1.68416e-06	4.96991e-05	up	2.084	5.581e-19	1.82277e-17	up	1.34	5.36747e-07	1.20072e-05	up	1.312	4.06005e-07	3.03267e-06	up	1.7	1.65379e-07	8.35708e-07	up
Solyc02g071720.2	-3.563	3.07254e-07	4.12772e-06	down	-2.807	9.00459e-05	0.00139147	down	-5.889	2.08437e-09	2.10655e-08	down	-1.473	0.002144	0.0136644	down	-4.233	1.5884e-12	2.75542e-11	down	-4.152	3.85221e-16	5.48864e-15	down
Solyc02g071970.1	2.077	3.15785e-05	0.000241881	up	1.545	0.000835366	0.00810746	up	1.723	1.23855e-05	6.33202e-05	up	3.194	2.36868e-21	7.46402e-19	up	3.323	1.24367e-15	3.11678e-14	up	1.561	1.81935e-07	9.10988e-07	up
Solyc02g077420.2	-1.858	1.15902e-08	2.21185e-07	down	-1.98	0.000600749	0.00622287	down	-1.533	6.34077e-11	7.99318e-10	down	-1.6	0.00458018	0.0253003	down	-1.608	0.000133001	0.000576168	down	-2.507	8.92102e-09	5.43819e-08	down
Solyc02g078320.1	2.47	6.94155e-18	5.80475e-16	up	1.383	0.000592269	0.00614628	up	1.916	1.43016e-09	1.48358e-08	up	1.436	3.71044e-08	1.16272e-06	up	2.564	4.50978e-15	1.06194e-13	up	1.307	5.49788e-11	4.45587e-10	up
Solyc02g078380.2	2.375	4.0048e-30	1.17001e-27	up	2.41	6.72945e-07	2.2997e-05	up	2.472	7.20525e-15	1.49488e-13	up	1.989	2.03597e-21	6.51984e-19	up	2.759	2.77845e-29	2.32676e-27	up	2.775	1.4476e-72	4.74671e-70	up
Solyc02g079540.1	3.308	1.43408e-05	0.000121552	up	2.669	0.00731126	0.0424872	up	3.233	2.29247e-06	1.3533e-05	up	2.135	0.0080088	0.0392746	up	2.954	3.27848e-05	0.000164672	up	3.22	6.05752e-06	2.36579e-05	up
Solyc02g079590.2	-1.234	1.67742e-07	2.41968e-06	down	-1.333	1.5124e-06	4.57419e-05	down	-1.889	1.95203e-08	1.68191e-07	down	-1.592	0.0051313	0.0277929	down	-2.827	3.64068e-09	3.91262e-08	down	-2.49	2.24672e-07	1.10691e-06	down
Solyc02g080450.1	-3.138	4.35954e-06	4.29075e-05	down	-2.784	2.84467e-07	1.09821e-05	down	-5.915	1.28854e-22	5.81277e-21	down	-2.633	0.000523051	0.004419	down	-3.686	0.000249362	0.00100914	down	-5.054	4.14126e-06	1.66221e-05	down
Solyc02g080670.2	-2.618	5.69709e-07	7.12676e-06	down	-2.072	0.00128838	0.0114346	down	-5.977	5.93649e-23	2.74103e-21	down	-3.515	1.13531e-05	0.000171559	down	-7.479	2.84852e-18	9.11794e-17	down	-7.61	2.21648e-18	3.84489e-17	down
Solyc02g082900.2	1.802	3.55919e-08	6.09392e-07	up	1.153	0.00635928	0.038303	up	1.083	0.00057974	0.00202368	up	1.193	2.02604e-09	8.69042e-08	up	1.108	0.00014988	0.000641146	up	1.374	5.62684e-07	2.59765e-06	up
Solyc02g083880.2	-3.716	5.59438e-09	1.15697e-07	down	-3.106	3.42087e-05	0.000623613	down	-3.113	0.0184753	0.0417	down	-5.512	5.67966e-19	1.28906e-16	down	-3.19	1.82526e-07	1.45039e-06	down	-6.131	4.06993e-25	1.22404e-23	down
Solyc02g084950.2	1.71	1.56476e-06	1.7288e-05	up	1.678	4.05195e-10	3.53927e-08	up	1.757	9.82976e-10	1.04502e-08	up	1.402	3.39475e-10	1.71773e-08	up	1.564	5.61829e-17	1.59451e-15	up	2.842	1.04255e-15	1.42439e-14	up
Solyc02g087190.1	-2.038	4.24834e-09	8.99557e-08	down	-1.666	0.000308024	0.00370071	down	-2.988	3.46917e-14	6.71809e-13	down	-2.173	5.67072e-05	0.00069008	down	-3.102	1.6206e-10	2.14364e-09	down	-3.654	1.56977e-13	1.70395e-12	down
Solyc02g088180.2	1.779	1.31986e-11	4.59464e-10	up	1.074	0.0028825	0.0212192	up	2.381	3.98137e-21	1.57568e-19	up	1.371	1.31928e-16	2.05605e-14	up	2.134	4.74834e-08	4.20282e-07	up	2.393	3.97642e-10	2.88505e-09	up
Solyc02g088390.2	-2.239	9.22835e-14	4.61018e-12	down	-1.429	0.00487948	0.0315306	down	-2.365	1.21389e-14	2.45574e-13	down	-1.835	8.76998e-06	0.000137502	down	-2.237	1.20359e-08	1.17605e-07	down	-2.797	1.02533e-13	1.13969e-12	down
Solyc02g088690.2	-1.2	3.30617e-06	3.36151e-05	down	-1.671	2.41936e-07	9.56874e-06	down	-1.608	3.38425e-20	1.24519e-18	down	-1.1	0.000107289	0.0011753	down	-1.705	2.24046e-07	1.75257e-06	down	-1.305	1.47273e-06	6.37041e-06	down
Solyc02g089050.2	-1.484	8.41845e-05	0.000562204	down	-1.073	0.00339804	0.0239408	down	-1.285	0.000138551	0.000561548	down	-1.42	3.85667e-06	6.77067e-05	down	-2.315	3.76336e-13	7.07541e-12	down	-2.002	1.65615e-10	1.26129e-09	down
Solyc02g089540.2	1.6	8.66688e-05	0.000576294	up	1.392	0.00105227	0.00979247	up	1.387	0.000768733	0.00260125	up	1.936	3.61501e-12	2.58434e-10	up	2.124	4.73312e-08	4.19403e-07	up	3.286	2.3358e-06	9.79501e-06	up
Solyc02g090540.2	-4.71	2.90957e-07	3.93167e-06	down	-3.227	0.00242399	0.0185831	down	-10.198	3.98993e-07	2.72096e-06	down	-3.83	7.15054e-10	3.41139e-08	down	-8.801	1.45703e-13	2.87096e-12	down	-10.76	2.92411e-16	4.20691e-15	down
Solyc02g090930.2	-3.033	2.86578e-13	1.34435e-11	down	-1.788	0.000426519	0.00475562	down	-3.86	5.33399e-18	1.56225e-16	down	-2.367	2.19606e-06	4.13676e-05	down	-3.852	7.14428e-10	8.52118e-09	down	-4.304	1.75317e-18	3.06823e-17	down
Solyc02g092550.2	-6.026	7.87785e-43	5.05057e-40	down	-4.892	6.54344e-21	3.89559e-18	down	-6.815	1.00585e-07	7.66778e-07	down	-4.456	2.68207e-28	1.76609e-25	down	-5.615	1.62947e-47	4.50625e-45	down	-6.129	6.11698e-61	1.18374e-58	down
Solyc02g092790.2	-4.523	1.33037e-24	2.24123e-22	down	-2.725	0.000175596	0.00235757	down	-4.327	6.59132e-08	5.19278e-07	down	-3.36	0.00125434	0.00892622	down	-4.936	7.1299e-16	1.83121e-14	down	-5.734	3.42236e-09	2.2046e-08	down
Solyc02g093980.2	-2.102	2.11781e-09	4.77333e-08	down	-1.714	0.00146987	0.0126293	down	-3.513	5.31505e-34	5.28096e-32	down	-1.157	0.00179301	0.0119033	down	-3.272	1.81249e-20	7.06665e-19	down	-4.351	2.84043e-31	1.22149e-29	down
Solyc03g005770.1	-3.312	9.26252e-23	1.33612e-20	down	-3.129	1.65227e-08	9.63383e-07	down	-3.973	9.8418e-19	3.13606e-17	down	-4.249	4.32647e-55	2.5285e-51	down	-1.674	6.97473e-09	7.14076e-08	down	-4.674	4.74269e-32	2.13277e-30	down
Solyc03g005780.1	-7.641	1.78557e-20	2.00053e-18	down	-4.593	0.000107881	0.00161368	down	-6.694	5.90943e-09	5.55732e-08	down	-6.925	9.01567e-45	1.91599e-41	down	-4.545	1.64373e-25	1.0154e-23	down	-11.515	1.06308e-35	6.03322e-34	down
Solyc03g005910.2	-1.399	0.00760031	0.0248112	down	-2.012	1.37226e-05	0.000289057	down	-3.604	1.81045e-27	1.21115e-25	down	-2.063	1.04e-05	0.000158798	down	-3.47	3.69824e-13	6.964e-12	down	-5.623	0.00531558	0.0116286	down
Solyc03g013440.2	3.935	9.42336e-90	4.34982e-86	up	3.35	1.398e-17	5.45291e-15	up	4.412	8.42378e-58	2.83376e-55	up	2.596	1.19817e-06	2.42089e-05	up	3.589	2.06525e-15	5.04807e-14	up	4.903	1.79302e-37	1.10526e-35	up
Solyc03g019890.2	-3.966	1.07158e-20	1.24282e-18	down	-2.011	0.000134436	0.00191301	down	-1.988	6.7643e-08	5.32017e-07	down	-3.204	8.00384e-14	7.76372e-12	down	-3.139	1.30624e-15	3.26326e-14	down	-2.611	5.76063e-07	2.65267e-06	down
Solyc03g025430.1	3.42	1.3686e-08	2.56598e-07	up	2.839	5.28786e-05	0.000896756	up	3.826	1.19857e-06	7.48842e-06	up	1.38	1.11624e-05	0.000169115	up	3.099	2.20188e-16	5.9712e-15	up	2.228	3.09276e-07	1.49014e-06	up
Solyc03g026110.2	-1.143	2.32267e-12	9.148e-11	down	-1.142	0.00074801	0.00740579	down	-1.644	1.66062e-18	5.14531e-17	down	-1.002	4.22188e-07	9.80089e-06	down	-1.097	1.23672e-05	6.81327e-05	down	-2.258	6.8403e-16	9.51637e-15	down
Solyc03g031800.2	-3.25	2.6636e-14	1.43635e-12	down	-2.132	0.000167492	0.00226625	down	-4.642	2.48668e-21	1.00096e-19	down	-1.11	0.00703194	0.0354891	down	-2.831	6.13111e-12	9.76012e-11	down	-4.798	2.29663e-22	5.46585e-21	down
Solyc03g044790.2	3.771	7.70431e-11	2.36143e-09	up	2.777	0.000114598	0.00168567	up	2.775	1.52775e-12	2.42097e-11	up	2.239	2.94145e-05	0.000392255	up	2.388	1.77064e-08	1.67773e-07	up	3.849	1.49307e-13	1.62442e-12	up
Solyc03g046270.2	-2.313	1.667e-05	0.000138496	down	-2.774	7.68311e-08	3.56178e-06	down	-4.364	1.30224e-21	5.35168e-20	down	-1.384	0.00048659	0.00416362	down	-2.219	0.000824186	0.00289365	down	-1.755	0.00550373	0.0119858	down
Solyc03g078620.1	-9.239	4.46552e-12	1.67857e-10	down	-9.31	5.29826e-12	7.39892e-10	down	-9.374	1.55835e-12	2.46448e-11	down	-7.907	4.19552e-07	9.74937e-06	down	-7.522	4.10687e-06	2.52452e-05	down	-7.653	1.37198e-06	5.9674e-06	down
Solyc03g082660.2	-2.118	4.69079e-12	1.75468e-10	down	-1.46	0.000893819	0.00857941	down	-2.276	5.50706e-15	1.16201e-13	down	-1.189	0.00194936	0.0127046	down	-2.361	9.24368e-12	1.44348e-10	down	-2.371	1.73439e-12	1.67816e-11	down
Solyc03g083440.2	-2.258	2.34351e-07	3.23882e-06	down	-2.682	7.30351e-08	3.40675e-06	down	-3.888	1.5811e-23	7.78909e-22	down	-2.611	2.03788e-11	1.2772e-09	down	-3.541	9.00272e-19	3.0675e-17	down	-3.493	4.38e-18	7.40741e-17	down
Solyc03g083960.2	-3.518	2.97347e-20	3.19199e-18	down	-3.371	1.46634e-16	5.10355e-14	down	-1.554	0.000120155	0.000492844	down	-1.796	6.72475e-07	1.4556e-05	down	-1.304	2.10104e-05	0.000109967	down	-2.214	1.39604e-11	1.21485e-10	down
Solyc03g095780.1	-2.313	0.000938825	0.00436592	down	-3.372	0.00422046	0.0282233	down	-4.113	5.00106e-05	0.000224485	down	-1.497	0.000658888	0.00532601	down	-2.827	1.78056e-08	1.68512e-07	down	-5.83	9.81633e-14	1.09266e-12	down
Solyc03g096050.2	-4.972	3.40678e-05	0.000257954	down	-5.519	2.10172e-06	5.99885e-05	down	-4.873	0.000173772	0.000689233	down	-2.815	1.82229e-07	4.7228e-06	down	-2.567	3.89117e-08	3.49617e-07	down	-3.52	3.45505e-14	4.03238e-13	down
Solyc03g096290.2	-2.493	5.11084e-12	1.90255e-10	down	-1.942	0.00165663	0.0137649	down	-2.407	0.00236445	0.00701105	down	-2.516	1.13385e-20	3.31324e-18	down	-2.697	7.14144e-14	1.45415e-12	down	-5.113	1.35121e-53	1.98141e-51	down
Solyc03g097960.1	1.293	3.29945e-07	4.4069e-06	up	1.901	0.000316338	0.00376874	up	1.111	0.00157957	0.00491228	up	1.537	1.85344e-06	3.56022e-05	up	1.605	6.18788e-05	0.000291073	up	1.15	2.84536e-05	9.91969e-05	up
Solyc03g098300.1	-7.04	5.92761e-10	1.51551e-08	down	-3.657	0.00883341	0.0487648	down	-9.016	3.31748e-12	5.00449e-11	down	-4.082	0.000142636	0.00149995	down	-7.08	2.89139e-08	2.65198e-07	down	-9.08	6.54664e-11	5.2625e-10	down
Solyc03g098480.1	3.208	4.69052e-09	9.84156e-08	up	3.016	0.000751653	0.00742885	up	5.02	8.29292e-46	1.72816e-43	up	2.489	0.00196402	0.0127749	up	6.53	1.01951e-31	1.01029e-29	up	6.273	1.24587e-26	4.18404e-25	up
Solyc03g112060.2	-2.13	1.95014e-10	5.5082e-09	down	-2.137	3.02175e-11	3.56047e-09	down	-1.364	2.00063e-06	1.19601e-05	down	-2.551	3.93497e-11	2.35866e-09	down	-2.007	1.92721e-08	1.81524e-07	down	-2.576	2.92965e-13	3.07541e-12	down
Solyc03g112280.2	2.453	2.9714e-12	1.15455e-10	up	1.432	0.00316502	0.022767	up	3.608	6.2378e-66	3.19321e-63	up	1.515	0.000435847	0.00378906	up	3.504	1.02418e-36	1.42445e-34	up	3.648	1.52629e-25	4.76012e-24	up
Solyc03g112580.2	-2.907	6.29394e-35	2.46211e-32	down	-1.597	2.2969e-05	0.000445269	down	-2.429	6.90154e-20	2.45495e-18	down	-1.75	7.79487e-09	2.9001e-07	down	-1.752	2.08414e-06	1.36285e-05	down	-2.602	1.69289e-20	3.49072e-19	down
Solyc03g113060.2	-1.403	2.76148e-08	4.85045e-07	down	-1.494	8.14523e-08	3.70941e-06	down	-2.709	4.57008e-32	4.07637e-30	down	-1.022	9.4843e-06	0.000146462	down	-2.233	3.19867e-12	5.27925e-11	down	-2.917	1.91917e-18	3.34636e-17	down
Solyc03g113620.2	2.616	6.19671e-26	1.1723e-23	up	2.335	2.55792e-21	1.60744e-18	up	2.187	2.05896e-16	5.1144e-15	up	1.004	8.74223e-08	2.49837e-06	up	1.451	0.000216004	0.000889099	up	1.289	2.05285e-07	1.0184e-06	up
Solyc03g113970.2	-2.454	3.54636e-11	1.14796e-09	down	-1.285	0.00449454	0.0297136	down	-3.608	1.82327e-12	2.84899e-11	down	-2.595	9.03669e-05	0.00102012	down	-5.169	0.00201796	0.00637202	down	-5.595	1.18487e-16	1.76268e-15	down
Solyc03g114530.2	-4.369	4.68422e-08	7.72226e-07	down	-2.767	0.00111141	0.0102251	down	-9.82	3.75398e-14	7.25173e-13	down	-1.913	8.49389e-06	0.000133926	down	-6.677	0.000104287	0.000462647	down	-5.27	1.44301e-38	9.54286e-37	down
Solyc03g114560.2	-3.364	1.48711e-05	0.000125493	down	-2.001	0.00613247	0.0372554	down	-4.509	7.87981e-16	1.82452e-14	down	-1.698	1.09284e-05	0.000166108	down	-3.174	1.79899e-10	2.36123e-09	down	-5.388	2.0841e-87	1.04688e-84	down
Solyc03g117180.2	-1.691	2.31414e-06	2.45114e-05	down	-1.375	0.0012758	0.0113532	down	-2.1	1.95545e-12	3.04342e-11	down	-1.553	1.36642e-23	5.50739e-21	down	-2.586	5.16162e-08	4.53822e-07	down	-2.116	4.73827e-13	4.8595e-12	down
Solyc03g117270.1	-3.977	1.83651e-05	0.000150411	down	-4.245	5.35884e-09	3.59742e-07	down	-3.674	6.20116e-05	0.000272556	down	-1.658	1.17479e-07	3.22337e-06	down	-1.356	0.000422352	0.00160102	down	-2.259	2.18551e-11	1.8567e-10	down
Solyc03g117290.1	2.253	1.81889e-14	9.99523e-13	up	1.688	2.10856e-06	6.00781e-05	up	1.543	2.96396e-07	2.06556e-06	up	1.646	2.68033e-08	8.78796e-07	up	1.286	0.000238773	0.000971058	up	2.579	2.92607e-13	3.07302e-12	up
Solyc03g120840.1	1.465	1.93856e-06	2.09761e-05	up	1.576	0.00219783	0.017177	up	2.487	5.62475e-22	2.37795e-20	up	1.128	0.00121072	0.00868991	up	2.456	4.9033e-18	1.53643e-16	up	3.81	3.38723e-50	3.95886e-48	up
Solyc03g121090.2	4.697	1.01058e-74	2.59159e-71	up	3.567	1.64061e-23	1.37465e-20	up	4.199	1.70094e-34	1.74147e-32	up	1.9	7.5656e-10	3.59474e-08	up	3.378	1.20452e-11	1.85778e-10	up	1.537	1.22232e-06	5.3689e-06	up
Solyc03g122340.2	-2.435	6.18274e-07	7.6678e-06	down	-2.386	3.2639e-05	0.000597889	down	-2.426	0.000534461	0.00188085	down	-1.687	0.00534535	0.0286996	down	-3.106	4.39261e-13	8.18084e-12	down	-1.516	0.000747328	0.00197224	down
Solyc03g123560.2	-2.346	1.99738e-08	3.64768e-07	down	-1.913	8.2229e-06	0.00018715	down	-3.213	2.52171e-16	6.19199e-15	down	-2.076	3.82884e-10	1.90846e-08	down	-3.798	2.18113e-30	1.95884e-28	down	-4.822	5.49677e-53	7.58908e-51	down
Solyc03g123580.2	2.936	7.30976e-21	8.65176e-19	up	3.117	1.23723e-07	5.36205e-06	up	2.78	5.38056e-09	5.08637e-08	up	4.337	2.15634e-08	7.31623e-07	up	4.459	8.06629e-11	1.1147e-09	up	4.907	2.09287e-16	3.04917e-15	up
Solyc04g005250.2	1.813	2.14622e-19	2.07258e-17	up	2.343	9.9411e-07	3.20028e-05	up	3.925	8.67205e-53	2.26899e-50	up	1.882	7.57362e-09	2.82825e-07	up	4.287	9.61408e-22	4.25003e-20	up	3.994	7.45261e-25	2.20487e-23	up
Solyc04g005610.2	5.285	4.71554e-26	8.99861e-24	up	3.392	0.00443308	0.0293932	up	5.152	2.30115e-34	2.33567e-32	up	3.212	2.0695e-06	3.92048e-05	up	4.831	7.02192e-21	2.84987e-19	up	4.939	9.13866e-22	2.07456e-20	up
Solyc04g007690.2	-2.42	3.68337e-07	4.86897e-06	down	-2.171	1.43169e-05	0.000300692	down	-4.293	4.51999e-18	1.33714e-16	down	-1.465	0.00941221	0.0446851	down	-5.443	0.00776242	0.0205583	down	-5.069	2.08957e-09	1.38575e-08	down
Solyc04g007780.2	-1.279	0.0170994	0.0478775	down	-2.902	7.00912e-06	0.000164831	down	-1.512	0.00473909	0.0129192	down	-2.09	1.29723e-07	3.50382e-06	down	-1.429	0.00018954	0.000791124	down	-1.617	3.34689e-06	1.36306e-05	down
Solyc04g008040.2	-2.729	3.72852e-14	1.97372e-12	down	-1.75	0.00017246	0.00232236	down	-3.428	2.41429e-24	1.28045e-22	down	-1.864	3.29966e-07	7.91953e-06	down	-2.491	1.3483e-12	2.3561e-11	down	-2.559	1.27396e-38	8.44855e-37	down
Solyc04g008370.1	-4.394	3.77859e-13	1.72693e-11	down	-3.886	6.08357e-06	0.000145793	down	-7.753	2.00353e-38	2.57809e-36	down	-1.618	0.00931584	0.0443536	down	-3.976	2.60999e-24	1.43026e-22	down	-10.288	4.68053e-17	7.2224e-16	down
Solyc04g009640.2	-2.602	5.36983e-08	8.69114e-07	down	-3.132	1.23149e-15	3.66578e-13	down	-4.839	1.28134e-46	2.743e-44	down	-1.761	0.00233799	0.0146568	down	-1.985	0.000183467	0.000768338	down	-3.04	3.39908e-06	1.38312e-05	down
Solyc04g011880.1	-3.105	3.55335e-09	7.6646e-08	down	-2.222	2.85834e-06	7.76282e-05	down	-1.8	8.26874e-06	4.38146e-05	down	-2.326	4.11941e-11	2.4629e-09	down	-5.883	1.62658e-11	2.47504e-10	down	-2.758	2.73165e-13	2.87523e-12	down
Solyc04g012050.2	-1.219	0.012208	0.0366018	down	-3.129	5.69724e-10	4.84544e-08	down	-2.119	0.00298335	0.00860615	down	-2.913	0.00121999	0.00874568	down	-3.555	0.000223144	0.000915479	down	-2.49	0.000225468	0.000663642	down
Solyc04g015750.2	-1.988	2.7873e-09	6.10907e-08	down	-2.359	2.65752e-06	7.30511e-05	down	-1.3	8.07673e-05	0.000345048	down	-3.155	6.95288e-57	5.41791e-53	down	-1.447	9.01497e-10	1.05669e-08	down	-4.723	1.97966e-115	2.59655e-112	down
Solyc04g016200.1	-3.177	5.86554e-21	7.01433e-19	down	-1.6	0.00544454	0.0341604	down	-1.412	1.4848e-05	7.46778e-05	down	-1.891	6.7038e-12	4.59574e-10	down	-1.171	2.25988e-06	1.46929e-05	down	-2.03	1.69248e-12	1.63963e-11	down
Solyc04g051360.2	-5.563	2.4105e-06	2.54038e-05	down	-7.513	3.01518e-08	1.62798e-06	down	-2.684	0.00474279	0.0129278	down	-3.274	0.00250856	0.0155221	down	-4.892	2.44902e-05	0.000126126	down	-5.102	1.32264e-08	7.86343e-08	down
Solyc04g053130.2	2.455	3.33847e-19	3.15787e-17	up	1.993	4.4982e-10	3.88407e-08	up	2.783	1.05746e-17	3.00376e-16	up	1.965	2.07686e-10	1.08615e-08	up	2.952	6.6615e-22	2.98362e-20	up	3.188	2.05029e-21	4.54938e-20	up
Solyc04g070960.1	-3.044	7.41001e-06	6.82727e-05	down	-1.605	0.00811606	0.0457994	down	-2.772	2.27821e-05	0.000110159	down	-1.949	0.00781558	0.0385047	down	-3.445	0.000325533	0.00127485	down	-3.931	8.12159e-06	3.10867e-05	down
Solyc04g071400.2	-8.352	4.87014e-10	1.27009e-08	down	-8.373	5.73607e-10	4.86019e-08	down	-10.311	1.89031e-08	1.6323e-07	down	-3.644	0.0052825	0.0284602	down	-8.43	9.59224e-10	1.11884e-08	down	-8.559	2.35272e-10	1.75554e-09	down
Solyc04g071780.2	5.711	1.50232e-09	3.51302e-08	up	3.728	0.00514744	0.0327694	up	5.945	1.13082e-08	1.01248e-07	up	3.641	0.00508569	0.0275843	up	5.366	1.3906e-08	1.34278e-07	up	7.671	3.67501e-11	3.04219e-10	up
Solyc04g074470.1	-2.084	1.70485e-07	2.45005e-06	down	-2.045	3.51392e-08	1.81732e-06	down	-1.87	1.44198e-06	8.86653e-06	down	-2.481	0.000100081	0.00111144	down	-3.87	2.9509e-09	3.20902e-08	down	-3.522	7.32536e-28	2.61641e-26	down
Solyc04g074770.2	-3.693	1.63083e-17	1.29955e-15	down	-2.989	6.26892e-07	2.16522e-05	down	-4.528	6.25124e-21	2.41715e-19	down	-3.317	4.27822e-07	9.90216e-06	down	-4.209	1.47191e-14	3.29007e-13	down	-4.389	1.32419e-18	2.32956e-17	down
Solyc04g074950.2	-1.388	8.22402e-07	9.80425e-06	down	-2.149	8.02425e-14	1.63543e-11	down	-2.067	2.0163e-15	4.48346e-14	down	-1.444	0.00321211	0.0189368	down	-1.815	7.09061e-05	0.000329431	down	-1.684	0.000472674	0.00130123	down
Solyc04g077380.2	-3.281	5.154e-05	0.000368965	down	-2.897	0.00794361	0.0450284	down	-5.471	3.73509e-19	1.24229e-17	down	-2.07	0.00298433	0.01787	down	-2.492	0.00124157	0.00414608	down	-7.279	7.50382e-08	4.00266e-07	down
Solyc04g077640.2	1.782	8.62357e-08	1.33579e-06	up	1.724	0.00611799	0.0371862	up	4.898	2.65117e-58	9.45906e-56	up	2.967	2.51015e-12	1.86285e-10	up	5.422	1.26589e-40	2.21372e-38	up	5.183	7.69458e-36	4.39858e-34	up
Solyc04g077650.2	2.082	1.92977e-12	7.70574e-11	up	1.455	0.00119537	0.0107869	up	2.537	7.36894e-15	1.52481e-13	up	3.154	4.04705e-15	4.9275e-13	up	4.055	8.63922e-34	9.60125e-32	up	5.381	1.10232e-37	6.88485e-36	up
Solyc04g078060.1	2.755	2.76212e-40	1.55487e-37	up	1.749	8.38491e-07	2.74916e-05	up	1.835	1.06748e-07	8.09567e-07	up	1.231	0.00455231	0.0251609	up	2.141	8.67094e-09	8.70866e-08	up	1.732	7.08936e-09	4.37919e-08	up
Solyc04g078640.1	2.625	9.41641e-36	3.95147e-33	up	2.167	2.62356e-07	1.02332e-05	up	2.94	1.113e-24	6.09508e-23	up	1.82	1.32768e-08	4.69547e-07	up	3.269	1.4437e-21	6.32332e-20	up	3.752	6.92304e-36	3.97679e-34	up
Solyc04g078740.2	-2.817	4.25592e-09	9.00336e-08	down	-1.89	0.000599056	0.00621102	down	-3.221	3.1073e-14	6.04717e-13	down	-2.318	5.35001e-16	7.3569e-14	down	-3.938	3.37107e-35	4.1541e-33	down	-3.724	8.55825e-32	3.79084e-30	down
Solyc04g078750.2	-3.345	5.97125e-25	1.01336e-22	down	-2.437	2.22454e-06	6.26723e-05	down	-3.787	1.62573e-27	1.09692e-25	down	-2.71	8.51966e-06	0.000134208	down	-2.614	8.71569e-06	4.96611e-05	down	-3.115	4.84641e-08	2.65781e-07	down
Solyc04g078840.2	2.371	1.60845e-46	1.19751e-43	up	1.63	0.000658693	0.00669735	up	3.631	8.87788e-94	1.04528e-90	up	1.068	2.07613e-05	0.000289877	up	3.493	1.78157e-12	3.0615e-11	up	3.675	3.89696e-33	1.8662e-31	up
Solyc04g079040.2	-1.976	1.46481e-30	4.39064e-28	down	-1.642	2.06985e-05	0.000410037	down	-2.936	9.29864e-26	5.56354e-24	down	-1.352	0.000652854	0.00528926	down	-1.502	0.000294013	0.00116775	down	-3.172	1.24033e-28	4.62606e-27	down
Solyc04g079660.2	3.913	1.37549e-09	3.23941e-08	up	2.319	7.42416e-05	0.0011895	up	4.384	2.16288e-39	3.03164e-37	up	1.532	0.00351096	0.0203662	up	4.279	5.82386e-25	3.40316e-23	up	5.753	2.37691e-44	2.15006e-42	up
Solyc04g079860.1	-1.603	2.14032e-14	1.17336e-12	down	-1.727	0.00363223	0.0251829	down	-2.335	0.022318	0.0490888	down	-2.61	3.48077e-05	0.000453567	down	-4.841	1.62022e-19	5.89202e-18	down	-6.012	1.17933e-19	2.27103e-18	down
Solyc04g080820.2	-6.269	5.55058e-32	1.83011e-29	down	-5.367	1.28788e-14	3.03496e-12	down	-7.533	4.22468e-16	1.00895e-14	down	-3.605	6.49214e-08	1.92842e-06	down	-5.24	5.18833e-07	3.79674e-06	down	-6.502	1.79454e-05	6.46633e-05	down
Solyc04g082050.2	2.807	1.21097e-16	8.54716e-15	up	3.433	5.78715e-06	0.000140174	up	4.122	2.63839e-38	3.34026e-36	up	2.48	3.81869e-07	8.9538e-06	up	2.227	8.68443e-05	0.000393967	up	2.965	6.92509e-11	5.54932e-10	up
Solyc05g005670.1	-1.608	0.0100709	0.0312508	down	-1.453	0.0014691	0.0126293	down	-2.675	5.50544e-10	6.06939e-09	down	-2.149	2.0174e-05	0.000282909	down	-4.169	5.0852e-17	1.4484e-15	down	-3.881	1.59733e-06	6.87896e-06	down
Solyc05g005870.2	-12.981	2.74596e-27	6.2134e-25	down	-13.052	2.68217e-27	3.37104e-24	down	-10.267	2.20472e-41	3.46112e-39	down	-7.849	1.1273e-15	1.47067e-13	down	-5.424	3.82678e-27	2.69267e-25	down	-8.559	7.09759e-12	6.36894e-11	down
Solyc05g006760.2	1.133	4.47449e-05	0.000326704	up	1.028	0.00151962	0.0129534	up	1.386	5.61293e-07	3.72949e-06	up	1.316	2.43155e-16	3.62053e-14	up	2.04	1.7533e-18	5.75156e-17	up	2.056	5.24851e-36	3.02964e-34	up
Solyc05g008120.2	-3.696	1.89349e-47	1.61859e-44	down	-2.078	1.10289e-07	4.87317e-06	down	-2.49	4.7524e-21	1.8714e-19	down	-3.226	3.90705e-16	5.53546e-14	down	-2.939	1.16372e-07	9.55361e-07	down	-3.102	7.37745e-16	1.02395e-14	down
Solyc05g008390.2	1.954	6.08414e-08	9.69766e-07	up	2.032	0.00819217	0.0461253	up	3.66	7.94293e-44	1.42779e-41	up	1.511	0.000603622	0.004965	up	4.917	7.5614e-30	6.58728e-28	up	5.455	6.52278e-44	5.81118e-42	up
Solyc05g009340.1	-2.868	9.7646e-10	2.38989e-08	down	-4.824	3.35576e-18	1.4324e-15	down	-4.034	5.83247e-10	6.40593e-09	down	-2.677	1.49917e-08	5.24643e-07	down	-2.697	0.00719787	0.0192691	down	-3.208	9.78495e-11	7.6825e-10	down
Solyc05g009470.2	-2.283	7.85084e-21	9.24477e-19	down	-1.195	0.0044375	0.0294139	down	-1.545	9.84077e-10	1.04572e-08	down	-2.015	6.24197e-06	0.000103196	down	-2.98	3.12602e-18	9.95264e-17	down	-3.29	3.47624e-65	8.54901e-63	down
Solyc05g009720.2	-1.954	5.29527e-09	1.10203e-07	down	-1.523	1.45767e-05	0.000305625	down	-1.005	0.0147051	0.0344347	down	-1.583	2.00523e-06	3.81418e-05	down	-1.206	0.00537	0.0149566	down	-1.32	9.26247e-06	3.5067e-05	down
Solyc05g012580.1	-1.35	8.80068e-13	3.76846e-11	down	-1.059	2.79792e-08	1.53634e-06	down	-1.018	0.000675492	0.00231569	down	-1.522	2.12808e-09	9.02869e-08	down	-1.326	2.40227e-08	2.23264e-07	down	-1.489	3.18095e-13	3.33034e-12	down
Solyc05g013530.2	2.852	4.5397e-76	1.3097e-72	up	2.473	3.05152e-07	1.1583e-05	up	2.647	1.28169e-61	5.48751e-59	up	1.479	9.0547e-12	6.04776e-10	up	1.964	6.85089e-09	7.03518e-08	up	1.661	2.1318e-16	3.10103e-15	up
Solyc05g015460.2	1.863	0.000586128	0.00293637	up	2.031	0.00457605	0.0300659	up	2.514	3.44106e-05	0.000160329	up	2.829	0.00342786	0.0199805	up	3.424	6.54651e-08	5.64728e-07	up	6.128	5.94651e-35	3.17627e-33	up
Solyc05g015480.2	3.241	5.26518e-14	2.72467e-12	up	2.089	0.000750075	0.0074165	up	1.457	0.00153046	0.0047842	up	2.971	3.47233e-18	7.1204e-16	up	3.069	1.99436e-12	3.39284e-11	up	3.91	1.02774e-17	1.68267e-16	up
Solyc05g026240.1	-1.598	1.68352e-09	3.90508e-08	down	-1.114	0.00863211	0.0479932	down	-2.957	1.66252e-30	1.34072e-28	down	-1.122	9.83112e-06	0.000151199	down	-2.569	1.1996e-12	2.11647e-11	down	-3.166	1.81406e-40	1.33838e-38	down
Solyc05g041200.2	1.815	2.68714e-25	4.69842e-23	up	1.052	0.00452092	0.0298618	up	2.525	4.35188e-73	3.1054e-70	up	1.318	3.45859e-09	1.40611e-07	up	2.963	7.21613e-20	2.69884e-18	up	3.547	1.21234e-26	4.07721e-25	up
Solyc05g047590.2	-2.016	4.87194e-13	2.18763e-11	down	-1.829	5.08668e-07	1.82951e-05	down	-3.994	3.72737e-24	1.93757e-22	down	-1.306	0.000229017	0.00222231	down	-2.401	1.14793e-12	2.02982e-11	down	-5.065	1.11034e-46	1.13974e-44	down
Solyc05g056050.2	-2.919	1.78381e-12	7.17254e-11	down	-1.823	0.000404069	0.00456512	down	-2.557	0.000283256	0.00106551	down	-2.481	1.17548e-09	5.36791e-08	down	-1.428	3.28736e-05	0.000165013	down	-4.487	2.15237e-23	5.65872e-22	down
Solyc05g056480.2	1.892	5.48329e-13	2.42906e-11	up	1.134	0.00253234	0.0192181	up	2.296	5.32372e-11	6.80211e-10	up	1.454	2.43784e-09	1.01949e-07	up	2.549	4.68076e-44	1.05021e-41	up	3.604	4.79077e-83	2.13406e-80	up
Solyc06g005070.1	1.367	0.000212873	0.001236	up	2.573	7.97917e-08	3.66189e-06	up	3.098	2.87582e-19	9.67427e-18	up	1.291	0.000287333	0.00267058	up	3.284	1.5569e-14	3.47028e-13	up	1.366	0.00109033	0.00278348	up
Solyc06g007440.2	-3.825	3.26398e-41	1.98244e-38	down	-3.931	3.20403e-27	3.81499e-24	down	-2.197	4.9067e-08	3.94479e-07	down	-2.706	3.24535e-07	7.80519e-06	down	-2.662	2.0232e-05	0.000106267	down	-1.927	0.00735757	0.0155524	down
Solyc06g007970.2	2.425	9.07582e-06	8.13475e-05	up	2.074	0.00178713	0.0145694	up	1.888	0.00923723	0.0230691	up	1.508	0.00725989	0.036357	up	1.701	0.0125791	0.0310083	up	1.892	0.000423608	0.00117645	up
Solyc06g035530.2	-3.923	2.6808e-39	1.47316e-36	down	-3.387	1.28145e-10	1.24958e-08	down	-8.203	1.21098e-26	7.52404e-25	down	-4.322	2.66417e-09	1.11017e-07	down	-4.189	2.50952e-07	1.94663e-06	down	-3.165	3.71266e-06	1.50115e-05	down
Solyc06g051960.2	-1.595	8.08805e-08	1.25875e-06	down	-1.321	0.00317371	0.022808	down	-4.115	9.18051e-73	6.35831e-70	down	-1.627	1.33052e-18	2.87996e-16	down	-3.672	1.57756e-16	4.31254e-15	down	-3.798	1.03101e-121	1.73865e-118	down
Solyc06g053220.2	2.15	2.63239e-14	1.42619e-12	up	2.243	2.39926e-08	1.33036e-06	up	2.669	2.06409e-19	7.05445e-18	up	1.381	0.000212152	0.00208557	up	2.932	1.40727e-14	3.1564e-13	up	3.411	2.35636e-19	4.40121e-18	up
Solyc06g053950.1	1.97	0.00049937	0.00255455	up	1.985	0.000147303	0.00206215	up	4.212	1.87898e-21	7.62866e-20	up	1.437	0.00368642	0.0211686	up	4.28	2.13579e-29	1.81444e-27	up	3.542	1.51052e-21	3.37707e-20	up
Solyc06g053960.2	1.978	2.01811e-05	0.00016326	up	1.638	0.000575474	0.00599754	up	3.814	1.85967e-39	2.63804e-37	up	2.061	1.98723e-09	8.55535e-08	up	4.255	9.31135e-63	4.92115e-60	up	3.668	8.95224e-48	9.73979e-46	up
Solyc06g060640.1	-3.951	1.14027e-22	1.62453e-20	down	-4.642	1.42384e-20	8.25936e-18	down	-1.816	0.000225937	0.000871333	down	-5.651	2.36483e-91	5.52827e-87	down	-2.195	2.15847e-13	4.16341e-12	down	-4.503	1.35976e-47	1.43957e-45	down
Solyc06g063370.2	-1.849	8.84586e-11	2.68989e-09	down	-1.422	0.000684661	0.0068963	down	-1.918	3.61799e-09	3.52488e-08	down	-2.09	9.81182e-11	5.52701e-09	down	-1.466	2.71386e-06	1.73501e-05	down	-3.894	8.53636e-41	6.39793e-39	down
Solyc06g064550.2	-4.928	2.0265e-26	4.10277e-24	down	-3.641	1.18401e-07	5.17103e-06	down	-6.321	1.5855e-59	5.7439e-57	down	-3.087	1.17274e-35	1.4429e-32	down	-4.522	9.85371e-42	1.87017e-39	down	-7.492	2.22245e-163	1.0494e-159	down
Solyc06g065380.2	-2.79	1.15358e-12	4.84083e-11	down	-3.135	6.72299e-12	9.10743e-10	down	-3.859	8.05376e-19	2.59794e-17	down	-2.4	1.98097e-12	1.51337e-10	down	-5.937	1.27505e-11	1.95642e-10	down	-3.585	2.12649e-05	7.58374e-05	down
Solyc06g065670.2	-1.638	6.79684e-05	0.000469252	down	-1.202	7.57137e-05	0.0012071	down	-4.104	6.57906e-24	3.33887e-22	down	-1.113	0.000563137	0.00470145	down	-3.514	2.76122e-15	6.66025e-14	down	-4.905	1.60079e-70	4.72414e-68	down
Solyc06g066420.2	6.203	2.52467e-49	2.33078e-46	up	4.967	1.73351e-13	3.3235e-11	up	5.554	5.99224e-50	1.41105e-47	up	2.427	5.16601e-07	1.16061e-05	up	4.257	2.53641e-06	1.63301e-05	up	1.738	0.000453365	0.0012527	up
Solyc06g066640.2	-1.744	0.000145592	0.000900762	down	-1.006	0.0030241	0.0219628	down	-2.23	4.25435e-10	4.75922e-09	down	-1.635	4.65828e-05	0.000582023	down	-1.478	8.74294e-05	0.000396139	down	-3.446	7.08459e-22	1.635e-20	down
Solyc06g066680.2	3.092	2.09243e-05	0.000168643	up	3.317	0.00245347	0.018777	up	6.586	7.87878e-57	2.47373e-54	up	1.262	0.00346831	0.0201588	up	5.356	2.86411e-51	9.3311e-49	up	6.666	1.86761e-125	3.39172e-122	up
Solyc06g066800.1	-3.421	1.01471e-10	3.03379e-09	down	-2.228	2.95008e-05	0.000548396	down	-2.696	6.24382e-08	4.93979e-07	down	-2.184	0.000125585	0.00134361	down	-3.782	3.67606e-14	7.76042e-13	down	-3.802	1.03e-13	1.14327e-12	down
Solyc06g066840.2	-1.52	6.45458e-05	0.00044844	down	-2.497	5.64318e-06	0.000137275	down	-3.318	1.90397e-15	4.24571e-14	down	-2.568	1.63091e-06	3.17451e-05	down	-2.735	3.40924e-09	3.68219e-08	down	-4.453	1.64655e-34	8.6003e-33	down
Solyc06g067860.2	7.358	2.0463e-07	2.87105e-06	up	6.136	0.00031906	0.00378771	up	6.37	0.000266306	0.00100803	up	3.434	9.40304e-08	2.65157e-06	up	2.904	0.000154081	0.000656721	up	3.655	4.3374e-07	2.035e-06	up
Solyc06g068450.1	2.524	1.13514e-18	1.00765e-16	up	2.325	7.79003e-07	2.58408e-05	up	2.233	3.36445e-16	8.16763e-15	up	1.85	1.24229e-10	6.86551e-09	up	2.209	4.59091e-09	4.84408e-08	up	2.745	1.70872e-17	2.73313e-16	up
Solyc06g068500.2	3.845	8.06632e-59	1.24114e-55	up	3.543	2.69114e-14	6.02788e-12	up	4.275	2.16232e-74	1.69728e-71	up	2.55	5.29007e-11	3.10719e-09	up	2.847	1.7333e-12	2.98934e-11	up	2.654	7.84459e-12	7.00996e-11	up
Solyc06g068770.2	-1.448	2.68863e-11	8.86479e-10	down	-1.226	1.06836e-05	0.000231953	down	-1.188	1.4203e-07	1.04913e-06	down	-1.307	1.09555e-09	5.04148e-08	down	-1.302	2.80067e-08	2.57772e-07	down	-1.625	1.32295e-08	7.86343e-08	down
Solyc06g068960.1	-2.062	7.22418e-09	1.45365e-07	down	-2.228	2.42751e-09	1.83059e-07	down	-3.161	2.42327e-15	5.33301e-14	down	-1.098	6.71055e-05	0.000795097	down	-1.943	8.35932e-06	4.7906e-05	down	-3.462	8.74105e-39	5.86271e-37	down
Solyc06g069640.2	-2.333	0.00145743	0.00631865	down	-2.36	0.000148403	0.00207242	down	-3.904	2.14787e-05	0.000104521	down	-1.385	0.00614595	0.0320058	down	-3.196	5.82378e-11	8.21513e-10	down	-4.724	4.2706e-19	7.79772e-18	down
Solyc06g070900.2	-1.496	2.50835e-06	2.62433e-05	down	-1.115	0.00351585	0.0245416	down	-2.398	1.19511e-07	8.96545e-07	down	-1.374	0.00122453	0.00877019	down	-3.565	1.62493e-25	1.0064e-23	down	-4.119	4.8711e-16	6.86988e-15	down
Solyc06g072430.1	-2.697	8.89507e-21	1.04212e-18	down	-2.721	1.42732e-15	4.13978e-13	down	-2.933	4.41975e-18	1.31078e-16	down	-1.611	2.85178e-10	1.456e-08	down	-1.593	0.00198574	0.00628101	down	-2.065	1.37625e-08	8.16382e-08	down
Solyc06g074000.1	-2.431	5.17868e-10	1.33845e-08	down	-1.634	0.00377715	0.0259176	down	-2.624	2.34914e-14	4.61365e-13	down	-1.627	1.22163e-11	7.95489e-10	down	-2.334	4.35175e-13	8.11111e-12	down	-3.06	1.01224e-33	5.03117e-32	down
Solyc06g074200.2	-3.395	6.70666e-13	2.91506e-11	down	-1.734	0.000738772	0.00732715	down	-2.596	6.89324e-08	5.41254e-07	down	-3.115	1.33616e-12	1.0517e-10	down	-1.698	1.37972e-05	7.5244e-05	down	-4.842	1.1708e-38	7.78633e-37	down
Solyc06g074750.1	1.363	2.99233e-06	3.07357e-05	up	2.042	8.19058e-13	1.33306e-10	up	1.734	9.44047e-08	7.22941e-07	up	2.623	2.39467e-21	7.46402e-19	up	2.189	0.000134547	0.000581912	up	2.694	3.81095e-15	4.9085e-14	up
Solyc06g074820.2	-3.484	4.14929e-24	6.79189e-22	down	-1.777	0.00718304	0.0419685	down	-3.54	1.49693e-22	6.72703e-21	down	-3.607	1.50466e-47	5.02492e-44	down	-5.105	2.21827e-178	1.75857e-174	down	-7.664	9.17649e-251	2.16648e-246	down
Solyc06g074950.1	-5.721	0.00251082	0.00996385	down	-5.793	0.00310645	0.0224384	down	-5.854	0.00280777	0.00815963	down	-6.188	0.00019003	0.00190413	down	-5.806	0.0017999	0.00576604	down	-5.934	0.000646151	0.00172724	down
Solyc06g074990.1	-3.673	1.05192e-10	3.12864e-09	down	-6.154	4.70031e-16	1.43696e-13	down	-7.214	4.48092e-26	2.70556e-24	down	-5.13	1.48951e-12	1.15682e-10	down	-9.91	2.35772e-13	4.51843e-12	down	-7.611	9.07413e-13	9.03548e-12	down
Solyc06g075460.2	-2.86	1.06447e-06	1.23086e-05	down	-1.324	0.000223616	0.00285987	down	-3.859	5.26864e-24	2.70296e-22	down	-1.324	3.01652e-08	9.69974e-07	down	-6.152	2.68723e-82	2.90502e-79	down	-8.361	2.84226e-63	6.4522e-61	down
Solyc06g083580.2	-1.726	0.00162088	0.00690348	down	-1.71	0.000339753	0.00397838	down	-3.059	9.73303e-16	2.23168e-14	down	-1.497	0.001765	0.011769	down	-2.81	3.56757e-08	3.22369e-07	down	-3.687	5.6481e-20	1.114e-18	down
Solyc06g083660.2	-1.753	1.93333e-09	4.41794e-08	down	-1.19	0.0073386	0.0425804	down	-1.59	4.97259e-09	4.73683e-08	down	-1.244	8.75357e-05	0.000994809	down	-1.696	2.27272e-08	2.11886e-07	down	-2.488	5.77226e-20	1.13564e-18	down
Solyc07g005370.2	-3.541	1.77403e-11	6.03902e-10	down	-3.079	6.06667e-06	0.000145608	down	-5.825	5.62363e-07	3.7345e-06	down	-2.586	1.56752e-13	1.44268e-11	down	-3.265	1.26727e-19	4.63685e-18	down	-7.041	2.09082e-56	3.4519e-54	down
Solyc07g006500.2	2.997	8.6577e-27	1.83321e-24	up	1.889	0.00537904	0.0338128	up	3.422	1.32574e-28	9.57625e-27	up	1.531	8.94575e-08	2.54101e-06	up	3.911	2.16076e-17	6.39966e-16	up	3.108	1.84353e-53	2.68667e-51	up
Solyc07g007240.2	-1.699	0.00101478	0.00465721	down	-2.709	2.87147e-07	1.10478e-05	down	-3.119	1.46886e-07	1.08225e-06	down	-1.71	0.000304878	0.00280707	down	-2.624	2.19177e-09	2.44039e-08	down	-4.736	4.73574e-39	3.24075e-37	down
Solyc07g007330.1	1.772	4.34996e-23	6.47723e-21	up	1.312	0.000210249	0.0027336	up	2.237	1.264e-31	1.09028e-29	up	1.125	0.000103927	0.00114653	up	2.03	9.27958e-12	1.44814e-10	up	2.615	5.64471e-12	5.14144e-11	up
Solyc07g021630.2	1.043	0.000681301	0.00333144	up	1.292	0.00608792	0.0370807	up	1.347	0.000106215	0.000440497	up	1.14	0.00235812	0.0147553	up	1.425	0.0199256	0.0459418	up	3.882	1.71633e-16	2.51839e-15	up
Solyc07g032490.2	-5.185	1.43529e-13	6.98871e-12	down	-5.305	2.10216e-14	4.82398e-12	down	-6.018	2.03957e-33	1.96835e-31	down	-1.988	8.89566e-05	0.00100899	down	-3.664	9.85099e-19	3.34197e-17	down	-3.334	4.3337e-17	6.71354e-16	down
Solyc07g040990.2	1.682	1.48458e-14	8.31652e-13	up	1.566	0.00273291	0.020384	up	3.062	2.5757e-39	3.5678e-37	up	1.26	8.58224e-11	4.9053e-09	up	3.331	9.98725e-31	9.20646e-29	up	4.025	9.39102e-89	5.15611e-86	up
Solyc07g042170.2	-3.199	2.57607e-11	8.51799e-10	down	-3.126	6.20801e-08	2.98182e-06	down	-3.086	1.05717e-05	5.48087e-05	down	-1.732	7.11637e-05	0.000833464	down	-2.23	4.53912e-12	7.3739e-11	down	-1.797	2.30643e-11	1.9538e-10	down
Solyc07g042550.2	2.186	1.35365e-13	6.63316e-12	up	1.726	3.55645e-06	9.26929e-05	up	3.737	1.4587e-59	5.36711e-57	up	1.533	1.46886e-17	2.66182e-15	up	3.317	3.01409e-64	1.66707e-61	up	5.006	9.01557e-56	1.42851e-53	up
Solyc07g043550.2	2.011	2.63863e-08	4.67021e-07	up	1.495	0.000175712	0.00235773	up	1.111	0.00539699	0.0144649	up	1.156	6.55584e-06	0.000107624	up	1.72	2.00972e-10	2.62046e-09	up	2.472	2.32817e-29	8.98132e-28	up
Solyc07g045030.2	3.373	1.54882e-07	2.26432e-06	up	2.372	0.00230674	0.0178412	up	1.802	0.000653159	0.00224961	up	1.418	0.00136914	0.00956273	up	1.466	0.00179573	0.00575499	up	3.04	2.45909e-12	2.33159e-11	up
Solyc07g047850.2	-4.366	3.92577e-27	8.62921e-25	down	-2.345	0.000195573	0.00257579	down	-2.4	1.54398e-07	1.13299e-06	down	-4.29	7.55856e-17	1.25317e-14	down	-1.744	3.22176e-07	2.4543e-06	down	-5.149	5.97785e-71	1.83287e-68	down
Solyc07g053320.2	1.628	3.28711e-32	1.11568e-29	up	1.657	2.65927e-05	0.000503017	up	1.721	1.62723e-23	7.98294e-22	up	1.463	8.29905e-19	1.81315e-16	up	1.32	2.61729e-12	4.39288e-11	up	1.724	1.0197e-22	2.51033e-21	up
Solyc07g054060.2	1.744	4.55987e-07	5.87287e-06	up	1.543	5.44435e-05	0.000918748	up	2.964	4.32696e-26	2.61931e-24	up	1.808	3.03396e-08	9.72907e-07	up	2.921	7.45337e-18	2.29319e-16	up	2.341	7.94483e-09	4.87954e-08	up
Solyc07g054080.1	2.367	5.18942e-60	9.21322e-57	up	1.691	6.19333e-07	2.14238e-05	up	2.349	1.83622e-43	3.22681e-41	up	1.504	5.6316e-07	1.25262e-05	up	1.899	1.32333e-10	1.77411e-09	up	1.581	1.20523e-07	6.23176e-07	up
Solyc07g054730.1	2.625	1.88243e-57	2.55568e-54	up	2.509	7.60834e-22	5.06246e-19	up	1.759	1.91969e-24	1.02972e-22	up	1.635	3.28998e-10	1.66833e-08	up	1.074	0.000318394	0.0012506	up	1.43	8.04294e-08	4.27574e-07	up
Solyc07g056480.2	-2.92	3.79281e-06	3.79775e-05	down	-2.7	0.000442805	0.00489139	down	-4.851	4.26112e-08	3.46122e-07	down	-1.152	0.00149161	0.0102528	down	-1.928	9.46569e-08	7.90736e-07	down	-3.771	7.70662e-32	3.42003e-30	down
Solyc07g061920.2	-1.584	3.38031e-06	3.43085e-05	down	-1.268	0.000237435	0.00300272	down	-2.772	1.22747e-26	7.60647e-25	down	-1.259	2.80246e-05	0.000375648	down	-2.21	9.49226e-16	2.40164e-14	down	-1.8	1.11333e-20	2.32607e-19	down
Solyc07g062220.2	3.37	5.48485e-18	4.65406e-16	up	2.741	5.23214e-07	1.86111e-05	up	3.321	3.98363e-19	1.31936e-17	up	2.305	3.03359e-19	7.09163e-17	up	2.37	7.23452e-14	1.46933e-12	up	2.924	1.09923e-36	6.6543e-35	up
Solyc07g063420.2	3.533	2.19473e-31	6.84518e-29	up	2.567	1.08198e-05	0.00023446	up	4.231	5.83062e-51	1.40101e-48	up	3.307	3.73105e-11	2.24218e-09	up	4.248	4.75441e-30	4.2035e-28	up	4.178	1.95239e-28	7.22476e-27	up
Solyc07g063480.2	-1.516	4.02071e-06	3.99475e-05	down	-1.31	1.13868e-05	0.000245336	down	-1.383	1.04573e-06	6.60713e-06	down	-1.625	0.00231708	0.0145513	down	-1.799	0.000534235	0.00196866	down	-2.259	1.32944e-05	4.9042e-05	down
Solyc07g063600.2	-4.491	1.22454e-29	3.21162e-27	down	-2.666	0.000148164	0.0020709	down	-4.241	2.85285e-22	1.24406e-20	down	-5.001	1.00348e-32	9.3833e-30	down	-2.948	3.41861e-18	1.08406e-16	down	-6.218	8.21232e-107	8.07853e-104	down
Solyc07g065120.2	-2.026	3.38715e-13	1.55728e-11	down	-1.725	7.11638e-07	2.40289e-05	down	-1.271	3.45174e-05	0.000160763	down	-1.48	0.00367912	0.021147	down	-2.062	7.59974e-06	4.39447e-05	down	-1.989	8.80777e-06	3.34905e-05	down
Solyc07g066330.2	5.358	2.50864e-33	8.90761e-31	up	2.862	4.01591e-07	1.48938e-05	up	2.225	6.48701e-08	5.11746e-07	up	3.28	3.6538e-18	7.42737e-16	up	2.99	4.21081e-21	1.75694e-19	up	3.52	2.58201e-15	3.40172e-14	up
Solyc08g005630.2	-2.116	1.58313e-06	1.74575e-05	down	-1.584	0.00696154	0.0409493	down	-3.536	3.42494e-15	7.43324e-14	down	-1.27	0.000215549	0.00211274	down	-1.548	3.75216e-06	2.33118e-05	down	-2.396	4.29193e-15	5.48906e-14	down
Solyc08g005650.2	-3.201	8.02712e-07	9.62181e-06	down	-2.697	0.000320425	0.00379708	down	-3.278	3.93005e-07	2.68401e-06	down	-1.593	5.39857e-07	1.20652e-05	down	-1.295	0.0153538	0.0368142	down	-2.035	0.00014327	0.00043752	down
Solyc08g005800.2	-1.811	1.01598e-10	3.03379e-09	down	-1.636	0.00157044	0.0132617	down	-3.496	1.24701e-17	3.51673e-16	down	-1.29	0.00228155	0.0143806	down	-4.072	1.25644e-28	9.92752e-27	down	-4.325	4.33366e-32	1.96379e-30	down
Solyc08g007400.2	1.203	7.23676e-17	5.30236e-15	up	1.145	0.000806916	0.00789912	up	1.4	3.45822e-14	6.7024e-13	up	1.142	7.45046e-07	1.59788e-05	up	1.468	5.48689e-08	4.7976e-07	up	1.767	1.4688e-11	1.27395e-10	up
Solyc08g007980.2	3.256	3.61238e-07	4.7861e-06	up	2.822	0.000511407	0.00546507	up	4.433	1.0263e-13	1.85902e-12	up	5.643	1.92986e-08	6.615e-07	up	6.197	1.4421e-10	1.92035e-09	up	6.235	2.29935e-09	1.5155e-08	up
Solyc08g013670.2	-2.48	2.11727e-11	7.12341e-10	down	-1.293	0.00102248	0.00956242	down	-2.913	1.24429e-13	2.23158e-12	down	-1.657	2.42929e-05	0.000332686	down	-1.675	4.61051e-05	0.000223551	down	-4.377	2.44335e-40	1.76407e-38	down
Solyc08g062960.2	-1.828	1.03466e-14	5.89627e-13	down	-1.007	4.48939e-05	0.000782461	down	-1.512	1.52195e-05	7.63666e-05	down	-1.271	2.19987e-09	9.29953e-08	down	-1.605	3.17867e-06	2.00473e-05	down	-2.74	1.76242e-27	6.20103e-26	down
Solyc08g063090.2	-4.722	1.05265e-64	2.42951e-61	down	-3.405	3.83459e-08	1.96267e-06	down	-4.437	1.00504e-53	2.78432e-51	down	-3.284	2.28448e-41	4.45035e-38	down	-2.583	1.50196e-18	4.98201e-17	down	-3.693	4.56371e-53	6.33792e-51	down
Solyc08g065140.1	-3.97	1.50836e-15	9.3583e-14	down	-3.145	5.53735e-07	1.95431e-05	down	-3.276	1.45996e-13	2.58879e-12	down	-1.323	3.66071e-05	0.00047437	down	-1.446	7.70949e-08	6.53167e-07	down	-2.189	6.53074e-12	5.88939e-11	down
Solyc08g065610.2	2.721	5.46036e-12	2.01963e-10	up	1.59	0.00323137	0.0231073	up	2.409	1.30844e-31	1.12041e-29	up	2.703	6.18489e-16	8.40606e-14	up	3.623	1.87323e-39	3.09381e-37	up	4.317	8.90857e-63	1.92956e-60	up
Solyc08g068730.1	3.465	2.79988e-25	4.85874e-23	up	1.855	0.00466484	0.030489	up	3.133	4.37053e-16	1.04242e-14	up	1.185	0.00556445	0.0295876	up	1.969	8.13282e-07	5.73615e-06	up	4.932	2.83999e-07	1.3782e-06	up
Solyc08g074480.1	-5.313	4.61664e-29	1.15817e-26	down	-3.326	3.2888e-07	1.24211e-05	down	-3.34	1.20365e-17	3.3985e-16	down	-3.587	1.79769e-15	2.27161e-13	down	-4.494	7.22728e-41	1.31211e-38	down	-5.636	4.12208e-46	4.12366e-44	down
Solyc08g075870.2	-2.448	1.46507e-14	8.22718e-13	down	-1.422	0.00872874	0.0483594	down	-3.373	1.13863e-25	6.77082e-24	down	-1.412	0.00167813	0.0113152	down	-3.771	7.13047e-26	4.59577e-24	down	-4.12	9.3647e-24	2.55302e-22	down
Solyc08g076890.2	-2.498	0.000322708	0.00176453	down	-2.403	0.00051291	0.00547596	down	-3.553	2.71237e-10	3.11414e-09	down	-2.022	2.07874e-07	5.26487e-06	down	-1.91	2.63902e-07	2.03646e-06	down	-2.2	8.81324e-08	4.65798e-07	down
Solyc08g078050.1	2.025	3.77862e-06	3.78518e-05	up	1.435	0.00568114	0.0352605	up	2.201	3.67095e-11	4.81848e-10	up	1.396	4.29412e-06	7.44686e-05	up	2.712	7.70283e-29	6.25244e-27	up	4.459	1.59143e-31	6.95781e-30	up
Solyc08g078900.1	-2.701	2.52675e-10	6.95912e-09	down	-4.059	6.38022e-09	4.20816e-07	down	-8.452	9.62186e-24	4.82076e-22	down	-2.842	1.85936e-09	8.06422e-08	down	-9.223	5.09668e-27	3.53394e-25	down	-9.386	4.51843e-28	1.63113e-26	down
Solyc08g079420.2	2.433	4.24137e-09	8.98907e-08	up	1.658	2.80445e-05	0.000526079	up	2.132	3.62183e-10	4.08462e-09	up	1.578	0.000444644	0.00385837	up	2.038	0.000153527	0.000655067	up	2.769	1.1153e-06	4.92445e-06	up
Solyc08g080100.2	-2.052	1.65318e-11	5.65264e-10	down	-1.59	4.69929e-10	4.04229e-08	down	-2.621	1.05217e-08	9.4711e-08	down	-1.333	7.74589e-05	0.000897747	down	-3.063	4.6442e-13	8.62914e-12	down	-2.883	9.64716e-11	7.58441e-10	down
Solyc08g080540.2	-1.469	0.000152143	0.000934894	down	-2.213	2.10277e-06	5.99885e-05	down	-2.499	1.93137e-09	1.96034e-08	down	-2.691	6.0488e-06	0.000100528	down	-2.923	1.0344e-06	7.15358e-06	down	-3.03	5.25649e-08	2.86938e-07	down
Solyc08g080570.2	1.25	0.00364965	0.0135949	up	1.43	0.00400935	0.0271568	up	2.315	0.00143892	0.0045311	up	1.021	0.000128907	0.00137664	up	1.723	3.1599e-06	1.99448e-05	up	2.103	9.151e-18	1.5087e-16	up
Solyc08g081260.1	-1.282	2.92638e-11	9.56668e-10	down	-1.056	0.00183248	0.0148482	down	-1.073	8.18593e-05	0.000348828	down	-1.594	8.85094e-14	8.51475e-12	down	-3.248	2.45374e-27	1.76306e-25	down	-2.658	1.89781e-22	4.56267e-21	down
Solyc08g082160.2	-3.107	5.69788e-19	5.21853e-17	down	-2.312	0.00466928	0.0305033	down	-3.481	7.35822e-24	3.71827e-22	down	-3.472	1.36446e-08	4.81099e-07	down	-5.635	7.3034e-08	6.23016e-07	down	-7.622	1.90469e-10	1.44174e-09	down
Solyc08g082440.2	1.9	8.66652e-38	4.16715e-35	up	2.067	2.98579e-08	1.61597e-06	up	2.189	6.12716e-32	5.40384e-30	up	1.075	1.09315e-06	2.24163e-05	up	2.085	4.75073e-10	5.83608e-09	up	3.12	4.02637e-19	7.36318e-18	up
Solyc08g082650.2	-3.593	4.15769e-07	5.40922e-06	down	-1.963	1.60058e-05	0.000329481	down	-1.846	0.000733938	0.00249453	down	-2.742	0.0107471	0.0495926	down	-4.198	7.65384e-06	4.42038e-05	down	-6.012	2.21802e-08	1.27564e-07	down
Solyc08g082680.2	1.725	2.54404e-17	1.96376e-15	up	2.141	0.000178097	0.00238408	up	3.472	1.62525e-61	6.83416e-59	up	1.702	0.000215867	0.00211497	up	3.605	3.41412e-15	8.14424e-14	up	3.888	9.29293e-23	2.29735e-21	up
Solyc09g005660.2	1.365	1.44457e-11	5.00612e-10	up	1.009	2.91193e-05	0.000541749	up	2.209	5.69864e-36	6.30007e-34	up	1.286	2.68831e-09	1.11823e-07	up	1.907	5.25367e-09	5.48499e-08	up	2.906	7.02578e-36	4.02601e-34	up
Solyc09g006010.2	-2.245	0.0168818	0.0473833	down	-2.103	7.26081e-05	0.00116995	down	-4.394	8.76485e-27	5.57823e-25	down	-2.058	8.46503e-05	0.000970986	down	-5.193	1.23067e-18	4.13405e-17	down	-7.007	4.26607e-73	1.41856e-70	down
Solyc09g008060.2	-3.72	9.98752e-11	2.99755e-09	down	-2.304	0.00118987	0.010763	down	-5.645	6.27598e-28	4.37239e-26	down	-1.656	7.10457e-05	0.000832916	down	-4.993	1.88932e-23	9.58076e-22	down	-5.036	7.84329e-30	3.09652e-28	down
Solyc09g009590.1	4.417	6.01837e-24	9.78197e-22	up	3.213	0.000611773	0.0063197	up	5.622	5.39909e-58	1.84258e-55	up	3.738	1.55912e-06	3.05511e-05	up	6.992	1.00732e-87	1.33094e-84	up	8.227	2.22395e-112	2.38661e-109	up
Solyc09g011140.2	-2.111	1.3963e-43	9.20763e-41	down	-2.394	4.13562e-06	0.000104771	down	-3.148	2.14995e-44	3.95524e-42	down	-2.681	3.14532e-20	8.54978e-18	down	-1.458	1.19703e-12	2.11509e-11	down	-2.488	7.28446e-15	9.10905e-14	down
Solyc09g014590.2	-7.178	5.81565e-07	7.25542e-06	down	-7.251	8.55361e-07	2.79636e-05	down	-7.312	8.62173e-07	5.51697e-06	down	-10.436	1.02565e-13	9.82649e-12	down	-10.05	1.24252e-12	2.18521e-11	down	-10.18	4.08672e-13	4.22801e-12	down
Solyc09g019980.2	-1.231	1.83266e-11	6.19564e-10	down	-1.119	9.89899e-06	0.00021891	down	-2.803	9.52446e-18	2.71857e-16	down	-1.054	0.000373531	0.00333794	down	-1.676	6.37811e-06	3.75658e-05	down	-1.59	0.000112213	0.000349967	down
Solyc09g056010.1	2.223	1.00758e-05	8.92704e-05	up	2.445	0.00323206	0.0231073	up	2.909	4.75748e-09	4.54111e-08	up	3.919	0.00952329	0.0451208	up	3.976	0.0128842	0.0316685	up	4.602	0.000401272	0.00112011	up
Solyc09g056390.1	-3.193	1.04758e-29	2.81141e-27	down	-1.819	0.000639049	0.00654468	down	-3.786	3.94718e-23	1.86269e-21	down	-2.611	1.98563e-07	5.06192e-06	down	-3.803	3.69876e-22	1.68198e-20	down	-4.38	1.03472e-26	3.4898e-25	down
Solyc09g059240.2	-3.889	2.93771e-36	1.2556e-33	down	-2.278	6.22077e-06	0.000148609	down	-2.818	9.47775e-22	3.92926e-20	down	-3.122	1.85492e-10	9.85508e-09	down	-1.71	3.72741e-05	0.000184455	down	-3.846	8.74884e-14	9.7938e-13	down
Solyc09g063150.2	6.854	1.08916e-09	2.63498e-08	up	6.291	5.08302e-06	0.000125951	up	7.748	6.45928e-08	5.10071e-07	up	4.097	2.87331e-06	5.23533e-05	up	6.299	9.1455e-23	4.3242e-21	up	8.771	1.1166e-51	1.40223e-49	up
Solyc09g065620.2	-3.24	1.49681e-09	3.5037e-08	down	-2.151	0.00317375	0.022808	down	-3.53	0.000966747	0.00319239	down	-1.605	0.000847611	0.00654639	down	-1.864	1.85418e-11	2.79809e-10	down	-3.365	3.51567e-27	1.21703e-25	down
Solyc09g075880.2	-3.342	2.38476e-26	4.78611e-24	down	-1.875	5.14956e-06	0.000127182	down	-4.971	2.03556e-36	2.34968e-34	down	-2.712	4.91342e-05	0.000608696	down	-3.629	3.45146e-10	4.32944e-09	down	-7.001	6.71849e-26	2.14347e-24	down
Solyc09g082810.2	2.762	0.00217422	0.00883934	up	2.317	0.00420026	0.0281442	up	4.024	5.62188e-06	3.08013e-05	up	2.16	1.56177e-10	8.41231e-09	up	3.58	6.53311e-35	7.9274e-33	up	4.84	1.27333e-55	2.00414e-53	up
Solyc09g089650.1	1.07	0.00174203	0.00735443	up	1.165	2.02721e-05	0.000403002	up	1.694	2.4566e-11	3.29995e-10	up	2.005	1.22196e-17	2.26713e-15	up	3.375	2.27852e-54	8.08808e-52	up	3.859	1.62806e-82	6.98852e-80	up
Solyc09g091550.2	-6.025	1.50242e-12	6.12649e-11	down	-4.284	1.44083e-08	8.57785e-07	down	-4.857	5.63983e-07	3.7442e-06	down	-4.105	5.96337e-15	7.07643e-13	down	-4.235	2.56401e-08	2.37275e-07	down	-10.138	3.24783e-15	4.21307e-14	down
Solyc09g092420.1	1.667	2.8414e-05	0.000221179	up	2.106	0.00147105	0.0126346	up	3.796	1.71546e-31	1.45832e-29	up	1.165	0.00687978	0.0349248	up	3.206	2.18262e-30	1.95884e-28	up	4.064	2.90897e-50	3.4168e-48	up
Solyc09g092490.2	2.014	0.000405631	0.0021389	up	1.884	0.000595027	0.00617207	up	4.088	4.41756e-45	8.38909e-43	up	1.836	1.30524e-05	0.000194174	up	4.833	6.2242e-40	1.04986e-37	up	3.848	2.10056e-19	3.94527e-18	up
Solyc09g092760.2	-3.696	7.56725e-05	0.000512744	down	-2.214	0.000270017	0.00333075	down	-2.835	2.52143e-06	1.47295e-05	down	-2.257	1.76911e-09	7.71574e-08	down	-3.545	5.83903e-16	1.51604e-14	down	-2.804	1.22811e-12	1.2071e-11	down
Solyc09g097890.2	-3.265	4.74639e-17	3.5683e-15	down	-2.752	4.0329e-05	0.000715579	down	-6.653	1.22695e-45	2.49072e-43	down	-1.042	3.16419e-06	5.68556e-05	down	-4.912	5.9453e-14	1.22105e-12	down	-5.624	2.92611e-77	1.07941e-74	down
Solyc09g098510.2	-3.151	6.89802e-08	1.08748e-06	down	-1.853	0.00895112	0.0492584	down	-3.57	3.52669e-11	4.64986e-10	down	-2.817	5.85501e-12	4.07358e-10	down	-4.048	9.91224e-17	2.7412e-15	down	-3.346	4.07744e-12	3.77655e-11	down
Solyc10g006130.1	1.681	0.00258953	0.0102252	up	1.419	0.00363113	0.0251829	up	1.389	0.000239827	0.000917986	up	-1.385	0.00161581	0.0109996	down	-1.551	0.000228283	0.000933652	down	-1.813	3.73648e-05	0.00012722	down
Solyc10g006880.2	7.072	0.000209956	0.00122276	up	5.415	0.00664221	0.0396169	up	8.82	3.88719e-11	5.08531e-10	up	1.34	0.000171343	0.00174759	up	2.15	2.94647e-11	4.30706e-10	up	1.989	1.02946e-06	4.5754e-06	up
Solyc10g011820.2	-3.086	2.93042e-15	1.77053e-13	down	-2.072	0.000359779	0.00415694	down	-4.32	6.12501e-31	5.06077e-29	down	-2.036	4.42815e-23	1.697e-20	down	-3.077	1.71323e-23	8.76251e-22	down	-4.52	3.40908e-72	1.08764e-69	down
Solyc10g050890.1	-2.845	1.04265e-17	8.53345e-16	down	-4.129	2.09346e-71	1.57868e-67	down	-4.22	1.17875e-63	5.33791e-61	down	-1.871	0.000382203	0.00339854	down	-3.441	3.59557e-09	3.87114e-08	down	-2.144	0.000181835	0.000544581	down
Solyc10g051020.1	1.73	5.58851e-08	9.00719e-07	up	1.249	0.000389732	0.00442394	up	1.642	1.47125e-10	1.75063e-09	up	1.307	5.78034e-06	9.67959e-05	up	1.268	3.05921e-07	2.33796e-06	up	2.053	1.42926e-13	1.56074e-12	up
Solyc10g055230.1	-1.77	0.00830613	0.0267409	down	-2.825	0.000124571	0.00179971	down	-5.53	9.40935e-12	1.33156e-10	down	-2.317	0.000196111	0.00195334	down	-4.416	3.89418e-07	2.91702e-06	down	-5.622	2.1699e-08	1.25071e-07	down
Solyc10g055720.1	-1.276	1.69615e-06	1.85884e-05	down	-1.572	2.05892e-08	1.1558e-06	down	-1.964	2.85227e-14	5.57388e-13	down	-1.435	8.19113e-11	4.728e-09	down	-2.256	8.31824e-13	1.50329e-11	down	-2.254	2.12272e-20	4.34651e-19	down
Solyc10g074440.1	-2.847	2.43157e-05	0.000192722	down	-2.547	0.000195288	0.00257459	down	-6.296	1.65662e-06	1.0049e-05	down	-2.769	6.592e-13	5.38816e-11	down	-9.947	8.66048e-16	2.20291e-14	down	-7.202	7.00216e-19	1.2629e-17	down
Solyc10g078580.1	-7.952	3.49715e-59	5.7653e-56	down	-4.491	1.25476e-09	9.85641e-08	down	-7.258	2.46863e-53	6.75945e-51	down	-4.971	4.06285e-18	8.11772e-16	down	-5.364	4.17192e-22	1.89353e-20	down	-5.261	7.20747e-19	1.29696e-17	down
Solyc10g079320.1	-4.682	1.21853e-06	1.38336e-05	down	-3.714	0.000833657	0.00809782	down	-8.626	1.40036e-09	1.45588e-08	down	-3.17	0.000265858	0.00250705	down	-9.693	3.11427e-13	5.91114e-12	down	-6.979	4.98192e-13	5.10717e-12	down
Solyc10g079700.1	-2.8	3.04603e-09	6.6198e-08	down	-2.258	0.00035676	0.00412838	down	-3.585	3.60209e-10	4.06626e-09	down	-3.418	3.86766e-16	5.51306e-14	down	-2.986	2.04506e-07	1.61319e-06	down	-6.069	1.01051e-17	1.6579e-16	down
Solyc10g080690.1	-5.852	1.82013e-25	3.23144e-23	down	-3.559	4.05562e-06	0.000103206	down	-5.421	4.90309e-07	3.29315e-06	down	-3.145	3.16519e-07	7.64387e-06	down	-5.769	6.39482e-05	0.000299799	down	-8.317	1.16523e-35	6.59709e-34	down
Solyc10g080920.1	-1.492	2.07347e-10	5.80774e-09	down	-1.645	7.83855e-08	3.61901e-06	down	-2.358	1.31294e-16	3.31374e-15	down	-1.126	0.000589132	0.00488373	down	-2.097	5.99003e-16	1.55186e-14	down	-1.733	0.00020238	0.000601005	down
Solyc10g083460.1	2.696	3.99621e-31	1.22977e-28	up	2.338	2.02173e-07	8.22618e-06	up	3.477	1.11547e-60	4.30609e-58	up	1.347	5.99738e-06	0.000100001	up	3.635	1.63214e-20	6.41606e-19	up	3.597	1.66075e-35	9.24733e-34	up
Solyc10g083730.1	1.042	2.87594e-08	5.02854e-07	up	1.343	8.84196e-05	0.00137102	up	1.659	8.68052e-16	2.00205e-14	up	1.099	1.53074e-06	3.00202e-05	up	1.342	1.30238e-08	1.26324e-07	up	1.348	7.31181e-09	4.51188e-08	up
Solyc10g083950.1	1.708	2.94422e-14	1.57663e-12	up	1.414	2.89738e-06	7.85233e-05	up	1.146	2.95848e-07	2.06235e-06	up	1.694	9.76444e-11	5.5136e-09	up	1.68	1.33532e-12	2.33514e-11	up	1.296	1.12214e-06	4.95098e-06	up
Solyc10g084940.1	-1.955	6.59472e-06	6.1797e-05	down	-1.82	0.000445314	0.00491431	down	-2.726	4.31542e-11	5.60815e-10	down	-1.061	0.0022593	0.0142678	down	-3.252	3.70993e-24	1.99623e-22	down	-2.258	5.68223e-12	5.17361e-11	down
Solyc10g085310.1	-2.522	4.77926e-11	1.5069e-09	down	-2.674	7.22824e-08	3.3786e-06	down	-3.124	1.51238e-12	2.39984e-11	down	-1.662	3.39064e-08	1.07694e-06	down	-2.689	4.72296e-14	9.81015e-13	down	-3.555	1.24708e-22	3.04012e-21	down
Solyc10g085880.1	3.463	1.08001e-22	1.54824e-20	up	2.628	0.00054247	0.00571336	up	5.09	1.85032e-156	7.26188e-153	up	2.966	5.56496e-16	7.60772e-14	up	5.192	2.77306e-87	3.47114e-84	up	4.313	1.51301e-32	7.00404e-31	up
Solyc10g086760.1	-1.815	8.89515e-23	1.2912e-20	down	-1.137	0.0071872	0.041982	down	-2.821	5.20097e-58	1.80107e-55	down	-1.481	2.20283e-10	1.1469e-08	down	-1.958	3.64521e-23	1.78383e-21	down	-1.909	6.81573e-18	1.13159e-16	down
Solyc11g005350.1	-1.224	0.0141906	0.0412433	down	-1.737	0.00217533	0.0170581	down	-4.531	8.89678e-12	1.26358e-10	down	-1.29	0.00436481	0.0243035	down	-4.694	1.87479e-07	1.48676e-06	down	-4.908	3.30544e-09	2.13394e-08	down
Solyc11g006040.1	-3.98	3.05689e-13	1.42531e-11	down	-2.074	0.00155021	0.0131448	down	-2.38	0.003107	0.00892023	down	-2.094	3.49539e-13	3.03761e-11	down	-1.883	1.13243e-06	7.78174e-06	down	-2.456	1.05937e-16	1.58697e-15	down
Solyc11g008540.1	-2.972	1.53027e-19	1.49656e-17	down	-2.263	0.000188418	0.00250117	down	-4.001	9.9066e-64	4.66561e-61	down	-1.817	1.42143e-05	0.000208986	down	-4.238	3.49372e-40	5.93508e-38	down	-4.354	8.61093e-95	5.6471e-92	down
Solyc11g010120.1	1.855	2.32471e-08	4.17543e-07	up	1.898	4.28726e-07	1.57965e-05	up	2.011	5.83091e-12	8.45482e-11	up	1.77	1.2899e-09	5.82123e-08	up	2.456	1.77621e-21	7.639e-20	up	1.857	6.72869e-15	8.44089e-14	up
Solyc11g013770.1	-1.81	8.15735e-38	4.00578e-35	down	-1.456	1.74721e-08	1.00578e-06	down	-1.708	1.02964e-11	1.44925e-10	down	-1.018	0.00322198	0.0189819	down	-1.068	0.00587044	0.0161893	down	-1.049	0.00365141	0.00827712	down
Solyc11g013810.1	-6.254	6.04833e-45	4.10575e-42	down	-6.761	2.56651e-50	1.16124e-46	down	-7.506	3.01307e-281	3.54759e-277	down	-5.801	5.82443e-26	2.83662e-23	down	-7.285	6.68371e-35	8.06897e-33	down	-7.539	2.01708e-16	2.94322e-15	down
Solyc11g017440.1	-3.132	8.90826e-18	7.34295e-16	down	-2.016	6.70251e-07	2.29396e-05	down	-4.541	2.81929e-38	3.55019e-36	down	-1.115	2.60105e-07	6.38035e-06	down	-3.058	2.05848e-24	1.14385e-22	down	-2.613	1.46835e-13	1.59973e-12	down
Solyc11g020670.1	2.685	5.58512e-79	1.8415e-75	up	2.685	1.26832e-08	7.734e-07	up	2.288	2.79158e-53	7.55587e-51	up	1.632	5.38136e-11	3.15288e-09	up	1.208	0.00686532	0.0184934	up	1.05	0.00521003	0.011421	up
Solyc11g031960.1	-1.484	0.000887074	0.00416301	down	-1.338	3.60775e-05	0.000652422	down	-4.403	4.18388e-07	2.84171e-06	down	-1.615	5.08992e-07	1.14521e-05	down	-4.726	1.22837e-43	2.6802e-41	down	-5.98	7.557e-53	1.02536e-50	down
Solyc11g040330.1	-2.555	1.10901e-08	2.12945e-07	down	-2.107	4.05479e-05	0.0007189	down	-3.504	6.60466e-13	1.09835e-11	down	-1.73	4.02297e-07	9.36702e-06	down	-2.769	0.000232752	0.000949654	down	-1.676	0.000158125	0.000478857	down
Solyc11g042710.1	2.105	0.004517	0.0161832	up	2.292	1.0543e-05	0.000230226	up	1.965	0.00224591	0.00669706	up	1.965	9.16099e-08	2.59269e-06	up	2.01	1.18738e-14	2.68691e-13	up	2.338	3.75332e-13	3.89847e-12	up
Solyc11g062440.1	-2.262	4.44272e-19	4.16821e-17	down	-1.667	0.0020217	0.0160819	down	-3.693	2.5214e-69	1.44814e-66	down	-1.849	9.37498e-09	3.41369e-07	down	-3.939	1.76376e-19	6.39442e-18	down	-5.148	6.09208e-32	2.73437e-30	down
Solyc11g065220.1	-2.687	1.90411e-10	5.39226e-09	down	-1.872	0.00031131	0.0037283	down	-3.328	6.8003e-14	1.27292e-12	down	-1.553	0.000231378	0.00224035	down	-2.834	2.04676e-12	3.47701e-11	down	-2.579	1.02496e-14	1.26759e-13	down
Solyc11g066060.1	-1.937	1.60737e-29	4.16834e-27	down	-2.829	3.48653e-15	9.2795e-13	down	-3.66	8.17233e-41	1.21033e-38	down	-2.544	1.68551e-20	4.84985e-18	down	-3.057	8.61855e-14	1.74298e-12	down	-4.626	1.96568e-96	1.32593e-93	down
Solyc11g066140.1	-5.955	3.13273e-07	4.20183e-06	down	-7.902	3.21574e-09	2.30221e-07	down	-7.965	4.52452e-09	4.33279e-08	down	-6.463	5.19104e-05	0.000638689	down	-6.081	0.000605722	0.00220105	down	-6.209	0.000195999	0.00058301	down
Solyc11g066510.1	2.221	2.82694e-13	1.32884e-11	up	1.651	1.2674e-06	3.91165e-05	up	2.062	7.34094e-12	1.05405e-10	up	2.231	2.24986e-10	1.16361e-08	up	2.704	5.16617e-16	1.35019e-14	up	1.431	0.000583534	0.00157411	up
Solyc11g069180.1	1.757	6.61286e-12	2.42647e-10	up	1.366	0.00176161	0.0144081	up	2.245	1.63181e-26	1.00855e-24	up	1.542	3.53088e-10	1.77508e-08	up	2.803	3.39394e-49	1.03485e-46	up	3.072	2.16415e-38	1.41926e-36	up
Solyc11g069960.1	-4.097	1.08764e-34	4.18378e-32	down	-3.869	3.53121e-08	1.81974e-06	down	-4.249	7.11099e-35	7.40927e-33	down	-2.706	0.00416808	0.0234224	down	-5.02	7.14867e-19	2.46417e-17	down	-5.571	7.39501e-24	2.04197e-22	down
Solyc11g071290.1	-3.29	4.2708e-07	5.55012e-06	down	-1.999	0.00561711	0.034959	down	-5.075	7.70187e-20	2.72318e-18	down	-2.771	0.0034644	0.0201443	down	-8.34	8.07716e-10	9.57623e-09	down	-8.471	1.85606e-10	1.40764e-09	down
Solyc11g072310.1	6.049	1.72192e-21	2.22022e-19	up	5.81	5.65429e-13	9.61782e-11	up	5.554	1.74126e-13	3.04857e-12	up	6.079	2.50475e-20	6.97065e-18	up	3.662	1.71874e-05	9.17757e-05	up	3.969	1.50953e-08	8.90964e-08	up
Solyc11g072980.1	-4.163	2.05039e-06	2.198e-05	down	-2.362	0.00576975	0.0357027	down	-8.404	3.395e-13	5.82269e-12	down	-3.889	1.08584e-09	5.00666e-08	down	-10.719	2.42634e-17	7.13296e-16	down	-10.847	6.66631e-18	1.10756e-16	down
Solyc12g005430.1	-4.637	6.86261e-06	6.40215e-05	down	-3.754	0.000450359	0.00494224	down	-6.551	3.29149e-10	3.73892e-09	down	-5.096	3.13832e-06	5.65211e-05	down	-7.476	3.25105e-07	2.47344e-06	down	-7.606	7.58123e-08	4.04212e-07	down
Solyc12g006140.1	-4.591	1.06498e-14	6.05411e-13	down	-4.47	9.74371e-29	1.46955e-25	down	-2.398	0.00567856	0.0150975	down	-4.823	2.50343e-22	8.60627e-20	down	-1.145	0.0103158	0.0261808	down	-4.103	3.91122e-22	9.17892e-21	down
Solyc12g008350.1	-2.462	8.53048e-05	0.000568206	down	-1.909	0.00580473	0.0358603	down	-4.174	1.66438e-24	8.98916e-23	down	-1.685	0.00733394	0.0366401	down	-3.33	7.19068e-09	7.34605e-08	down	-4.184	6.08169e-10	4.30403e-09	down
Solyc12g008660.1	2.828	2.80881e-21	3.52323e-19	up	2.277	3.51849e-08	1.81732e-06	up	2.829	9.34263e-23	4.28016e-21	up	1.272	0.00770604	0.038064	up	2.12	5.78719e-05	0.000274505	up	2.374	1.14161e-06	5.02933e-06	up
Solyc12g008680.1	-3.36	2.66752e-13	1.25902e-11	down	-1.574	0.00192008	0.0154144	down	-2.253	4.33933e-12	6.43063e-11	down	-3.622	3.17494e-38	4.12336e-35	down	-2.112	2.68661e-05	0.000137292	down	-2.323	3.24978e-13	3.39788e-12	down
Solyc12g009000.1	2.18	0.00413108	0.0150198	up	2.4	0.00749893	0.0431703	up	2.005	0.000190776	0.000750626	up	-2.935	0.00847224	0.0410648	down	-3.384	0.00764125	0.0202758	down	-3.72	0.00122593	0.00310015	down
Solyc12g009110.1	-4.254	7.55113e-08	1.18156e-06	down	-3.236	1.0904e-13	2.14505e-11	down	-3.428	0.00442819	0.0121831	down	-4.505	1.12125e-15	1.47067e-13	down	-5.237	8.95142e-19	3.05879e-17	down	-4.914	2.25646e-09	1.48973e-08	down
Solyc12g009820.1	-3.167	0.00015502	0.000951559	down	-1.907	0.00342661	0.0241045	down	-3.013	3.3257e-19	1.11083e-17	down	-2.873	2.16688e-08	7.34132e-07	down	-2.826	5.45658e-13	1.00522e-11	down	-3.375	1.04693e-25	3.30884e-24	down
Solyc12g010960.1	-4.387	2.13906e-09	4.80248e-08	down	-2.712	0.000310303	0.00371944	down	-3.3	0.000664742	0.00228382	down	-2.732	1.80367e-09	7.85183e-08	down	-2.122	0.0002339	0.000953849	down	-1.592	0.015609	0.0304707	down
Solyc12g010970.1	-4.842	5.92942e-10	1.51551e-08	down	-3.205	3.08873e-05	0.000570419	down	-4.249	1.43522e-05	7.23849e-05	down	-3.908	2.71211e-11	1.67285e-09	down	-2.685	4.11432e-10	5.0964e-09	down	-2.272	4.43941e-07	2.07791e-06	down
Solyc12g010980.1	-11.538	1.60815e-15	9.95071e-14	down	-6.523	4.35119e-06	0.000109374	down	-8.801	5.95851e-12	8.63452e-11	down	-4.745	0.00389769	0.0221586	down	-8.234	1.53563e-06	1.02763e-05	down	-8.87	1.6122e-08	9.47297e-08	down
Solyc12g011450.1	-2.509	4.22734e-16	2.81986e-14	down	-1.901	1.12878e-05	0.000243436	down	-2.396	7.12034e-11	8.88082e-10	down	-3.016	9.2062e-20	2.33928e-17	down	-1.328	8.73364e-05	0.000395868	down	-4.305	4.01378e-41	3.08669e-39	down
Solyc12g014100.1	1.703	1.5017e-17	1.20345e-15	up	1.896	0.00146693	0.0126232	up	2.973	4.30214e-72	2.73802e-69	up	1.164	2.62413e-08	8.64005e-07	up	3.137	9.15247e-33	9.63156e-31	up	4.403	1.14212e-62	2.38622e-60	up
Solyc12g015880.1	-1.067	3.32964e-10	8.99862e-09	down	-1.732	1.14978e-13	2.24238e-11	down	-1.944	1.31306e-09	1.36935e-08	down	-1.519	1.68315e-11	1.06921e-09	down	-2.605	8.90416e-08	7.46186e-07	down	-2.931	2.63534e-39	1.82993e-37	down
Solyc12g039070.1	-2.047	0.007464	0.0244284	down	-2.373	0.00445736	0.0295196	down	-3.307	2.49924e-10	2.88349e-09	down	-3.93	3.18711e-21	9.55192e-19	down	-7.016	6.46935e-40	1.08352e-37	down	-6.536	7.67658e-52	9.90363e-50	down
Solyc12g040790.1	-3.011	1.21906e-28	2.96167e-26	down	-2.252	4.32278e-12	6.15058e-10	down	-3.089	3.79672e-18	1.13458e-16	down	-2.669	1.5045e-13	1.39566e-11	down	-2.822	4.00165e-10	4.97238e-09	down	-4.595	7.25881e-23	1.80583e-21	down
Solyc12g040870.1	2.301	0.0177596	0.0493547	up	3.296	0.00046947	0.00510616	up	6.012	9.68152e-23	4.4268e-21	up	2.202	1.17474e-07	3.22337e-06	up	5.323	3.56563e-25	2.15232e-23	up	5.543	2.48162e-37	1.51784e-35	up
Solyc12g042180.1	-1.467	3.39226e-08	5.83843e-07	down	-1.31	7.51643e-06	0.000174404	down	-1.427	0.00102386	0.0033598	down	-1.162	0.00204027	0.013161	down	-2.655	3.91596e-09	4.18201e-08	down	-2.573	7.34448e-07	3.33325e-06	down
Solyc12g056580.1	-2.151	1.2349e-12	5.14468e-11	down	-1.899	1.52218e-06	4.58539e-05	down	-1.699	2.37044e-09	2.37934e-08	down	-1.497	0.000107867	0.00117998	down	-2.17	4.78009e-11	6.81155e-10	down	-2.698	5.74513e-13	5.8439e-12	down
Solyc12g088250.1	1.814	5.2919e-23	7.8293e-21	up	1.792	4.00168e-05	0.000711154	up	1.648	2.58085e-06	1.5058e-05	up	1.917	2.65801e-41	4.77972e-38	up	2.846	8.06493e-10	9.56793e-09	up	4.17	1.25005e-40	9.30995e-39	up
Solyc12g088670.1	2.036	1.22282e-08	2.30955e-07	up	1.068	0.0069483	0.040914	up	1.611	6.10371e-19	1.98797e-17	up	1.293	2.44357e-08	8.14883e-07	up	1.754	7.80355e-20	2.90896e-18	up	2.089	1.81909e-18	3.17654e-17	up
Solyc12g088930.1	-3.264	1.93808e-06	2.09761e-05	down	-1.823	0.0047268	0.0307872	down	-7.577	8.0788e-14	1.49325e-12	down	-2.295	0.00106885	0.00789988	down	-5.099	4.59796e-07	3.39817e-06	down	-6.471	4.54711e-14	5.24439e-13	down
Solyc12g089130.1	1.863	7.89368e-16	5.03277e-14	up	1.34	0.000600013	0.00621809	up	1.241	1.13483e-05	5.84876e-05	up	1.833	0.000229823	0.00222743	up	2.11	1.15222e-10	1.55877e-09	up	2.83	1.19092e-27	4.21536e-26	up
Solyc12g094500.1	-1.071	1.58875e-12	6.44434e-11	down	-1.061	0.00167948	0.0139125	down	-1.866	4.20889e-15	9.05123e-14	down	-1.028	3.0483e-07	7.38446e-06	down	-1.066	1.67888e-06	1.11555e-05	down	-1.757	1.67763e-19	3.17874e-18	down
Solyc12g094610.1	1.706	0.0173926	0.0485628	up	3.014	0.000272427	0.00335682	up	3.034	6.50331e-07	4.25881e-06	up	1.459	0.00548673	0.0292638	up	2.036	0.000241432	0.000981197	up	3.255	9.52973e-13	9.47714e-12	up
Solyc12g099200.1	2.277	8.76929e-27	1.83996e-24	up	2.502	1.19465e-07	5.19651e-06	up	3.003	2.31892e-61	9.57999e-59	up	1.379	6.26706e-07	1.3708e-05	up	2.311	9.1725e-09	9.13141e-08	up	2.14	6.12707e-16	8.56589e-15	up
Solyc12g099540.1	-1.758	5.51365e-14	2.84687e-12	down	-1.286	0.00135678	0.0118971	down	-2.881	7.35308e-25	4.09339e-23	down	-1.121	0.000202708	0.00200453	down	-1.771	9.23306e-06	5.23581e-05	down	-2.817	3.38798e-28	1.23627e-26	down
Solyc12g100190.1	-1.676	0.000102901	0.000672792	down	-1.305	0.00262175	0.0197246	down	-2.907	2.39432e-08	2.02738e-07	down	-2.978	1.26295e-17	2.32472e-15	down	-3.906	7.20094e-16	1.84547e-14	down	-3.551	3.14087e-42	2.57475e-40	down

## Sheet: Table S4
Table S4 The significant GO enrichment result of the 332 DEGs in DS and DT under drought stress
Ontology	ID	Description	pvalue	p.adjust	qvalue	gene ID	Count	up	down
Biological process	GO:0009765	photosynthesis, light harvesting	4.84125e-16	3.53869e-13	3.37853e-13	Solyc02g070940.1/Solyc02g070970.1/Solyc02g070990.1/Solyc02g071000.1/Solyc03g005770.1/Solyc03g005780.1/Solyc04g053130.2/Solyc05g056050.2/Solyc06g063370.2/Solyc06g074200.2/Solyc07g047850.2/Solyc07g063600.2/Solyc12g006140.1/Solyc12g011450.1	14	14	0
Biological process	GO:0009768	photosynthesis, light harvesting in photosystem I	8.12558e-16	3.53869e-13	3.37853e-13	Solyc02g070940.1/Solyc02g070970.1/Solyc02g070990.1/Solyc02g071000.1/Solyc03g005770.1/Solyc03g005780.1/Solyc05g056050.2/Solyc06g063370.2/Solyc06g074200.2/Solyc07g047850.2/Solyc07g063600.2/Solyc12g011450.1	12	12	0
Biological process	GO:0019684	photosynthesis, light reaction	3.03562e-09	8.81343e-07	8.41454e-07	Solyc02g070940.1/Solyc02g070970.1/Solyc02g070990.1/Solyc02g071000.1/Solyc03g005770.1/Solyc03g005780.1/Solyc04g053130.2/Solyc05g056050.2/Solyc06g063370.2/Solyc06g074200.2/Solyc07g047850.2/Solyc07g063600.2/Solyc12g006140.1/Solyc12g011450.1	14	14	0
Biological process	GO:0018298	protein-chromophore linkage	7.63441e-08	1.66239e-05	1.58715e-05	Solyc02g070940.1/Solyc02g070970.1/Solyc02g070990.1/Solyc02g071000.1/Solyc03g005770.1/Solyc03g005780.1/Solyc05g056050.2/Solyc06g063370.2/Solyc07g047850.2/Solyc07g063600.2/Solyc12g006140.1/Solyc12g011450.1	12	12	0
Biological process	GO:0015979	photosynthesis	4.0594e-07	7.07147e-05	6.75142e-05	Solyc02g070940.1/Solyc02g070970.1/Solyc02g070990.1/Solyc02g071000.1/Solyc03g005770.1/Solyc03g005780.1/Solyc04g015750.2/Solyc04g053130.2/Solyc05g056050.2/Solyc06g063370.2/Solyc06g066640.2/Solyc06g074200.2/Solyc07g047850.2/Solyc07g063600.2/Solyc08g013670.2/Solyc12g006140.1/Solyc12g011450.1	17	17	0
Biological process	GO:0042126	nitrate metabolic process	4.28043e-06	0.000532608	0.000508502	Solyc01g108630.2/Solyc06g005070.1/Solyc06g074990.1/Solyc06g075460.2/Solyc07g032490.2/Solyc10g050890.1/Solyc11g013810.1	7	7	0
Biological process	GO:0042128	nitrate assimilation	4.28043e-06	0.000532608	0.000508502	Solyc01g108630.2/Solyc06g005070.1/Solyc06g074990.1/Solyc06g075460.2/Solyc07g032490.2/Solyc10g050890.1/Solyc11g013810.1	7	7	0
Biological process	GO:2001057	reactive nitrogen species metabolic process	1.15411e-05	0.00125654	0.00119967	Solyc01g108630.2/Solyc06g005070.1/Solyc06g074990.1/Solyc06g075460.2/Solyc07g032490.2/Solyc10g050890.1/Solyc11g013810.1	7	7	0
Biological process	GO:0071941	nitrogen cycle metabolic process	1.44353e-05	0.00139701	0.00133378	Solyc01g108630.2/Solyc06g005070.1/Solyc06g074990.1/Solyc06g075460.2/Solyc07g032490.2/Solyc10g050890.1/Solyc11g013810.1	7	7	0
Biological process	GO:0006091	generation of precursor metabolites and energy	2.40215e-05	0.00209227	0.00199758	Solyc02g070940.1/Solyc02g070970.1/Solyc02g070990.1/Solyc02g071000.1/Solyc03g005770.1/Solyc03g005780.1/Solyc03g112060.2/Solyc04g053130.2/Solyc05g056050.2/Solyc06g063370.2/Solyc06g074200.2/Solyc07g047850.2/Solyc07g063600.2/Solyc11g065220.1/Solyc12g006140.1/Solyc12g011450.1	16	16	0
Biological process	GO:0005976	polysaccharide metabolic process	0.000226459	0.0179314	0.0171198	Solyc01g079180.2/Solyc01g099630.2/Solyc01g102580.2/Solyc03g031800.2/Solyc04g079860.1/Solyc05g009470.2/Solyc05g047590.2/Solyc06g051960.2/Solyc06g068770.2/Solyc06g083580.2/Solyc07g043550.2/Solyc07g061920.2/Solyc07g065120.2/Solyc08g080570.2/Solyc08g082650.2/Solyc10g074440.1/Solyc12g056580.1	17	17	0
Biological process	GO:0044262	cellular carbohydrate metabolic process	0.000358663	0.026033	0.0248547	Solyc01g099630.2/Solyc01g102580.2/Solyc03g031800.2/Solyc03g083960.2/Solyc05g009470.2/Solyc06g007970.2/Solyc06g068770.2/Solyc07g006500.2/Solyc07g042550.2/Solyc07g043550.2/Solyc07g045030.2/Solyc07g061920.2/Solyc07g065120.2/Solyc08g080570.2/Solyc08g082650.2/Solyc12g056580.1	16	16	0
Cellular component	GO:0009522	photosystem I	4.11392e-14	4.07278e-12	3.89739e-12	Solyc02g070940.1/Solyc02g070970.1/Solyc02g070990.1/Solyc02g071000.1/Solyc03g005770.1/Solyc03g005780.1/Solyc05g056050.2/Solyc06g063370.2/Solyc06g066640.2/Solyc06g074200.2/Solyc07g047850.2/Solyc07g063600.2/Solyc08g013670.2/Solyc12g006140.1/Solyc12g011450.1	15	15	0
Cellular component	GO:0009521	photosystem	6.9264e-11	3.42857e-09	3.28093e-09	Solyc02g070940.1/Solyc02g070970.1/Solyc02g070990.1/Solyc02g071000.1/Solyc03g005770.1/Solyc03g005780.1/Solyc04g053130.2/Solyc05g056050.2/Solyc06g063370.2/Solyc06g066640.2/Solyc06g074200.2/Solyc07g047850.2/Solyc07g063600.2/Solyc08g013670.2/Solyc12g006140.1/Solyc12g011450.1	16	16	0
Cellular component	GO:0009523	photosystem II	3.5001e-10	1.15503e-08	1.1053e-08	Solyc02g070940.1/Solyc02g070970.1/Solyc02g070990.1/Solyc02g071000.1/Solyc03g005770.1/Solyc03g005780.1/Solyc04g053130.2/Solyc05g056050.2/Solyc06g063370.2/Solyc07g047850.2/Solyc07g063600.2/Solyc12g006140.1/Solyc12g011450.1	13	13	0
Cellular component	GO:0010287	plastoglobule	2.77904e-08	6.87812e-07	6.58193e-07	Solyc02g070940.1/Solyc02g070970.1/Solyc02g070990.1/Solyc02g071000.1/Solyc03g005770.1/Solyc03g005780.1/Solyc05g056050.2/Solyc06g063370.2/Solyc07g047850.2/Solyc07g063600.2/Solyc12g011450.1	11	11	0
Cellular component	GO:0009505	plant-type cell wall	5.4992e-05	0.00108884	0.00104195	Solyc01g067900.2/Solyc01g096040.2/Solyc03g114530.2/Solyc03g114560.2/Solyc04g074470.1/Solyc05g009470.2/Solyc05g026240.1/Solyc06g051960.2/Solyc08g005800.2/Solyc08g078900.1/Solyc11g010120.1/Solyc12g039070.1/Solyc12g099540.1	13	13	0
Cellular component	GO:0009535	chloroplast thylakoid membrane	0.000531914	0.00752279	0.00719884	Solyc02g070940.1/Solyc02g070970.1/Solyc02g070990.1/Solyc02g071000.1/Solyc03g005770.1/Solyc03g005780.1/Solyc04g053130.2/Solyc05g056050.2/Solyc06g063370.2/Solyc06g066640.2/Solyc06g074200.2/Solyc07g047850.2/Solyc07g063600.2/Solyc08g013670.2/Solyc12g006140.1/Solyc12g011450.1	16	16	0
Cellular component	GO:0055035	plastid thylakoid membrane	0.000531914	0.00752279	0.00719884	Solyc02g070940.1/Solyc02g070970.1/Solyc02g070990.1/Solyc02g071000.1/Solyc03g005770.1/Solyc03g005780.1/Solyc04g053130.2/Solyc05g056050.2/Solyc06g063370.2/Solyc06g066640.2/Solyc06g074200.2/Solyc07g047850.2/Solyc07g063600.2/Solyc08g013670.2/Solyc12g006140.1/Solyc12g011450.1	16	16	0
Cellular component	GO:0042651	thylakoid membrane	0.000770882	0.00953966	0.00912886	Solyc02g070940.1/Solyc02g070970.1/Solyc02g070990.1/Solyc02g071000.1/Solyc03g005770.1/Solyc03g005780.1/Solyc04g053130.2/Solyc05g056050.2/Solyc06g063370.2/Solyc06g066640.2/Solyc06g074200.2/Solyc07g047850.2/Solyc07g063600.2/Solyc08g013670.2/Solyc12g006140.1/Solyc12g011450.1	16	16	0
Molecular function	GO:0031409	pigment binding	7.91512e-14	2.12917e-11	2.05793e-11	Solyc02g070940.1/Solyc02g070970.1/Solyc02g070990.1/Solyc02g071000.1/Solyc03g005770.1/Solyc03g005780.1/Solyc05g056050.2/Solyc06g063370.2/Solyc07g047850.2/Solyc07g063600.2/Solyc12g011450.1	11	11	0
Molecular function	GO:0016168	chlorophyll binding	7.07459e-10	9.51532e-08	9.19696e-08	Solyc02g070940.1/Solyc02g070970.1/Solyc02g070990.1/Solyc02g071000.1/Solyc03g005770.1/Solyc03g005780.1/Solyc04g053130.2/Solyc05g056050.2/Solyc06g063370.2/Solyc07g047850.2/Solyc07g063600.2/Solyc12g006140.1/Solyc12g011450.1	13	13	0
Molecular function	GO:0046906	tetrapyrrole binding	1.76105e-07	1.57907e-05	1.52624e-05	Solyc01g108630.2/Solyc02g070940.1/Solyc02g070970.1/Solyc02g070990.1/Solyc02g071000.1/Solyc02g087190.1/Solyc03g005770.1/Solyc03g005780.1/Solyc04g053130.2/Solyc04g071780.2/Solyc04g079660.2/Solyc05g056050.2/Solyc06g063370.2/Solyc07g047850.2/Solyc07g063600.2/Solyc08g005650.2/Solyc08g079420.2/Solyc09g059240.2/Solyc10g050890.1/Solyc10g051020.1/Solyc11g010120.1/Solyc11g013810.1/Solyc12g006140.1/Solyc12g…	24	24	0

## Sheet: Table S5
Table S5 The significant KEGG enrichment result of the 332 DEGs in DS and DT under drought stress
Kegg pathway	ko_id	Gene number	P-value	Corrected P-value	Gene ID	KEGG Orthology
Photosynthesis - antenna proteins	ko00196	12	9.63674e-14	7.51665e-12	Solyc05g056050.2;Solyc02g070940.1;Solyc02g070970.1;Solyc02g070990.1;Solyc02g071000.1;Solyc03g005770.1;Solyc03g005780.1;Solyc07g047850.2;Solyc12g006140.1;Solyc07g063600.2;Solyc12g011450.1;Solyc06g063370.2	K08907+K08912+K08912+K08912+K08912+K08912+K08912+K08913+K08913+K08914+K08914+K08916
Nitrogen metabolism	ko00910	5	0.000287266	0.0224067	Solyc03g083440.2;Solyc01g108630.2;Solyc10g050890.1;Solyc06g074990.1;Solyc11g013810.1	K00264+K00366+K00366+K02575+K10534

## Sheet: Table S6
Table S6 DEGs in DS and DT under water recovery
ID	log2 FC (DS-T4/DS-T0)	padj	regulated	log2 FC (DS-T4/DS-T3)	padj	regulated	log2 FC (DT-T4/DT-T0)	padj	regulated	log2 FC (DT-T4/DT-T3)	padj	regulated
Solyc00g080750.2	1.382	0.0100978	up	1.449	0.0175342	up	1.742	9.4532e-05	up	2.041	3.62709e-05	up
Solyc00g095860.1	2.04	0.00243515	up	1.765	0.0198821	up	1.896	0.0431371	up	1.982	0.0429421	up
Solyc01g005160.2	5.703	9.00671e-13	up	4.862	1.80743e-23	up	2.164	0.0196667	up	5.889	9.91769e-09	up
Solyc01g005220.2	2.125	1.56578e-08	up	1.002	0.00179249	up	2.345	5.98471e-09	up	3.348	6.07735e-24	up
Solyc01g005430.2	1.013	0.00546599	up	1.353	1.05687e-09	up	1.641	0.00353002	up	1.439	0.0112528	up
Solyc01g005470.2	1.849	0.0209691	up	4.878	7.49376e-11	up	1.573	0.00316575	up	3.854	4.45184e-16	up
Solyc01g005780.1	-3.059	1.29761e-16	down	-1.521	0.0260369	down	1.036	0.0329483	up	2.474	1.016e-08	up
Solyc01g006950.2	5.733	1.8077e-26	up	5.548	1.94149e-52	up	2.791	0.00130327	up	3.352	1.90807e-07	up
Solyc01g007010.2	3.772	1.12665e-24	up	3.606	2.88017e-06	up	3.655	1.11455e-06	up	7.689	4.19017e-07	up
[truncated: 482 more rows]

## Sheet: Table S7
Table S7 GO enrichment results of the 491 DEGs in DS and DT under water recovery condition
[truncated: 28 more rows]

[truncated: 15 more sheets: Table S8, Table S9, Table S10, Table S11, Table S12, Table S13, Table S14, Table S15, Table S16, Table S17, Table S18, Table S19, Table S20, Table S21, Table S22]
